# Supplementary material for: Synaptopodin Regulates Denervation-Induced Plasticity at Hippocampal Mossy Fiber Synapses
Source: Cells. 2024 Jan 6;13(2):114. doi: 10.3390/cells13020114 (PMC10814840; doi:10.3390/cells13020114)
Supplement: Supplementary file 1 [file cells-13-00114-s001.zip]

Archive with 6 entries (5 files):
- Supplementary Files/
- Supplementary Files/Table S1.xlsx
- Supplementary Files/Table S5.xlsx
- Supplementary Files/Table S4.xlsx
- Supplementary Files/Table S3.xlsx
- Supplementary Files/Table S2.xlsx
