# Supplementary material for: Synaptopodin Regulates Denervation-Induced Plasticity at Hippocampal Mossy Fiber Synapses
Source: Cells. 2024 Jan 6;13(2):114. doi: 10.3390/cells13020114 (PMC10814840; doi:10.3390/cells13020114)
Supplement: Supplementary file 1 [file cells-13-00114-s001.zip › Supplementary Files/Table S1.xlsx]

## Sheet: Wildtype_coIP
Gene Name	BaseMean	log2FC	StdDev	WaldStats	p-value	q-value
Atp6v1g2	37591.2	-1.71897	0.0940628	-18.2747	1.32e-74	2.73e-70
Rabif	3943.22	-1.40658	0.0782966	-17.9647	3.68e-72	3.81e-68
Dctn5	9515.04	-1.34492	0.0769443	-17.4792	2.06e-68	1.43e-64
Rbm3	5484.21	-1.2658	0.0733306	-17.2615	9.17e-67	4.75e-63
Gng2	5457.17	-1.71328	0.0994043	-17.2354	1.44e-66	5.96e-63
Kif1b	33170.8	1.07409	0.063276	16.9746	1.27e-64	4.37e-61
Glrx	2626.79	-1.49721	0.0916604	-16.3344	5.62e-60	1.66e-56
Huwe1	6773.75	1.14922	0.0709341	16.2013	4.94e-59	1.28e-55
Cend1	8349.72	-1.36523	0.0850247	-16.0569	5.12e-58	1.18e-54
Rab9b	1366.38	-1.29004	0.0812539	-15.8767	9.19e-57	1.9e-53
Lin7a	4434.33	-1.49781	0.095968	-15.6074	6.48e-55	1.22e-51
Cfl1	60509.8	-1.25766	0.0812589	-15.4772	4.95e-54	8.54e-51
Mroh1	1410.72	1.36425	0.0886423	15.3905	1.9e-53	3.02e-50
Man2a2	1025.79	1.24853	0.0817091	15.2802	1.04e-52	1.53e-49
Prrc2b	10112.1	1.14768	0.0770179	14.9014	3.23e-50	4.46e-47
Arpc5	34663.6	-1.4753	0.0992998	-14.8571	6.26e-50	8.11e-47
Prpf8	6557.52	1.27411	0.0865097	14.7279	4.27e-49	5.2e-46
Lsp1	1310.99	-1.30447	0.0890936	-14.6415	1.53e-48	1.66e-45
Rsl24d1	3745.26	-1.43348	0.0978843	-14.6446	1.46e-48	1.66e-45
Pitpnb	6605.64	-1.0563	0.0722217	-14.6258	1.92e-48	1.99e-45
Zc4h2	2325.17	-1.35067	0.0923702	-14.6223	2.02e-48	2e-45
Ubl7	6721.66	-1.06691	0.0731068	-14.5939	3.07e-48	2.89e-45
Mcts1	4261.6	-1.278	0.087785	-14.5582	5.18e-48	4.66e-45
Hectd1	7392.7	0.931077	0.0646869	14.3936	5.68e-47	4.9e-44
Atp6v0c	21237.3	-1.06237	0.0740853	-14.3398	1.23e-46	1.02e-43
Sumo2	4863.95	-1.43212	0.0999628	-14.3266	1.49e-46	1.19e-43
Mtfp1	6630.88	-1.21543	0.0850145	-14.2968	2.29e-46	1.76e-43
Mapre2	16371.8	-1.01659	0.0712032	-14.2773	3.03e-46	2.24e-43
Mrpl36	4279.92	-1.62985	0.115147	-14.1545	1.75e-45	1.25e-42
Sh3bgrl3	4136.52	-1.65617	0.117305	-14.1185	2.92e-45	2.02e-42
Stmn1	19896.6	-1.54861	0.109926	-14.0877	4.52e-45	3.02e-42
Mllt11	35751.2	-1.74397	0.123862	-14.0799	5.04e-45	3.27e-42
Flii	1761.24	1.05307	0.0748479	14.0695	5.85e-45	3.67e-42
Snca	42643.6	-1.34228	0.0954781	-14.0586	6.83e-45	4.04e-42
Gng3	17252.9	-1.59415	0.113388	-14.0592	6.76e-45	4.04e-42
Krt222	3027.33	-1.45423	0.103757	-14.0157	1.25e-44	7.19e-42
Akr1a1	20658.3	-1.09546	0.0782894	-13.9925	1.73e-44	9.7e-42
Gsto1	3304.62	-1.45371	0.103921	-13.9885	1.83e-44	9.98e-42
Sncb	17452.6	-1.31266	0.0941803	-13.9378	3.73e-44	1.98e-41
Ankrd11	12524	1.03579	0.0744464	13.9132	5.27e-44	2.73e-41
B9d2	1785.13	-1.34804	0.097073	-13.8869	7.61e-44	3.84e-41
Bmerb1	15019.5	-1.19622	0.0863529	-13.8527	1.22e-43	6.04e-41
Sptbn1	36935.6	1.23556	0.0892813	13.839	1.48e-43	7.05e-41
Mrpl32	2441.46	-1.3795	0.0996874	-13.8382	1.5e-43	7.05e-41
Ank3	15809.6	0.998207	0.0721552	13.8342	1.59e-43	7.3e-41
Herc2	7746.44	1.18579	0.0858537	13.8117	2.17e-43	9.55e-41
Nudt16l1	3900.11	-1.09136	0.07901	-13.813	2.13e-43	9.55e-41
Cds2	8520.03	1.06356	0.0770331	13.8065	2.33e-43	9.9e-41
Macf1	10929.7	1.05631	0.0765107	13.8061	2.34e-43	9.9e-41
Arhgef12	5417.43	0.982376	0.0713225	13.7737	3.67e-43	1.49e-40
Ube2b	19018.8	-1.39542	0.101312	-13.7735	3.68e-43	1.49e-40
Jazf1	1373.64	-1.23724	0.0901708	-13.7211	7.59e-43	3.02e-40
Arid1a	4114.87	0.881316	0.0643059	13.705	9.47e-43	3.7e-40
Arf4	12071.1	-1.05457	0.0769976	-13.6961	1.07e-42	4.11e-40
Tmsb4x	101455	-1.68258	0.122949	-13.6852	1.25e-42	4.69e-40
Usp24	3735.66	1.08703	0.0795981	13.6565	1.85e-42	6.83e-40
Wdfy3	3395.04	1.03054	0.0757346	13.6073	3.62e-42	1.32e-39
Pqbp1	4180.42	-1.22449	0.0902509	-13.5676	6.23e-42	2.23e-39
4921524J17Rik	2565.16	-1.64823	0.121845	-13.5272	1.08e-41	3.79e-39
Gabarapl1	34847	-1.4204	0.105364	-13.4809	2.03e-41	6.99e-39
Grik5	620.195	1.4015	0.104616	13.3966	6.33e-41	2.15e-38
Dlx5	701.93	-1.51788	0.113383	-13.3872	7.19e-41	2.4e-38
Rab33a	1749.35	-1.09079	0.0816366	-13.3616	1.01e-40	3.33e-38
Gm44830	366.649	2.25975	0.169731	13.3137	1.93e-40	6.23e-38
Lsm8	2270.73	-1.25666	0.0944983	-13.2982	2.37e-40	7.56e-38
Pop7	1443.77	-1.28623	0.0967468	-13.2948	2.48e-40	7.79e-38
Unc80	8276.41	0.879942	0.0666128	13.2098	7.7e-40	2.38e-37
Erh	8991.69	-1.40376	0.106274	-13.2089	7.8e-40	2.38e-37
Ramac	8136.79	-1.43885	0.109104	-13.1879	1.03e-39	3.09e-37
Sbf2	2811.18	1.00509	0.0762694	13.1781	1.17e-39	3.47e-37
Gtpbp8	2643.6	-1.09753	0.0836864	-13.1149	2.71e-39	7.9e-37
Chac2	1611.91	-1.38476	0.105653	-13.1066	3.02e-39	8.68e-37
Higd2a	4255.26	-1.24737	0.095211	-13.1011	3.24e-39	9.21e-37
Cdc42	36615.6	-1.17507	0.0898055	-13.0846	4.03e-39	1.13e-36
Glg1	13227.5	0.851166	0.0651236	13.07	4.89e-39	1.35e-36
Abracl	463.612	-1.42791	0.109363	-13.0565	5.83e-39	1.59e-36
Cdkn2d	5573.72	-1.31624	0.10089	-13.0463	6.67e-39	1.79e-36
Ensa	28338.8	-1.50666	0.115628	-13.0302	8.24e-39	2.19e-36
Tomm22	3469.37	-1.20629	0.0926376	-13.0217	9.22e-39	2.42e-36
Snrpc	2646.06	-1.40172	0.107755	-13.0083	1.1e-38	2.84e-36
Stmn3	14178.6	-1.20813	0.0931421	-12.9709	1.79e-38	4.52e-36
Wnk1	6682.92	0.8901	0.0686232	12.9708	1.79e-38	4.52e-36
Mmachc	929.032	-1.31961	0.101781	-12.9652	1.93e-38	4.81e-36
Btf3	2902.61	-1.32514	0.102293	-12.9544	2.22e-38	5.47e-36
Cep83os	1841.34	-1.20854	0.0935021	-12.9253	3.24e-38	7.9e-36
Csmd1	2006.61	1.15399	0.08947	12.8981	4.62e-38	1.11e-35
Sfr1	8526.39	-1.06709	0.08284	-12.8814	5.73e-38	1.36e-35
Zfp536	2282.11	0.877922	0.0682755	12.8585	7.7e-38	1.81e-35
Bptf	9102.63	0.859425	0.0668403	12.8579	7.77e-38	1.81e-35
Ppia	37870.3	-1.49389	0.116249	-12.8508	8.51e-38	1.96e-35
Dtd1	5362.42	-1.2788	0.0996425	-12.8339	1.06e-37	2.41e-35
Ly6e	8153.29	-0.862929	0.0673381	-12.8149	1.35e-37	3.05e-35
Tfg	4096.28	-1.11201	0.0870448	-12.7751	2.26e-37	5.03e-35
Mrps25	2422.27	-1.22259	0.0960344	-12.7307	3.99e-37	8.8e-35
Nlgn2	3344.93	1.1175	0.0877904	12.7292	4.07e-37	8.87e-35
Vbp1	8198.72	-1.26683	0.0995299	-12.7281	4.13e-37	8.9e-35
Tra2b	10035.4	-1.12275	0.0883437	-12.7089	5.28e-37	1.13e-34
Pdap1	1889.47	-1.37223	0.108078	-12.6967	6.17e-37	1.3e-34
Snx10	11853.8	-1.14799	0.0905807	-12.6737	8.27e-37	1.73e-34
Praf2	2338.59	-1.01896	0.0804519	-12.6654	9.19e-37	1.9e-34
Usp34	7668.36	0.886061	0.0701567	12.6297	1.45e-36	2.97e-34
Cript	5348.83	-1.55477	0.123211	-12.6188	1.66e-36	3.38e-34
Bod1l	7309.44	1.09242	0.0867294	12.5957	2.23e-36	4.48e-34
Snrpd1	2966.04	-1.69276	0.134602	-12.576	2.86e-36	5.7e-34
Ank2	28040.6	1.05195	0.0837116	12.5664	3.23e-36	6.37e-34
Rpp25l	840.174	-1.17837	0.0939503	-12.5425	4.37e-36	8.54e-34
Gm44829	879.791	1.26806	0.101116	12.5406	4.48e-36	8.66e-34
Rpp14	4175	-0.974082	0.0777081	-12.5351	4.8e-36	9.2e-34
Ntpcr	1725.9	-1.28259	0.102437	-12.5208	5.75e-36	1.09e-33
Eif1ax	9816.07	-1.09642	0.0877276	-12.498	7.65e-36	1.44e-33
Nifk	2108.45	-1.07719	0.0862084	-12.4951	7.93e-36	1.48e-33
Med22	1881.06	-1.10363	0.0883335	-12.4939	8.06e-36	1.49e-33
Dock7	3056.27	1.03889	0.0831646	12.4919	8.26e-36	1.51e-33
Atp5g3	10045.5	-1.34729	0.107934	-12.4826	9.29e-36	1.69e-33
Dstn	13980.9	-1.42617	0.114287	-12.4789	9.74e-36	1.75e-33
Copz1	7125.9	-0.922968	0.0739822	-12.4756	1.01e-35	1.81e-33
Itpa	2364.67	-1.12801	0.0906103	-12.4491	1.41e-35	2.5e-33
Srr	3602.28	-0.967844	0.0778632	-12.43	1.8e-35	3.15e-33
H2az1	16774.6	-1.63488	0.131539	-12.4289	1.82e-35	3.17e-33
Ndufaf4	3129.93	-1.1638	0.0936775	-12.4234	1.95e-35	3.37e-33
Timm22	3369.71	-1.12327	0.0904936	-12.4127	2.23e-35	3.82e-33
Ncor1	11534.5	0.776967	0.0626721	12.3973	2.7e-35	4.59e-33
Scoc	10704.7	-1.52315	0.122954	-12.388	3.04e-35	5.11e-33
Ubr4	6504.02	1.1668	0.0943909	12.3614	4.23e-35	7.06e-33
Slc25a11	5992.31	-0.893134	0.0723791	-12.3397	5.54e-35	9.18e-33
Stmn2	15130.2	-1.17002	0.0949191	-12.3265	6.52e-35	1.07e-32
Capg	3124.98	-0.936605	0.0760857	-12.3099	8.02e-35	1.31e-32
Cd52	697.625	-1.41628	0.115096	-12.3053	8.48e-35	1.37e-32
Dync1h1	10795.7	1.17433	0.0955201	12.2941	9.74e-35	1.56e-32
Ankrd46	14320.1	-0.790768	0.0643727	-12.2842	1.1e-34	1.75e-32
Kcnq1ot1	11062.6	1.5716	0.127944	12.2835	1.11e-34	1.76e-32
Chd5	1406.69	1.45354	0.118413	12.2752	1.23e-34	1.93e-32
Cnbp	49182.6	-1.48986	0.1216	-12.2521	1.64e-34	2.55e-32
Pitpnm1	1900.28	1.1509	0.0939431	12.2511	1.66e-34	2.56e-32
H3f3b	87520.1	-1.37444	0.112248	-12.2447	1.79e-34	2.73e-32
Ube2v2	5779.47	-1.41626	0.115661	-12.245	1.79e-34	2.73e-32
Megf8	1159.97	1.37257	0.112201	12.2331	2.07e-34	3.13e-32
Ppp1r11	5333.55	-1.36009	0.111237	-12.2269	2.23e-34	3.35e-32
Naca	7624.01	-1.36986	0.112049	-12.2255	2.27e-34	3.38e-32
Capza2	47441.5	-1.01556	0.0831351	-12.2158	2.56e-34	3.79e-32
Gm10123	1066.83	-1.63189	0.133607	-12.2141	2.61e-34	3.84e-32
Ptprt	2477.13	0.869759	0.0714205	12.178	4.07e-34	5.94e-32
Oser1	1840.66	-1.36968	0.112684	-12.1551	5.39e-34	7.81e-32
Dynlrb1	16095.2	-1.50947	0.124239	-12.1497	5.76e-34	8.29e-32
Eny2	7084.67	-1.29066	0.106296	-12.1422	6.31e-34	9.02e-32
Srsf12	1644.83	-1.33079	0.109692	-12.1321	7.14e-34	1.01e-31
Csnk2b	3827.79	-1.16495	0.0960363	-12.1303	7.3e-34	1.03e-31
Sgsm2	845.745	1.28324	0.105805	12.1283	7.48e-34	1.05e-31
Ube2n	14494.2	-1.33954	0.110499	-12.1226	8.02e-34	1.11e-31
Ppp1r12b	2145.3	1.15934	0.0956462	12.1212	8.16e-34	1.12e-31
Gm28424	92.0246	-2.78046	0.229382	-12.1215	8.12e-34	1.12e-31
Mprip	12813.1	0.903796	0.0746103	12.1136	8.95e-34	1.22e-31
Gm44562	870.912	1.53995	0.127179	12.1085	9.52e-34	1.29e-31
Capzb	26017.5	-0.874044	0.0722209	-12.1024	1.03e-33	1.38e-31
N6amt1	3084.16	-1.38594	0.114579	-12.096	1.11e-33	1.48e-31
Bsn	8307.24	0.986409	0.081584	12.0907	1.18e-33	1.57e-31
Fam241b	1691.97	-1.33753	0.110649	-12.088	1.22e-33	1.61e-31
Sptan1	25412.8	1.20366	0.0996922	12.0738	1.45e-33	1.9e-31
Snrpb	9011.34	-1.01049	0.0838256	-12.0547	1.83e-33	2.39e-31
Rgs10	1744.73	-1.48391	0.123125	-12.0521	1.89e-33	2.45e-31
Mrps12	4567.51	-1.41409	0.117399	-12.0452	2.06e-33	2.65e-31
Smn1	2081.52	-1.0319	0.0857603	-12.0324	2.4e-33	3.07e-31
Dop1a	2313.87	1.01766	0.0846227	12.0259	2.6e-33	3.3e-31
Ggps1	7374.14	-1.09143	0.0907698	-12.0242	2.65e-33	3.35e-31
Tpm3	23458.9	-0.877933	0.073102	-12.0097	3.16e-33	3.97e-31
Ubl4a	5255.25	-1.00963	0.0840771	-12.0084	3.21e-33	4e-31
Fry	6598.25	1.07106	0.0892103	12.0061	3.3e-33	4.1e-31
Atf2	7482.2	-0.909205	0.0757578	-12.0015	3.49e-33	4.3e-31
Nosip	4851.21	-1.07499	0.0896482	-11.9913	3.95e-33	4.81e-31
Ppp1ca	16189.8	-1.00209	0.0835662	-11.9916	3.93e-33	4.81e-31
Msra	4356.31	-1.01993	0.0851608	-11.9765	4.72e-33	5.72e-31
Mrpl49	4061.5	-1.30209	0.108759	-11.9723	4.97e-33	5.98e-31
Rbm8a	3993.02	-1.17276	0.0980461	-11.9613	5.67e-33	6.78e-31
Nsg1	16096.7	-0.716624	0.0599596	-11.9518	6.35e-33	7.56e-31
Sub1	45934.2	-1.45349	0.121793	-11.9341	7.86e-33	9.3e-31
Birc6	7387.22	0.92138	0.0772126	11.933	7.96e-33	9.37e-31
Ndufaf2	750.274	-1.22965	0.103196	-11.9157	9.81e-33	1.15e-30
Pex11b	1532.79	-1.01503	0.0851968	-11.914	1e-32	1.16e-30
1110004F10Rik	18234.1	-1.47771	0.12419	-11.8989	1.2e-32	1.38e-30
Nedd8	11676	-1.40766	0.118299	-11.8991	1.2e-32	1.38e-30
Ap2s1	7390.82	-1.18698	0.0997687	-11.8973	1.22e-32	1.4e-30
Plcg1	1785.54	1.00857	0.0848333	11.8888	1.35e-32	1.54e-30
Ubr5	8678.73	0.956927	0.0805619	11.8782	1.54e-32	1.74e-30
Mpdz	2725.23	0.975501	0.0821573	11.8736	1.62e-32	1.83e-30
Fyttd1	8039.69	-1.10956	0.0934799	-11.8695	1.71e-32	1.9e-30
Ndst1	4204.91	1.01108	0.0851824	11.8696	1.7e-32	1.9e-30
Prkrip1	1366.68	-1.30092	0.109617	-11.8679	1.74e-32	1.92e-30
Polr2e	6976.01	-1.06916	0.0902319	-11.849	2.18e-32	2.4e-30
Commd10	4061.05	-1.2206	0.103109	-11.838	2.48e-32	2.72e-30
Coa3	11769.9	-1.53811	0.130081	-11.8243	2.92e-32	3.19e-30
Grpel2	2182.31	-1.13082	0.0956395	-11.8238	2.94e-32	3.19e-30
Trappc3	8920.32	-1.11942	0.0947814	-11.8105	3.44e-32	3.72e-30
Ube2a	2952.82	-1.38685	0.117431	-11.8099	3.47e-32	3.72e-30
Nisch	9672.03	0.871634	0.0738146	11.8084	3.53e-32	3.77e-30
Mocs2	4327.57	-1.02768	0.087061	-11.8042	3.71e-32	3.95e-30
Txndc17	1845.44	-1.15533	0.0979021	-11.8009	3.86e-32	4.08e-30
Akap6	9823.96	0.812212	0.0688689	11.7936	4.21e-32	4.43e-30
Eri3	6601.96	-0.834716	0.0708284	-11.785	4.66e-32	4.88e-30
Borcs7	1993.36	-1.15046	0.0977052	-11.7748	5.26e-32	5.48e-30
Insr	1379.44	0.882835	0.0750037	11.7706	5.54e-32	5.73e-30
Ncbp2	4809.29	-1.06183	0.0902497	-11.7655	5.88e-32	6.06e-30
Cirbp	9935.23	-1.34176	0.114259	-11.7431	7.66e-32	7.86e-30
Rab11fip3	234.712	1.42627	0.121747	11.715	1.07e-31	1.09e-29
Gngt2	500.571	-1.81436	0.155156	-11.6938	1.37e-31	1.39e-29
Herc1	15755.7	1.02775	0.0880536	11.6719	1.77e-31	1.79e-29
Gabarapl2	5109.98	-1.26805	0.108696	-11.6659	1.9e-31	1.91e-29
Pphln1	4094.88	-1.18221	0.101432	-11.6552	2.16e-31	2.16e-29
Calm2	288135	-1.57862	0.135455	-11.6542	2.18e-31	2.17e-29
Ccl6	776.518	-1.56557	0.134346	-11.6533	2.21e-31	2.19e-29
Tpd52l2	5793.95	-0.902999	0.0775198	-11.6486	2.33e-31	2.3e-29
Rab39b	2092.14	-1.18611	0.101827	-11.6483	2.34e-31	2.3e-29
Ccdc43	2043.53	-1.19284	0.102432	-11.6452	2.43e-31	2.37e-29
Igf1r	3680.35	1.02135	0.0878925	11.6204	3.25e-31	3.16e-29
BC003965	3836.12	-1.13117	0.0973562	-11.6189	3.3e-31	3.2e-29
Txn2	12349.4	-1.0883	0.0937968	-11.6027	3.99e-31	3.85e-29
Galnt17	1200.78	0.992826	0.0856247	11.5951	4.36e-31	4.18e-29
Banf1	4589.72	-1.12069	0.0967566	-11.5826	5.05e-31	4.82e-29
Mrpl18	5316.36	-1.41364	0.12217	-11.571	5.78e-31	5.49e-29
Gap43	22979	-1.36087	0.117807	-11.5518	7.23e-31	6.84e-29
Kcnc1	2184.05	0.978113	0.0847464	11.5417	8.13e-31	7.66e-29
Mdp1	3329.05	-1.04184	0.090357	-11.5302	9.29e-31	8.71e-29
Fabp5	2543.9	-1.09309	0.0949004	-11.5183	1.07e-30	9.96e-29
Magoh	1279.82	-1.35228	0.117456	-11.5131	1.13e-30	1.05e-28
Eef1e1	3229.49	-1.44409	0.125444	-11.5118	1.15e-30	1.06e-28
Fahd1	1511.27	-1.22443	0.106361	-11.5119	1.15e-30	1.06e-28
Ubxn2b	3698.98	-0.815288	0.0708911	-11.5006	1.31e-30	1.2e-28
Ucp2	1098.26	-1.35588	0.117912	-11.4991	1.33e-30	1.22e-28
Rapgef1	1806.58	1.0129	0.0881248	11.4939	1.42e-30	1.29e-28
Ccdc115	3941.58	-1.41311	0.123161	-11.4737	1.79e-30	1.62e-28
Pi4ka	8230.14	1.05584	0.0920671	11.4682	1.91e-30	1.72e-28
Prelid1	3921.5	-1.18731	0.103771	-11.4416	2.59e-30	2.32e-28
Fcer1g	3398.91	-1.36881	0.119667	-11.4385	2.69e-30	2.4e-28
Fam45a	7201.07	-1.30469	0.114241	-11.4205	3.3e-30	2.94e-28
Ciart	4648.53	-0.947883	0.0830044	-11.4197	3.33e-30	2.95e-28
Xpo6	4032.47	0.855124	0.0748959	11.4175	3.42e-30	3.01e-28
Cited1	1152.97	-1.28045	0.112164	-11.4158	3.49e-30	3.06e-28
Snx30	1696.5	0.900105	0.078852	11.4151	3.51e-30	3.07e-28
Tstd3	2751.23	-1.77637	0.15566	-11.4119	3.65e-30	3.17e-28
Tsr2	3655.41	-1.19427	0.104705	-11.4061	3.9e-30	3.38e-28
Rnf227	4287.1	-1.45679	0.12781	-11.3981	4.27e-30	3.69e-28
Gm42772	495.548	1.74098	0.152806	11.3934	4.51e-30	3.88e-28
Dpy30	2741.69	-1.44603	0.127004	-11.3857	4.93e-30	4.22e-28
Txn1	4671.43	-1.35829	0.119311	-11.3844	5e-30	4.26e-28
Bag6	2569.92	0.880517	0.0774135	11.3742	5.62e-30	4.77e-28
2810006K23Rik	749.578	-1.13583	0.0998847	-11.3714	5.81e-30	4.89e-28
Pno1	4535.71	-1.4351	0.126203	-11.3714	5.81e-30	4.89e-28
Snrnp200	4920.8	0.943838	0.0831073	11.3569	6.86e-30	5.75e-28
Commd8	5244.2	-1.09297	0.0962617	-11.3541	7.08e-30	5.91e-28
Nrip3	33260.7	-1.15014	0.10137	-11.3459	7.77e-30	6.45e-28
Arf1	17365.7	-0.933259	0.082256	-11.3458	7.78e-30	6.45e-28
Gon7	534.685	-1.34356	0.11866	-11.3228	1.01e-29	8.35e-28
Taf11	1804.95	-0.836731	0.0739561	-11.3139	1.12e-29	9.21e-28
Atp6v1d	23203.7	-1.1078	0.0979307	-11.3121	1.14e-29	9.36e-28
Tceal6	1212.52	-1.42648	0.126237	-11.3	1.31e-29	1.07e-27
Rbx1	19646.4	-1.25245	0.110885	-11.295	1.39e-29	1.13e-27
Rrp7a	5818.99	-0.912801	0.0808243	-11.2936	1.41e-29	1.14e-27
Arhgdib	1252.03	-1.69858	0.150447	-11.2903	1.47e-29	1.18e-27
Htt	2388.29	1.22857	0.108822	11.2898	1.47e-29	1.18e-27
Manbal	5980.98	-0.919098	0.0814519	-11.2839	1.58e-29	1.26e-27
Slc25a4	87946.1	-0.947927	0.0840748	-11.2748	1.75e-29	1.39e-27
Snx12	1635.35	-1.0707	0.094999	-11.2706	1.83e-29	1.45e-27
Trappc1	3660.27	-1.1429	0.101411	-11.27	1.85e-29	1.46e-27
Dctn6	7035.66	-1.20975	0.107356	-11.2686	1.88e-29	1.48e-27
Ywhaq	26705.7	-1.04459	0.092729	-11.265	1.95e-29	1.53e-27
Rpl7l1	6266.01	-0.977421	0.0868688	-11.2517	2.27e-29	1.78e-27
Mycbp2	19700.6	0.90955	0.0808801	11.2457	2.43e-29	1.89e-27
Dynll1	12188.6	-1.53098	0.136175	-11.2427	2.51e-29	1.95e-27
2010320M18Rik	1411.93	-1.2679	0.112792	-11.2411	2.56e-29	1.98e-27
Pcp4	1004.7	-1.49375	0.132898	-11.2398	2.6e-29	2e-27
Zmat2	4815.61	-1.12655	0.100292	-11.2327	2.82e-29	2.16e-27
Spen	2121.87	1.09955	0.0979354	11.2273	2.99e-29	2.29e-27
Rab7	40035.3	-1.11457	0.0993054	-11.2237	3.12e-29	2.38e-27
Tmsb10	11185.2	-1.68823	0.15051	-11.2168	3.37e-29	2.56e-27
Med11	453.702	-1.27885	0.114044	-11.2137	3.49e-29	2.64e-27
Zfp35	1511.98	-0.920006	0.0820951	-11.2066	3.78e-29	2.85e-27
Vxn	12651.1	-1.11442	0.0994848	-11.2019	3.99e-29	3e-27
Jpt1	8585.49	-0.977888	0.0873112	-11.2	4.08e-29	3.05e-27
Sptbn2	8278.92	1.55319	0.138716	11.1969	4.22e-29	3.15e-27
Lnpep	3062.64	0.872648	0.0779874	11.1896	4.58e-29	3.4e-27
Nip7	2984.97	-1.07757	0.0963576	-11.183	4.94e-29	3.65e-27
Mtor	3367.53	0.978481	0.0875067	11.1818	5.01e-29	3.69e-27
Ptma	15851.8	-1.09222	0.097771	-11.1712	5.64e-29	4.14e-27
Inip	2278.9	-1.0227	0.0916205	-11.1623	6.23e-29	4.56e-27
Supt4a	3458.24	-1.30572	0.117116	-11.1489	7.25e-29	5.29e-27
Srsf3	6343.23	-1.03053	0.0924452	-11.1474	7.37e-29	5.36e-27
Ttbk1	609.912	1.23399	0.110701	11.1471	7.4e-29	5.36e-27
Lsm10	1922.96	-1.1584	0.103944	-11.1445	7.62e-29	5.5e-27
1500004A13Rik	9733.91	-1.06363	0.0955477	-11.132	8.77e-29	6.31e-27
Ncald	20683.9	-0.730634	0.0656385	-11.1312	8.85e-29	6.34e-27
Slc12a5	3415.95	1.00482	0.0904641	11.1074	1.15e-28	8.25e-27
2210016L21Rik	10851.8	-1.2365	0.111365	-11.1031	1.21e-28	8.62e-27
Cwc15	5116.98	-1.15411	0.103952	-11.1024	1.22e-28	8.67e-27
Tfb2m	1681.96	-1.04484	0.0941166	-11.1016	1.23e-28	8.72e-27
Ehmt2	2904.74	0.999315	0.0900442	11.0981	1.28e-28	9.03e-27
Myl6	16883.3	-1.18878	0.107245	-11.0847	1.49e-28	1.04e-26
Vsnl1	34380.2	-1.22769	0.110862	-11.0741	1.68e-28	1.17e-26
Mrpl35	4109.39	-1.31156	0.118439	-11.0737	1.68e-28	1.17e-26
Tiprl	6823.32	-1.09993	0.0993825	-11.0676	1.8e-28	1.25e-26
Hmox2	4237.99	-0.986008	0.0890998	-11.0663	1.83e-28	1.27e-26
mt-Nd6	27384.4	0.964887	0.0872276	11.0617	1.92e-28	1.33e-26
Tsfm	1987.28	-0.995713	0.0900726	-11.0546	2.08e-28	1.43e-26
Cycs	15077	-1.84413	0.166947	-11.0462	2.29e-28	1.57e-26
Rab8a	9114.97	-1.04622	0.0947235	-11.0449	2.32e-28	1.59e-26
Med13l	3371.32	1.06359	0.0963256	11.0417	2.41e-28	1.64e-26
Polr2h	1148.71	-1.14839	0.10407	-11.0347	2.6e-28	1.76e-26
Swi5	9390.11	-1.25208	0.113481	-11.0334	2.64e-28	1.79e-26
Scap	1537.01	1.2252	0.111095	11.0284	2.79e-28	1.88e-26
Nsun3	833.134	-1.22772	0.111379	-11.0228	2.97e-28	1.99e-26
Polr1d	1767.69	-1.18434	0.107546	-11.0124	3.33e-28	2.23e-26
Kif1a	65550	0.873834	0.0793928	11.0065	3.56e-28	2.38e-26
Nabp2	2237.06	-1.15767	0.105388	-10.9848	4.52e-28	3.01e-26
Zc2hc1a	5617.07	-1.02894	0.0936822	-10.9833	4.6e-28	3.05e-26
Vps29	21176.2	-1.20099	0.109459	-10.9721	5.21e-28	3.45e-26
Aif1	1192.14	-1.84205	0.168158	-10.9543	6.34e-28	4.18e-26
Hivep2	6105.01	0.886061	0.0809182	10.9501	6.64e-28	4.37e-26
Eif2b1	3945.83	-1.06888	0.0976707	-10.9437	7.12e-28	4.67e-26
Zswim8	1357.21	1.38343	0.126601	10.9275	8.52e-28	5.57e-26
C230086J09Rik	533.839	1.62604	0.148917	10.9191	9.34e-28	6.09e-26
Ggct	1005.85	-1.25495	0.11497	-10.9155	9.72e-28	6.31e-26
Ercc1	1853.42	-0.826332	0.0757726	-10.9054	1.09e-27	7.03e-26
Dach2	1191.04	-1.30266	0.11949	-10.9018	1.13e-27	7.29e-26
Trappc5	1539.41	-1.09592	0.100534	-10.901	1.14e-27	7.34e-26
Psmd7	11785.7	-0.791471	0.0727064	-10.8859	1.35e-27	8.63e-26
Bcl2a1b	168.506	-1.55077	0.142507	-10.8821	1.4e-27	8.97e-26
Nsfl1c	8888.16	-1.04888	0.0964827	-10.8712	1.58e-27	1.01e-25
D430036J16Rik	225.432	-1.56595	0.144071	-10.8692	1.62e-27	1.03e-25
Mrpl40	2137.62	-1.06532	0.0980739	-10.8624	1.74e-27	1.1e-25
Cbr1	4101.36	-1.08542	0.0999567	-10.8589	1.81e-27	1.14e-25
Selenoh	1254.94	-1.21266	0.111698	-10.8566	1.86e-27	1.17e-25
A230103L15Rik	1217.87	1.52125	0.140131	10.856	1.87e-27	1.17e-25
D8Ertd738e	5684.18	-1.20448	0.110956	-10.8555	1.88e-27	1.17e-25
Akap11	12101.8	0.751372	0.0692322	10.8529	1.93e-27	1.2e-25
2610002M06Rik	2383.14	-1.12995	0.104141	-10.8502	1.99e-27	1.24e-25
Arpc3	2027.41	-1.31749	0.121471	-10.8461	2.08e-27	1.29e-25
Gtf2h5	8145.5	-1.23958	0.114307	-10.8443	2.12e-27	1.31e-25
Mapk8ip2	5673.05	0.828041	0.0765695	10.8142	2.95e-27	1.82e-25
3830406C13Rik	2190.93	-1.02289	0.0946002	-10.8128	3e-27	1.84e-25
H3f3a	2926.9	-1.32817	0.122867	-10.8098	3.09e-27	1.9e-25
Caly	8250.2	-0.840102	0.0777993	-10.7983	3.51e-27	2.14e-25
Tecpr1	2954.33	1.00382	0.0930333	10.7899	3.84e-27	2.34e-25
Kif5c	29705.8	0.841649	0.0780319	10.786	4.01e-27	2.43e-25
Srp19	3345.71	-1.32851	0.123169	-10.7861	4e-27	2.43e-25
0610009B22Rik	4248.25	-1.18205	0.109762	-10.7692	4.81e-27	2.91e-25
Npm1	9962.4	-1.1373	0.105648	-10.7649	5.04e-27	3.03e-25
Hint1	10354.5	-1.27795	0.118752	-10.7615	5.23e-27	3.14e-25
Hsbp1	38893	-1.24948	0.116162	-10.7563	5.53e-27	3.31e-25
Acot13	6993.85	-1.37772	0.128102	-10.7549	5.62e-27	3.36e-25
Zfp874a	1241.23	-1.02336	0.0951578	-10.7543	5.65e-27	3.37e-25
Atg101	7554.63	-0.763857	0.0710743	-10.7473	6.1e-27	3.62e-25
Gm11223	591.016	-1.54025	0.143326	-10.7465	6.16e-27	3.64e-25
Ube2l3	10734.7	-1.02933	0.0958355	-10.7406	6.56e-27	3.87e-25
Gm9844	576.995	-1.83431	0.170871	-10.735	6.97e-27	4.1e-25
C1d	7895.88	-1.35891	0.126709	-10.7247	7.8e-27	4.58e-25
Nhp2	3455.01	-1.28571	0.119912	-10.7221	8.01e-27	4.69e-25
Anapc10	2002.51	-1.09277	0.101991	-10.7143	8.72e-27	5.09e-25
Snapc5	1868.62	-1.23384	0.115221	-10.7085	9.29e-27	5.4e-25
Tmem126a	4186.14	-1.09249	0.102092	-10.701	1.01e-26	5.84e-25
Ypel5	9969.02	-1.21548	0.113635	-10.6964	1.06e-26	6.12e-25
Plek	2034.03	-1.14916	0.107509	-10.689	1.15e-26	6.61e-25
1110032A03Rik	4508.59	-1.04659	0.0979851	-10.6811	1.25e-26	7.18e-25
Nbea	12292.8	0.922128	0.0864793	10.663	1.52e-26	8.7e-25
Hdac4	3192.26	0.903697	0.0847609	10.6617	1.54e-26	8.8e-25
Bdp1	2515.04	0.874063	0.08199	10.6606	1.56e-26	8.88e-25
Atg2a	637.743	1.48132	0.139043	10.6537	1.68e-26	9.54e-25
Znhit1	2432.84	-1.47585	0.138599	-10.6483	1.78e-26	1.01e-24
Tceal8	5189.25	-1.18122	0.110973	-10.6442	1.86e-26	1.05e-24
Exosc4	3152.94	-1.0567	0.0993586	-10.6352	2.04e-26	1.15e-24
Mrpl44	1949.42	-0.859201	0.0807989	-10.6338	2.07e-26	1.17e-24
Apex1	1096.1	-0.971772	0.0914512	-10.6261	2.25e-26	1.26e-24
Tmem167	5968.76	-0.870265	0.0819119	-10.6244	2.29e-26	1.28e-24
Gpr171	220.072	1.63299	0.153721	10.6231	2.33e-26	1.3e-24
Neurl4	1514.39	1.06357	0.100126	10.6223	2.35e-26	1.31e-24
Hikeshi	7763.71	-1.19287	0.112344	-10.618	2.46e-26	1.37e-24
Isca1	7027.07	-1.15032	0.108344	-10.6173	2.48e-26	1.37e-24
Zcchc10	846.625	-1.33106	0.125492	-10.6067	2.77e-26	1.53e-24
Dand5	695.064	-1.05945	0.099975	-10.5971	3.07e-26	1.69e-24
Dst	19411.1	1.01792	0.0961475	10.5871	3.42e-26	1.88e-24
Ift22	3244.42	-0.810795	0.0766031	-10.5844	3.52e-26	1.93e-24
Cox19	1770.96	-0.965569	0.0912439	-10.5823	3.6e-26	1.97e-24
Ube2k	8660.3	-1.13138	0.106963	-10.5773	3.8e-26	2.07e-24
Rnf7	6814.85	-1.32847	0.125672	-10.5709	4.07e-26	2.21e-24
Nol12	2005.08	-1.22931	0.116412	-10.56	4.57e-26	2.48e-24
Myl12b	720.164	-1.06376	0.100751	-10.5583	4.65e-26	2.52e-24
Rpl29	4417.28	-1.08964	0.103252	-10.5533	4.91e-26	2.65e-24
Cdk5	5437.33	-0.59797	0.0567705	-10.5331	6.08e-26	3.27e-24
Tceal5	1169.19	-1.35835	0.128971	-10.5322	6.14e-26	3.29e-24
Gm50240	806.728	-1.04759	0.099473	-10.5314	6.19e-26	3.31e-24
Oaz1	28997.5	-1.128	0.107154	-10.5269	6.5e-26	3.47e-24
Calb2	5900.47	-0.921468	0.0875698	-10.5227	6.79e-26	3.62e-24
Tax1bp3	1034.28	-1.11065	0.105598	-10.5177	7.16e-26	3.8e-24
Epg5	1003.41	1.05572	0.100389	10.5163	7.27e-26	3.85e-24
Utp3	2491.92	-0.954583	0.0908344	-10.509	7.85e-26	4.15e-24
Trio	4200.2	1.10811	0.105489	10.5045	8.23e-26	4.34e-24
Mif	7974.06	-1.34683	0.128364	-10.4923	9.37e-26	4.93e-24
Cacna2d3	2987.44	0.76237	0.0726897	10.488	9.81e-26	5.14e-24
Ola1	5018.36	-0.768686	0.073303	-10.4864	9.97e-26	5.22e-24
Anapc1	4566.47	0.866574	0.0826513	10.4847	1.02e-25	5.3e-24
Map4k4	2892.91	0.883666	0.084296	10.4829	1.04e-25	5.39e-24
Nudcd2	3017.79	-0.883388	0.0842822	-10.4813	1.05e-25	5.46e-24
Fkbp3	12839.1	-1.40287	0.133847	-10.4812	1.05e-25	5.46e-24
Lamtor5	4968.13	-1.36251	0.130014	-10.4797	1.07e-25	5.53e-24
Kmt2b	715.001	1.19872	0.114439	10.4747	1.13e-25	5.81e-24
Arf2	5493.25	-0.960061	0.0917016	-10.4694	1.19e-25	6.14e-24
Zfp422	3477.25	-0.93917	0.0897608	-10.463	1.28e-25	6.55e-24
Nipbl	7038.15	0.739971	0.0707903	10.453	1.42e-25	7.26e-24
Sdhaf4	2420.19	-1.36715	0.130854	-10.4479	1.5e-25	7.64e-24
Nfu1	7712.12	-1.22409	0.117171	-10.447	1.51e-25	7.69e-24
Pin1	19206.6	-1.1811	0.113165	-10.4369	1.68e-25	8.54e-24
Bex1	952.997	-1.56268	0.149794	-10.4322	1.77e-25	8.95e-24
Fundc2	3965.12	-1.2204	0.117037	-10.4275	1.86e-25	9.39e-24
Mrpl30	6507.38	-1.24746	0.119699	-10.4217	1.97e-25	9.95e-24
Ufc1	6610.66	-1.12189	0.107809	-10.4063	2.32e-25	1.17e-23
Ftl1	35872.7	-1.16348	0.111833	-10.4038	2.38e-25	1.2e-23
Tmem132b	9735.73	0.752017	0.0723138	10.3993	2.5e-25	1.25e-23
Mrpl50	6527.38	-1.15258	0.110858	-10.3968	2.56e-25	1.28e-23
BC005624	7055.68	-0.943466	0.0907853	-10.3923	2.69e-25	1.33e-23
Mtln	2991.02	-1.36781	0.131616	-10.3924	2.68e-25	1.33e-23
Sptbn4	885.207	1.21215	0.116641	10.3921	2.69e-25	1.33e-23
Gatc	2092.51	-1.00454	0.0967318	-10.3848	2.91e-25	1.44e-23
Ak6	938.981	-1.18234	0.113855	-10.3847	2.91e-25	1.44e-23
Rpl10	6096.08	-0.996528	0.0961378	-10.3656	3.55e-25	1.75e-23
Ltk	234.292	1.48346	0.143311	10.3514	4.13e-25	2.02e-23
Lyrm7	1339.34	-1.43125	0.13844	-10.3384	4.72e-25	2.31e-23
Timm10	1310.12	-1.31962	0.12766	-10.337	4.79e-25	2.34e-23
Sh3gl2	5707.76	-0.832543	0.0805387	-10.3372	4.78e-25	2.34e-23
Lcmt1	4074.95	-1.00533	0.0972753	-10.3349	4.9e-25	2.38e-23
Ino80e	1050.51	-0.856324	0.0828586	-10.3348	4.91e-25	2.38e-23
Nat8l	1693.27	0.900244	0.0871194	10.3334	4.97e-25	2.41e-23
Sf3b5	3684.71	-1.34049	0.129737	-10.3324	5.03e-25	2.43e-23
Eef1akmt1	2169.5	-1.05277	0.101937	-10.3276	5.29e-25	2.55e-23
Bet1	2748.02	-1.0652	0.103165	-10.3252	5.42e-25	2.61e-23
1700001L19Rik	318.559	-1.36744	0.132505	-10.3199	5.73e-25	2.75e-23
Acp1	6331.51	-1.01126	0.0981021	-10.3083	6.47e-25	3.09e-23
Agl	1131.09	0.989315	0.0959758	10.308	6.49e-25	3.1e-23
Apoo	4235.59	-1.47844	0.143434	-10.3075	6.52e-25	3.1e-23
Lrp3	871.947	1.11111	0.107817	10.3055	6.65e-25	3.16e-23
Mrpl41	7768.43	-0.985677	0.0956573	-10.3043	6.74e-25	3.2e-23
Mrps33	4678.24	-1.43203	0.139233	-10.2852	8.22e-25	3.89e-23
Psma2	12590.2	-1.30197	0.1267	-10.276	9.04e-25	4.27e-23
Arhgef2	2012.24	0.861329	0.0838388	10.2736	9.26e-25	4.35e-23
Med29	536.456	-1.21071	0.117844	-10.2738	9.24e-25	4.35e-23
Zfyve26	795.389	1.07415	0.104565	10.2726	9.37e-25	4.39e-23
Pkia	6844.04	-1.24977	0.121702	-10.2691	9.71e-25	4.54e-23
Myo9a	6463.64	0.702274	0.0684407	10.2611	1.06e-24	4.92e-23
Fam136a	3791.8	-1.28228	0.124993	-10.2588	1.08e-24	5.03e-23
Mob4	7236.41	-1.08654	0.105947	-10.2555	1.12e-24	5.19e-23
Rab2b	916.593	-1.11344	0.108734	-10.24	1.31e-24	6.08e-23
Commd9	4450.72	-1.11094	0.108494	-10.2397	1.32e-24	6.08e-23
Atg12	9260.51	-0.986164	0.0963091	-10.2396	1.32e-24	6.08e-23
Slbp	5190.14	-1.24915	0.122038	-10.2358	1.37e-24	6.31e-23
2900022M07Rik	330.949	1.49931	0.146604	10.2269	1.5e-24	6.9e-23
Smim18	594.347	-1.11438	0.108973	-10.2261	1.51e-24	6.94e-23
Nme1	11176.4	-1.24256	0.121519	-10.2252	1.53e-24	6.99e-23
Ube2i	4460.7	-0.871075	0.085221	-10.2214	1.59e-24	7.26e-23
Bex4	500.56	-1.29191	0.126439	-10.2177	1.65e-24	7.52e-23
Tpr	13757.1	0.827836	0.0810272	10.2168	1.67e-24	7.58e-23
Commd3	9184.92	-1.06046	0.103851	-10.2113	1.76e-24	8e-23
Chd8	3531.92	0.983452	0.0963601	10.206	1.86e-24	8.43e-23
Igf2r	1231.53	0.984774	0.0964921	10.2057	1.87e-24	8.43e-23
Cdk4	4093.58	-0.64594	0.0633067	-10.2033	1.92e-24	8.63e-23
Ube2g2	4859.61	-0.776165	0.0761031	-10.1989	2.01e-24	9.01e-23
Asb8	2961.82	-0.850934	0.0834495	-10.197	2.04e-24	9.17e-23
Ap3d1	9473.23	0.768349	0.0753881	10.1919	2.16e-24	9.64e-23
Stard5	1724.12	-1.0346	0.101583	-10.1847	2.32e-24	1.04e-22
Umad1	3200.24	-1.3916	0.136663	-10.1827	2.37e-24	1.05e-22
Dicer1	1694.59	0.970917	0.0953633	10.1812	2.4e-24	1.07e-22
Arl16	3180.3	-0.920892	0.0904627	-10.1798	2.44e-24	1.08e-22
Eid1	2004.84	-1.0981	0.107882	-10.1787	2.47e-24	1.09e-22
Ltbp3	613.978	1.18012	0.115963	10.1768	2.52e-24	1.11e-22
Gt(ROSA)26Sor	2234.13	-1.32029	0.129752	-10.1755	2.55e-24	1.12e-22
Rptor	1759.12	1.04132	0.102337	10.1755	2.55e-24	1.12e-22
Dtymk	2340.35	-1.00511	0.0988519	-10.1679	2.76e-24	1.21e-22
Fabp3	2026.17	-1.47795	0.14544	-10.1619	2.93e-24	1.28e-22
Kdm4b	1580.28	1.04805	0.103148	10.1607	2.97e-24	1.3e-22
Nudt2	903.9	-1.25524	0.123555	-10.1594	3.01e-24	1.31e-22
Baz1b	3886.78	0.800506	0.0787987	10.1589	3.03e-24	1.32e-22
Neurod6	14868.9	-1.47141	0.144849	-10.1582	3.05e-24	1.32e-22
Pclo	11413.8	0.778703	0.0766721	10.1563	3.11e-24	1.35e-22
Myo18a	4424.44	1.23806	0.121967	10.1508	3.29e-24	1.42e-22
Shank2	4978.44	0.858163	0.0845514	10.1496	3.33e-24	1.44e-22
Large1	5882.15	0.863362	0.0850901	10.1464	3.44e-24	1.48e-22
Trappc2l	3560.77	-1.08752	0.107213	-10.1436	3.54e-24	1.52e-22
Timm23	9004.26	-1.32824	0.130991	-10.1399	3.67e-24	1.58e-22
Sptb	1501.41	1.49834	0.147835	10.1352	3.86e-24	1.65e-22
Col5a1	542.914	1.44054	0.142196	10.1307	4.04e-24	1.72e-22
Snrpn	82372.2	-1.19551	0.118009	-10.1307	4.04e-24	1.72e-22
Grid1	2222.82	0.747471	0.0738222	10.1253	4.27e-24	1.82e-22
Nucks1	7441.75	-0.848375	0.0838686	-10.1155	4.71e-24	2e-22
Msrb1	750.472	-1.10828	0.109577	-10.1142	4.78e-24	2.03e-22
Thsd7a	1912.47	0.870588	0.0860872	10.1129	4.84e-24	2.05e-22
Cep19	5659.87	-0.968557	0.0957889	-10.1114	4.92e-24	2.08e-22
Mzt1	6552.17	-1.37013	0.135511	-10.1109	4.94e-24	2.08e-22
Eif4e2	2947.6	-0.842143	0.0832952	-10.1103	4.97e-24	2.08e-22
Cops8	7759.76	-0.884853	0.0875196	-10.1103	4.97e-24	2.08e-22
Lypla1	2217.18	-1.08475	0.107326	-10.107	5.14e-24	2.15e-22
Uchl3	4680.46	-1.36885	0.135454	-10.1056	5.22e-24	2.18e-22
Rgs19	1780.4	-1.2907	0.12773	-10.1049	5.25e-24	2.19e-22
Sik2	326.921	1.19735	0.11849	10.1051	5.25e-24	2.19e-22
Stx7	10850.9	-1.01826	0.100814	-10.1004	5.5e-24	2.28e-22
Fgfr1op2	6724.68	-0.99782	0.0987945	-10.1	5.53e-24	2.29e-22
Tbca	2293.55	-1.4358	0.142185	-10.0981	5.63e-24	2.33e-22
Cmpk1	5809.27	-1.27926	0.126817	-10.0875	6.28e-24	2.59e-22
Timm17b	1084.78	-0.948023	0.0940069	-10.0846	6.46e-24	2.66e-22
Mrps17	3568.7	-0.97557	0.0967523	-10.0832	6.56e-24	2.7e-22
Anapc11	5462.75	-1.10733	0.109911	-10.0748	7.14e-24	2.93e-22
Mrpl15	3976.3	-1.08837	0.108096	-10.0686	7.61e-24	3.11e-22
Mrnip	651.242	-0.965586	0.0959416	-10.0643	7.94e-24	3.25e-22
Phf11b	187.091	-1.7165	0.170654	-10.0583	8.44e-24	3.44e-22
Fgfr1	4895.04	0.935192	0.092987	10.0572	8.54e-24	3.47e-22
Lsm6	3741.44	-0.978039	0.0972539	-10.0566	8.6e-24	3.49e-22
Ccdc12	2779.26	-0.923524	0.0918799	-10.0514	9.05e-24	3.67e-22
Nop16	3003.45	-1.34129	0.133456	-10.0505	9.14e-24	3.7e-22
Golgb1	9183.78	0.81472	0.0811019	10.0456	9.6e-24	3.88e-22
Nutf2	2395.39	-1.14161	0.113744	-10.0367	1.05e-23	4.24e-22
Rpl6	11818	-1.02408	0.10204	-10.0361	1.06e-23	4.25e-22
Mrpl43	802.664	-0.952771	0.0949438	-10.0351	1.07e-23	4.29e-22
Nacc2	4501.97	0.76479	0.0762366	10.0318	1.1e-23	4.43e-22
Atp6v1f	11139.5	-1.28458	0.128143	-10.0245	1.19e-23	4.75e-22
Tceal1	1269.13	-1.30075	0.129796	-10.0215	1.23e-23	4.89e-22
Vps13d	4052.02	0.97036	0.0968326	10.021	1.23e-23	4.91e-22
Heatr1	1155.69	1.01784	0.101676	10.0106	1.37e-23	5.44e-22
Snrpb2	2505.41	-1.15846	0.115793	-10.0046	1.45e-23	5.77e-22
Rnf6	12362	-0.789457	0.0789539	-9.99897	1.54e-23	6.1e-22
Abl2	3290.95	0.729579	0.0730256	9.99073	1.67e-23	6.62e-22
Cdc123	10786.5	-0.982963	0.0984098	-9.98847	1.71e-23	6.76e-22
Pcnx3	563.516	1.4794	0.148155	9.98552	1.76e-23	6.95e-22
Rab9	2454.51	-1.031	0.103304	-9.98029	1.86e-23	7.31e-22
U2af1	5268.99	-1.25399	0.125713	-9.97501	1.96e-23	7.69e-22
Baz2a	2030.01	0.896499	0.0899061	9.97151	2.03e-23	7.95e-22
Gtf2a2	3302	-1.03415	0.103744	-9.96825	2.1e-23	8.2e-22
Commd6	6706.82	-1.1336	0.113746	-9.96612	2.14e-23	8.37e-22
Sh3bgrl	14208.4	-0.935633	0.0939133	-9.96274	2.22e-23	8.64e-22
Psma4	6789.71	-0.943778	0.0947463	-9.9611	2.26e-23	8.77e-22
1500011B03Rik	10450.5	-1.01584	0.101987	-9.96051	2.27e-23	8.8e-22
Itpr1	7927.25	0.802511	0.0805756	9.95973	2.29e-23	8.85e-22
Zmat4	3372.81	-0.799188	0.0802724	-9.95594	2.38e-23	9.18e-22
Sumo1	23994.2	-1.48608	0.149383	-9.9481	2.57e-23	9.91e-22
Gm44235	623.83	1.26882	0.127613	9.94274	2.71e-23	1.04e-21
Coq7	3566.95	-1.18856	0.119539	-9.94293	2.71e-23	1.04e-21
Cacna1i	575.917	1.24188	0.124905	9.94262	2.72e-23	1.04e-21
Rbm18	7356.7	-1.2354	0.12426	-9.94202	2.73e-23	1.05e-21
Iqgap1	2670.66	0.809386	0.081414	9.94162	2.74e-23	1.05e-21
Atg5	3000.32	-0.988557	0.0994632	-9.93892	2.82e-23	1.08e-21
Cdpf1	1290.93	-1.04992	0.105694	-9.93352	2.98e-23	1.13e-21
Mcm3ap	1404.11	1.02256	0.102993	9.92843	3.13e-23	1.19e-21
Ptch1	1108.56	0.923393	0.093052	9.9234	3.29e-23	1.25e-21
Tmem14c	1579.72	-0.941153	0.0948748	-9.91996	3.41e-23	1.29e-21
Timm8b	6648.28	-1.33106	0.134238	-9.9157	3.56e-23	1.34e-21
Ints12	1017.05	-0.896	0.0903706	-9.91473	3.59e-23	1.36e-21
Utp23	904.264	-1.14619	0.115625	-9.91305	3.65e-23	1.38e-21
Map4k2	723.066	1.15868	0.116888	9.91279	3.66e-23	1.38e-21
1110059E24Rik	2762.67	-1.11691	0.112698	-9.91065	3.74e-23	1.4e-21
Lhfpl4	2689.4	0.867591	0.0875554	9.90905	3.8e-23	1.42e-21
Rpf2	2534.72	-1.1683	0.117912	-9.9082	3.84e-23	1.43e-21
Eef1b2	4669.09	-0.867347	0.087634	-9.89738	4.27e-23	1.59e-21
Pcnt	2348.44	1.03083	0.104163	9.89632	4.32e-23	1.61e-21
Dscam	2582.21	0.898506	0.0908202	9.89324	4.45e-23	1.66e-21
Kcnip4	1260.87	-1.33271	0.134714	-9.8929	4.47e-23	1.66e-21
Napa	19781.9	-0.902237	0.0912072	-9.89217	4.5e-23	1.67e-21
Mphosph6	2461.23	-1.05564	0.10672	-9.89161	4.53e-23	1.67e-21
Kxd1	2044.02	-1.12298	0.113602	-9.88522	4.83e-23	1.78e-21
Bud31	2994.71	-1.07459	0.108718	-9.8842	4.87e-23	1.8e-21
Mcee	986.63	-1.16184	0.11777	-9.86534	5.88e-23	2.16e-21
Rps13	2822.56	-1.18116	0.1198	-9.85941	6.24e-23	2.29e-21
Tubg1	3078.22	-0.849821	0.0862575	-9.85214	6.71e-23	2.46e-21
Uchl1	10591.5	-0.871646	0.0884969	-9.84945	6.89e-23	2.52e-21
Triap1	1593.96	-0.94357	0.0958227	-9.84704	7.06e-23	2.57e-21
mt-Nd1	90975.6	0.913067	0.0927238	9.84717	7.05e-23	2.57e-21
Gm48261	153.628	1.95344	0.19841	9.84546	7.17e-23	2.61e-21
Dennd4b	757.019	1.10742	0.112501	9.84365	7.3e-23	2.65e-21
Nipsnap1	3685.72	-0.93771	0.095264	-9.84328	7.33e-23	2.66e-21
Med19	2743.41	-1.3154	0.13364	-9.84286	7.36e-23	2.66e-21
Edil3	893.612	0.961958	0.0978414	9.83181	8.21e-23	2.97e-21
C030006N10Rik	85.863	2.16173	0.21989	9.83097	8.28e-23	2.99e-21
Immp1l	2477.53	-1.16053	0.118056	-9.83035	8.33e-23	3e-21
2610044O15Rik8	2210.31	-0.907079	0.0923094	-9.8265	8.66e-23	3.11e-21
Zfp106	7373.73	0.692544	0.0706161	9.80718	1.05e-22	3.76e-21
Nrep	12329.1	-1.14737	0.11701	-9.80573	1.06e-22	3.81e-21
Rpl27	4597.42	-1.23939	0.126408	-9.80467	1.07e-22	3.85e-21
Lsm3	1193.6	-1.01647	0.103703	-9.80176	1.11e-22	3.95e-21
Hmgn2	7842.08	-1.25376	0.127937	-9.7998	1.13e-22	4.02e-21
Srp14	9968.59	-1.36339	0.139141	-9.79866	1.14e-22	4.06e-21
3110040N11Rik	911.156	-1.19878	0.122389	-9.79488	1.18e-22	4.21e-21
Med4	3312.94	-1.00381	0.102565	-9.78708	1.28e-22	4.54e-21
Mindy3	3415.74	-0.762408	0.0779457	-9.78127	1.36e-22	4.8e-21
Paip2	20355.2	-1.17394	0.120045	-9.77915	1.38e-22	4.89e-21
Dcun1d1	4112.12	-0.909221	0.0930242	-9.77403	1.46e-22	5.14e-21
Cacna1b	2907.72	1.0144	0.103808	9.77193	1.49e-22	5.23e-21
Pde4dip	4930.16	0.812267	0.0831409	9.76976	1.52e-22	5.34e-21
Sez6l2	3659.83	0.942213	0.0964578	9.76813	1.54e-22	5.42e-21
Fkbpl	709.59	-1.01165	0.103581	-9.76678	1.56e-22	5.48e-21
Lancl2	4145.23	-0.87804	0.0899696	-9.75929	1.68e-22	5.89e-21
Pnpla6	1128.39	1.135	0.116442	9.74726	1.9e-22	6.62e-21
Gcn1	1388.95	1.37973	0.141577	9.74543	1.93e-22	6.73e-21
Stau2	6056.6	-0.887268	0.0910928	-9.74027	2.03e-22	7.07e-21
Srcin1	1925.89	0.95735	0.0982905	9.74001	2.04e-22	7.07e-21
Map1lc3b	53535.4	-1.07185	0.110053	-9.7394	2.05e-22	7.1e-21
Timm13	6522	-1.19981	0.123228	-9.73652	2.11e-22	7.3e-21
Clec7a	322.3	-1.47597	0.151618	-9.73479	2.14e-22	7.4e-21
Gmfg	273.368	-1.45117	0.149072	-9.73472	2.14e-22	7.4e-21
Bloc1s6	3013.58	-1.14739	0.117868	-9.73452	2.15e-22	7.4e-21
Mtch2	8166.01	-0.736415	0.0756555	-9.7338	2.16e-22	7.44e-21
Rab27b	3652.73	-0.960838	0.098745	-9.7305	2.23e-22	7.68e-21
Phf5a	2276.14	-1.29952	0.133559	-9.72992	2.25e-22	7.71e-21
Snrpd3	1538.88	-0.997145	0.102499	-9.72836	2.28e-22	7.81e-21
Rpl23	7195.98	-1.40208	0.144126	-9.72814	2.29e-22	7.82e-21
Dnm3os	301.531	1.78152	0.183148	9.72722	2.31e-22	7.86e-21
Bad	2808.17	-0.960395	0.0987329	-9.72721	2.31e-22	7.86e-21
Gm47024	299.701	1.78298	0.183329	9.72557	2.35e-22	7.98e-21
Kdm5a	7093.59	0.605324	0.0622567	9.72303	2.41e-22	8.17e-21
Gapvd1	7212.48	0.66081	0.0679722	9.72177	2.44e-22	8.26e-21
Skp1a	25118.6	-0.929125	0.0955777	-9.72114	2.45e-22	8.29e-21
Clmn	1915.63	0.889254	0.0914867	9.72003	2.48e-22	8.37e-21
Fbxo22	2894.26	-0.761571	0.0783635	-9.71845	2.52e-22	8.49e-21
Gm48259	192.534	1.97544	0.203466	9.70894	2.76e-22	9.3e-21
Pdcd5	2948.97	-1.21318	0.124964	-9.70824	2.78e-22	9.35e-21
Gabarap	8687.96	-1.05341	0.10862	-9.69813	3.07e-22	1.03e-20
Magohb	388.722	-1.33422	0.137593	-9.69688	3.11e-22	1.04e-20
Rnf213	880.386	1.00721	0.103887	9.69525	3.16e-22	1.06e-20
Vma21	4467.11	-0.957354	0.0987657	-9.69318	3.22e-22	1.08e-20
Kcnh1	1939.98	0.915225	0.094435	9.69159	3.27e-22	1.09e-20
Dctpp1	1013.1	-1.09914	0.113453	-9.68805	3.39e-22	1.13e-20
Npepps	5889.46	0.615436	0.0635973	9.67708	3.77e-22	1.25e-20
Gm1976	1798.24	-0.849131	0.0877966	-9.67157	3.98e-22	1.32e-20
Sap18	8634.4	-1.12308	0.116132	-9.67077	4.01e-22	1.33e-20
mt-Cytb	496349	0.930911	0.0962792	9.66887	4.09e-22	1.35e-20
Mrpl51	4583.62	-1.16169	0.120178	-9.66641	4.19e-22	1.38e-20
Gm17922	1254.46	1.29808	0.134315	9.66446	4.27e-22	1.41e-20
2810013P06Rik	1934.77	-0.930533	0.0962948	-9.66338	4.31e-22	1.42e-20
Stx12	7522.76	-0.754215	0.0780767	-9.65992	4.46e-22	1.47e-20
Sec16a	2113.17	0.937966	0.0971088	9.65892	4.51e-22	1.48e-20
Crocc	444.591	1.51184	0.156524	9.65881	4.51e-22	1.48e-20
Commd7	2899.77	-1.0257	0.10624	-9.65453	4.7e-22	1.54e-20
Vars	928.745	1.16262	0.120445	9.65269	4.79e-22	1.56e-20
Ube3a	11457.1	0.843592	0.0874461	9.64699	5.06e-22	1.65e-20
Chd1	805.856	0.943684	0.0978474	9.64445	5.19e-22	1.69e-20
Park7	16029.5	-1.07223	0.11119	-9.6432	5.25e-22	1.71e-20
Abi1	11642.1	-0.82099	0.0851815	-9.63813	5.52e-22	1.79e-20
Sorl1	11356.9	0.797772	0.0828	9.63493	5.69e-22	1.85e-20
Ufm1	3045.48	-1.02122	0.106032	-9.63126	5.9e-22	1.91e-20
Mrpl23	1927.99	-1.21476	0.126144	-9.62995	5.98e-22	1.93e-20
Afdn	3786.95	0.712417	0.0740229	9.62427	6.32e-22	2.04e-20
mt-Nd5	104537	0.804347	0.0835815	9.62351	6.36e-22	2.05e-20
Tomm5	2457.85	-1.34784	0.140074	-9.6223	6.44e-22	2.07e-20
Tyro3	1108.2	1.01604	0.105609	9.62083	6.53e-22	2.1e-20
Cfap36	7012.56	-0.96794	0.100631	-9.61875	6.66e-22	2.14e-20
Haus2	2299.12	-0.914149	0.0950628	-9.61626	6.83e-22	2.19e-20
Tpt1	4041.57	-1.3449	0.139872	-9.61521	6.9e-22	2.2e-20
Hmgb1	21949.5	-1.10833	0.11532	-9.61088	7.19e-22	2.3e-20
Snrpa	2929.56	-0.773305	0.0804626	-9.61073	7.2e-22	2.3e-20
Mrpl39	2330.88	-1.08769	0.113183	-9.61	7.25e-22	2.31e-20
Carmil3	565.731	1.40292	0.146125	9.60079	7.93e-22	2.52e-20
Ube2e3	3991.11	-0.930152	0.0969238	-9.59673	8.25e-22	2.62e-20
Ankrd49	2815.85	-1.02383	0.106715	-9.59403	8.47e-22	2.68e-20
Ntrk3	9557.85	0.784449	0.0817766	9.59258	8.59e-22	2.72e-20
Disp3	381.701	1.21276	0.126546	9.58353	9.38e-22	2.96e-20
Lgalsl	5821.13	-1.04614	0.109207	-9.57946	9.76e-22	3.08e-20
Txndc9	9053.18	-1.07998	0.112745	-9.57893	9.81e-22	3.09e-20
Dennd4a	1996.11	0.863795	0.090185	9.57804	9.89e-22	3.11e-20
Scrib	451.394	1.48613	0.155162	9.57795	9.9e-22	3.11e-20
Abt1	842.522	-1.09445	0.11427	-9.57775	9.92e-22	3.11e-20
Mrpl37	5458.98	-0.965928	0.100867	-9.57627	1.01e-21	3.15e-20
Ssbp2	9614.21	-0.720227	0.0752138	-9.57574	1.01e-21	3.16e-20
Ccdc32	3094.94	-1.03727	0.108379	-9.57079	1.06e-21	3.31e-20
Rtl8c	2611.39	-1.26888	0.132612	-9.56842	1.09e-21	3.38e-20
Srsf10	6236.2	-0.874379	0.0914206	-9.56436	1.13e-21	3.51e-20
Gm48967	247.02	1.51033	0.157954	9.56187	1.16e-21	3.59e-20
Otub1	17244.9	-0.925919	0.0968338	-9.56194	1.16e-21	3.59e-20
Nkiras1	7059.14	-1.16529	0.121876	-9.56127	1.16e-21	3.6e-20
Limch1	5549.52	0.803171	0.0840183	9.55948	1.18e-21	3.66e-20
Pomp	13988.1	-1.22724	0.128457	-9.55369	1.25e-21	3.86e-20
Becn1	8311.94	-0.845775	0.0885407	-9.55238	1.27e-21	3.91e-20
Gm6563	1095.28	-1.40322	0.147082	-9.54043	1.42e-21	4.38e-20
Cbr4	1311.92	-0.962403	0.100896	-9.53853	1.45e-21	4.45e-20
Grk3	3388.27	0.716631	0.0751518	9.53579	1.49e-21	4.56e-20
Gstz1	2709.7	-0.951841	0.0998167	-9.53589	1.49e-21	4.56e-20
Myo9b	656.668	1.11271	0.116731	9.53221	1.54e-21	4.71e-20
Gm43751	221.912	1.54448	0.162087	9.5287	1.59e-21	4.87e-20
Gm42970	116.289	1.87412	0.196851	9.52049	1.72e-21	5.26e-20
Mea1	5084.25	-1.18054	0.124027	-9.51842	1.76e-21	5.36e-20
Sec22b	7850.19	-1.08396	0.113947	-9.5129	1.85e-21	5.64e-20
Tyrobp	2059.51	-1.08621	0.114212	-9.5105	1.9e-21	5.75e-20
Uqcc3	2013.36	-1.20967	0.127192	-9.51059	1.9e-21	5.75e-20
Kif21b	1282.99	1.03769	0.109126	9.5091	1.92e-21	5.82e-20
Arfgef2	1916.92	0.860522	0.0905127	9.50719	1.96e-21	5.92e-20
Gm37051	77.4765	2.06218	0.216971	9.50439	2.01e-21	6.08e-20
Eif5a2	1073.21	-0.9568	0.100692	-9.50222	2.05e-21	6.2e-20
Rrp12	659.516	1.00433	0.105697	9.50197	2.06e-21	6.2e-20
Map1a	10799.5	1.08729	0.114432	9.50165	2.07e-21	6.21e-20
Ahsa1	7785.46	-0.779716	0.082152	-9.49114	2.29e-21	6.86e-20
Gstp1	5508.74	-0.831692	0.0876431	-9.48954	2.32e-21	6.96e-20
B230362B09Rik	443.494	1.20807	0.127328	9.48787	2.36e-21	7.06e-20
Plod2	747.893	0.968014	0.102049	9.48582	2.4e-21	7.19e-20
Psmf1	6453.55	-0.991478	0.104595	-9.47919	2.56e-21	7.65e-20
Tpd52	10287.9	-1.38964	0.146619	-9.4779	2.59e-21	7.73e-20
Iars2	1155.5	0.847267	0.0894156	9.47561	2.65e-21	7.88e-20
Pym1	533.682	-1.05564	0.111406	-9.47557	2.65e-21	7.88e-20
Mrpl42	11742.1	-1.43727	0.151691	-9.47503	2.67e-21	7.91e-20
Lyrm2	1416.74	-1.18137	0.124759	-9.46923	2.82e-21	8.35e-20
Rps9	11109.5	-1.06328	0.112313	-9.46709	2.88e-21	8.51e-20
Mcts2	506.662	-1.19909	0.12668	-9.46545	2.92e-21	8.64e-20
Polr2d	4250.43	-1.02454	0.108241	-9.46532	2.93e-21	8.64e-20
Trappc2	5396.26	-1.20598	0.127416	-9.46488	2.94e-21	8.66e-20
Ccpg1os	672.397	-1.03788	0.109661	-9.46439	2.95e-21	8.69e-20
Amotl1	2427.08	1.07012	0.11308	9.46339	2.98e-21	8.76e-20
Prdx5	21335.1	-1.109	0.117218	-9.46108	3.05e-21	8.94e-20
Mga	4745.04	0.701486	0.0741588	9.45924	3.1e-21	9.09e-20
Ift172	1466.81	1.20375	0.127264	9.45869	3.12e-21	9.12e-20
Sdhc	5015.19	-1.00568	0.106365	-9.45498	3.23e-21	9.44e-20
Btf3l4	4317.39	-1.1867	0.125536	-9.45304	3.29e-21	9.6e-20
Supt6	6171.48	0.871764	0.0922257	9.4525	3.31e-21	9.64e-20
Efcab1	808.017	-1.25223	0.132485	-9.4519	3.33e-21	9.68e-20
Higd1a	30661.6	-1.44348	0.152784	-9.44787	3.46e-21	1e-19
Setd2	4160.39	0.759248	0.0803699	9.44691	3.49e-21	1.01e-19
Plxna2	8244.4	0.683137	0.0723753	9.43881	3.77e-21	1.09e-19
Ldb2	1564.51	-1.06285	0.112613	-9.43811	3.8e-21	1.1e-19
Dennd5a	7613.47	0.639613	0.0677766	9.43708	3.83e-21	1.11e-19
Prdx2	13809.7	-1.00984	0.107014	-9.43658	3.85e-21	1.11e-19
Pfdn4	4422.61	-1.5587	0.16522	-9.43409	3.94e-21	1.14e-19
1810058I24Rik	2249.15	-1.07712	0.11419	-9.43263	4e-21	1.15e-19
Ufd1	11409.3	-0.767591	0.081389	-9.43113	4.06e-21	1.17e-19
Lmtk3	232.682	1.1999	0.127437	9.41565	4.7e-21	1.35e-19
Crcp	5477.72	-1.08977	0.115748	-9.41505	4.73e-21	1.35e-19
mt-Nd4	78210.3	0.911124	0.0968288	9.40963	4.98e-21	1.42e-19
Llph	957.568	-1.29978	0.138226	-9.40334	5.29e-21	1.51e-19
Skiv2l	1432.21	1.1483	0.122148	9.40087	5.41e-21	1.54e-19
Ssna1	8516.24	-1.04042	0.110704	-9.39823	5.55e-21	1.58e-19
Ptprf	2816.69	0.937866	0.0998181	9.39575	5.68e-21	1.62e-19
Dnaja1	20019.8	-0.889272	0.0946517	-9.3952	5.71e-21	1.62e-19
Rpl28	4936.28	-1.02487	0.109093	-9.39443	5.75e-21	1.63e-19
Gan	1267.28	0.869051	0.0925263	9.39247	5.86e-21	1.66e-19
Psmd8	6946.96	-0.882296	0.0939487	-9.39126	5.93e-21	1.67e-19
Wdr83os	2223.86	-1.10516	0.117682	-9.39114	5.94e-21	1.67e-19
Ten1	604.35	-1.12357	0.11964	-9.39124	5.93e-21	1.67e-19
Mrpl14	1883.42	-1.32242	0.14081	-9.39153	5.91e-21	1.67e-19
Nbeal1	1969.97	0.909361	0.09684	9.39034	5.98e-21	1.68e-19
Mrpl10	1874.68	-0.877677	0.0934844	-9.38849	6.09e-21	1.71e-19
Tnk2	1415.44	1.08819	0.116014	9.37979	6.61e-21	1.86e-19
Dad1	7055.06	-0.851236	0.0907951	-9.37535	6.89e-21	1.93e-19
Gpc6	338.69	1.22829	0.131022	9.37468	6.94e-21	1.94e-19
Scnm1	2781.39	-1.26922	0.135392	-9.37448	6.95e-21	1.94e-19
Pam16	1342.96	-1.31642	0.140511	-9.3688	7.34e-21	2.05e-19
Capza1	4429.95	-1.06543	0.113752	-9.36627	7.51e-21	2.09e-19
Rpl21	10086.9	-1.12802	0.1205	-9.36116	7.89e-21	2.2e-19
Pfn2	20059.8	-1.11637	0.119411	-9.34897	8.85e-21	2.46e-19
1110059G10Rik	1110.01	-1.1003	0.11771	-9.34756	8.97e-21	2.49e-19
Gpr162	423.774	1.08861	0.116475	9.34633	9.07e-21	2.51e-19
Zfc3h1	2348.18	0.953584	0.102026	9.34646	9.06e-21	2.51e-19
Glrx3	13042.3	-1.04264	0.11157	-9.34515	9.18e-21	2.54e-19
Dlg5	1371.59	1.07634	0.115222	9.34149	9.5e-21	2.62e-19
Fryl	5038.16	0.882996	0.0945805	9.33592	1e-20	2.76e-19
Mtss2	2896.77	0.935019	0.100174	9.33396	1.02e-20	2.81e-19
Sem1	2810.59	-1.35034	0.144698	-9.33212	1.04e-20	2.85e-19
Dmxl2	9553.42	0.838754	0.0898791	9.33202	1.04e-20	2.85e-19
Rgl2	866.394	1.38342	0.148309	9.32796	1.08e-20	2.96e-19
Tsc2	2539.25	1.05881	0.113576	9.32249	1.14e-20	3.11e-19
Arl1	13242.3	-1.22883	0.131815	-9.32232	1.14e-20	3.11e-19
Ttc33	4538.27	-1.15782	0.124239	-9.31926	1.17e-20	3.2e-19
2610001J05Rik	4506.36	-0.899411	0.096528	-9.31761	1.19e-20	3.25e-19
Ndufv2	21785.3	-1.29304	0.138793	-9.31636	1.2e-20	3.28e-19
Commd2	2506.12	-0.884352	0.0949506	-9.31382	1.23e-20	3.36e-19
Foxj2	991.286	0.858605	0.0921893	9.3135	1.24e-20	3.36e-19
Pdcd11	1179.78	0.898607	0.0965576	9.30644	1.32e-20	3.59e-19
Babam1	4300.15	-0.967854	0.104003	-9.30603	1.33e-20	3.6e-19
Mpc1-ps	1805.08	-1.34512	0.144606	-9.30198	1.38e-20	3.73e-19
Sec61b	2668.97	-1.39762	0.150397	-9.29288	1.5e-20	4.06e-19
2610507B11Rik	2389.39	0.842029	0.0906633	9.28743	1.58e-20	4.27e-19
Acot7	12060.6	-0.793812	0.0856618	-9.26681	1.92e-20	5.17e-19
Snrnp27	6629.13	-1.17215	0.126574	-9.26066	2.03e-20	5.47e-19
Cemip2	836.576	0.81856	0.088391	9.26067	2.03e-20	5.47e-19
Ube2d-ps	1705.35	-0.754151	0.0814529	-9.25873	2.07e-20	5.56e-19
Tmem243	824.745	-1.14091	0.123254	-9.25661	2.11e-20	5.66e-19
Psmb2	12016.5	-1.04444	0.112838	-9.25612	2.12e-20	5.68e-19
Tanc1	2553.6	0.836104	0.0903445	9.25463	2.15e-20	5.75e-19
Enoph1	3703.6	-0.842519	0.0910501	-9.25336	2.18e-20	5.81e-19
Pigbos1	627.832	-1.16681	0.12611	-9.25235	2.2e-20	5.86e-19
Ptrhd1	747.075	-0.971926	0.105119	-9.24595	2.33e-20	6.22e-19
Rpp38	919.635	-1.24027	0.134172	-9.24387	2.38e-20	6.33e-19
Mtmr3	3091.93	0.806974	0.0873163	9.24196	2.42e-20	6.44e-19
Pvalb	2151.95	-1.82311	0.197383	-9.2364	2.55e-20	6.77e-19
Fasn	4240.73	1.1757	0.127309	9.23506	2.58e-20	6.85e-19
Nectin1	842.724	1.20727	0.130746	9.23375	2.61e-20	6.92e-19
Iqsec3	2528.6	1.06058	0.114868	9.23305	2.63e-20	6.96e-19
mt-Nd2	49850.4	0.875482	0.0948257	9.23254	2.64e-20	6.98e-19
Ephb2	602.321	1.0862	0.117702	9.22837	2.75e-20	7.25e-19
Gapdh	40347.5	-0.817346	0.088634	-9.22159	2.93e-20	7.71e-19
Rnf181	5464.2	-0.903894	0.098085	-9.21541	3.1e-20	8.15e-19
Caskin1	1257.39	1.15912	0.125782	9.21536	3.1e-20	8.15e-19
Ccdc141	940.439	0.763657	0.0828885	9.21305	3.17e-20	8.31e-19
Sacs	3469.81	0.878587	0.0953636	9.21302	3.17e-20	8.31e-19
Snrpe	1856.84	-1.25554	0.136285	-9.21256	3.18e-20	8.34e-19
Akap9	13505.3	0.903154	0.0980411	9.212	3.2e-20	8.37e-19
Mpc1	6007.78	-1.34132	0.145689	-9.20674	3.36e-20	8.78e-19
Tm2d2	11152.9	-0.666957	0.0724934	-9.20024	3.57e-20	9.32e-19
Cep170b	2260.64	1.12832	0.122762	9.19113	3.89e-20	1.01e-18
Wdyhv1	850.296	-0.904306	0.098441	-9.18627	4.07e-20	1.06e-18
Arfgef3	9655.37	0.749756	0.0816615	9.18127	4.26e-20	1.11e-18
Adcy1	10331.1	1.08596	0.118294	9.18018	4.3e-20	1.12e-18
Psmb3	12241.1	-1.1245	0.122511	-9.17879	4.36e-20	1.13e-18
Vps13c	2392.75	0.770464	0.0839913	9.17315	4.59e-20	1.19e-18
Eif4e	15676	-1.31508	0.143463	-9.16669	4.88e-20	1.26e-18
Selenom	6847.2	-1.05143	0.114705	-9.1664	4.89e-20	1.26e-18
Lage3	2415.13	-1.09647	0.11966	-9.16318	5.04e-20	1.3e-18
Pfdn1	6820.74	-1.30809	0.142766	-9.16247	5.07e-20	1.31e-18
Polg	910.116	0.906303	0.0989509	9.15912	5.23e-20	1.35e-18
9330102E08Rik	691.605	0.890279	0.0972655	9.15308	5.53e-20	1.42e-18
Uqcrb	6515.65	-1.44764	0.158199	-9.15074	5.65e-20	1.45e-18
Rnf31	498.903	1.06268	0.11613	9.15083	5.65e-20	1.45e-18
Prr13	12848.9	-1.31521	0.143724	-9.15094	5.64e-20	1.45e-18
Rnf113a2	1599.64	-1.08373	0.118466	-9.1481	5.79e-20	1.48e-18
Lrrc4b	490.888	1.37756	0.150614	9.14626	5.89e-20	1.51e-18
Tpd52l1	1377.84	-1.28156	0.140127	-9.14568	5.93e-20	1.51e-18
Ccnh	7085.96	-0.783344	0.0856811	-9.14256	6.1e-20	1.55e-18
Prps1	15248.5	-1.15481	0.12632	-9.14187	6.14e-20	1.56e-18
A630081D01Rik	89.6183	2.48246	0.271718	9.13617	6.47e-20	1.64e-18
Surf2	2526.86	-1.23513	0.135267	-9.13103	6.79e-20	1.72e-18
Pcnx	2690.05	0.930346	0.101891	9.13081	6.8e-20	1.72e-18
Dusp14	1621.13	-1.04259	0.114193	-9.13008	6.84e-20	1.73e-18
Xylt2	364.818	1.19731	0.131241	9.123	7.31e-20	1.85e-18
Chchd3	5373.41	-0.913997	0.100201	-9.12168	7.4e-20	1.87e-18
Bag2	843.406	-0.990888	0.108661	-9.11909	7.58e-20	1.91e-18
Znrd1as	648.338	-1.03003	0.112953	-9.11906	7.58e-20	1.91e-18
Mrps11	2799.81	-1.23089	0.134994	-9.11806	7.65e-20	1.92e-18
Psmb5	4091.74	-0.90076	0.0987957	-9.1174	7.69e-20	1.93e-18
Them4	3156.52	-0.957192	0.105014	-9.11494	7.87e-20	1.98e-18
Eif3g	6694.42	-1.07456	0.117895	-9.11463	7.89e-20	1.98e-18
Ttyh3	1099.71	0.899405	0.0987071	9.11186	8.1e-20	2.03e-18
Mrrf	683.178	-1.07638	0.118151	-9.11021	8.22e-20	2.06e-18
Tnrc18	377.711	1.4798	0.162445	9.10955	8.27e-20	2.06e-18
Atp5g1	16615.1	-1.29083	0.141701	-9.10954	8.27e-20	2.06e-18
Nptxr	10954.7	0.92261	0.101306	9.10718	8.45e-20	2.11e-18
Abca7	564.6	1.29216	0.141899	9.10623	8.53e-20	2.12e-18
Ptpn11	1287.21	0.949123	0.104232	9.10584	8.56e-20	2.13e-18
Aatk	1697.18	1.38763	0.152387	9.10591	8.55e-20	2.13e-18
Ppid	9008.25	-0.893471	0.0981689	-9.10137	8.92e-20	2.21e-18
Mrps18c	2390.94	-1.32756	0.145868	-9.10106	8.95e-20	2.22e-18
Sarnp	8684.92	-1.18082	0.129775	-9.09895	9.12e-20	2.26e-18
Dnajb6	11370.5	-1.25247	0.137663	-9.09809	9.19e-20	2.27e-18
Atp6v1g1	18504.5	-1.48106	0.162796	-9.09763	9.23e-20	2.28e-18
Denr	5930.19	-1.23537	0.135818	-9.09579	9.39e-20	2.32e-18
Mrpl11	4386.81	-1.1328	0.124564	-9.09413	9.53e-20	2.35e-18
Ywhah	25370.5	-1.27433	0.140131	-9.09391	9.55e-20	2.35e-18
Cnrip1	9774.28	-0.878297	0.0966343	-9.08888	1e-19	2.46e-18
Gm36988	147.812	2.11447	0.232721	9.08585	1.03e-19	2.53e-18
Zmat5	1833.21	-1.25507	0.138208	-9.08104	1.08e-19	2.64e-18
Col25a1	1490.51	1.08636	0.119649	9.07953	1.09e-19	2.67e-18
Ppp1r9a	7564.46	0.79395	0.0874554	9.07834	1.1e-19	2.7e-18
BC031181	15477.8	-0.908492	0.100085	-9.07718	1.11e-19	2.72e-18
Nbdy	1899.01	-1.40792	0.155114	-9.07672	1.12e-19	2.73e-18
Atp5g2	992.063	-0.939174	0.103475	-9.07633	1.12e-19	2.74e-18
Pin4	815.526	-1.79377	0.197697	-9.07333	1.15e-19	2.81e-18
Gtpbp2	507.688	0.955861	0.105353	9.07293	1.16e-19	2.82e-18
Kcna1	4054.92	0.735094	0.0810384	9.07094	1.18e-19	2.87e-18
Arpc5l	12084.8	-1.29967	0.143297	-9.06977	1.19e-19	2.89e-18
Hmbox1	946.962	0.821615	0.0905998	9.06862	1.21e-19	2.92e-18
Mrpl21	2456.1	-1.23839	0.136572	-9.06765	1.22e-19	2.94e-18
Apc2	1161.19	1.29207	0.142508	9.06665	1.23e-19	2.97e-18
Mgat5	2696.73	0.712205	0.0785632	9.06538	1.24e-19	3e-18
Dnajc13	3015.48	0.809436	0.0892989	9.06435	1.25e-19	3.02e-18
Zer1	2215.51	0.779837	0.0861104	9.05624	1.35e-19	3.25e-18
Ap2a2	5473.71	0.718388	0.0793276	9.05596	1.35e-19	3.26e-18
Nop10	4254.49	-1.26803	0.140114	-9.04998	1.43e-19	3.44e-18
4930447M23Rik	305.869	-1.53334	0.16948	-9.04733	1.47e-19	3.52e-18
Cnot1	5023.19	0.762965	0.084374	9.04265	1.53e-19	3.67e-18
Polr2l	1827.59	-1.20815	0.133675	-9.038	1.6e-19	3.82e-18
Taf12	1968.34	-1.09071	0.120695	-9.03698	1.61e-19	3.85e-18
Npr2	1008.07	0.880827	0.0975059	9.03357	1.66e-19	3.97e-18
Aasdhppt	4037.64	-0.992501	0.109884	-9.03227	1.68e-19	4.01e-18
Bccip	6413.4	-1.24143	0.137461	-9.03111	1.7e-19	4.05e-18
Camsap1	4382.58	0.724013	0.0801822	9.0296	1.72e-19	4.1e-18
Gm3788	138.473	-1.77663	0.196794	-9.02787	1.75e-19	4.16e-18
Ppp6c	3430.93	-0.833712	0.0923773	-9.02508	1.8e-19	4.27e-18
Kdm3b	1627.28	0.789043	0.0874579	9.02197	1.85e-19	4.38e-18
Rtraf	2329.77	-1.25713	0.139353	-9.02124	1.86e-19	4.41e-18
Ubr2	2550.45	0.963168	0.106769	9.02106	1.86e-19	4.41e-18
Eif5a	22698.4	-1.18197	0.131035	-9.02024	1.88e-19	4.44e-18
Rpl7	11991.5	-1.08395	0.120193	-9.01843	1.91e-19	4.51e-18
Idh3a	25106.3	-0.993466	0.11017	-9.01757	1.92e-19	4.54e-18
Ciao2a	4079.16	-1.06899	0.118555	-9.01678	1.94e-19	4.56e-18
C330007P06Rik	2830.23	-0.80214	0.0890362	-9.00914	2.08e-19	4.89e-18
Actg1	8651.84	-0.68452	0.0759913	-9.00787	2.1e-19	4.94e-18
B230118H07Rik	3558.2	-1.00839	0.111952	-9.00734	2.11e-19	4.96e-18
Cebpzos	1862	-1.15611	0.12838	-9.00539	2.15e-19	5.04e-18
Ice1	2435.65	0.787023	0.0874058	9.00424	2.17e-19	5.09e-18
Slc20a2	1418.54	0.869396	0.096601	8.99987	2.26e-19	5.29e-18
Epb41l1	7030.4	0.825452	0.0917331	8.99841	2.29e-19	5.35e-18
Slc4a3	1951.16	0.963015	0.107076	8.99376	2.39e-19	5.58e-18
Znhit3	3174.46	-1.12209	0.12489	-8.9846	2.6e-19	6.06e-18
Ube2w	8321.83	-1.34131	0.149305	-8.98374	2.62e-19	6.1e-18
Dynlt3	18109.8	-1.3212	0.147089	-8.98231	2.65e-19	6.17e-18
Kcnq2	3886.33	1.1024	0.122748	8.98098	2.68e-19	6.24e-18
Ran	14947.7	-1.23706	0.137773	-8.97897	2.73e-19	6.35e-18
Mrpl16	2153.55	-0.947108	0.105518	-8.97577	2.81e-19	6.53e-18
Sipa1l2	1372.72	0.998882	0.111297	8.97493	2.84e-19	6.57e-18
Tro	6294.06	0.730624	0.081408	8.97485	2.84e-19	6.57e-18
Zfp938	2777.89	-1.01249	0.112859	-8.97124	2.93e-19	6.78e-18
Morn4	3767.78	-1.06593	0.118863	-8.96766	3.03e-19	6.99e-18
Smim12	2125.74	-0.770409	0.0859508	-8.96337	3.15e-19	7.26e-18
C030015E24Rik	94.6756	1.68146	0.187659	8.96023	3.24e-19	7.47e-18
Trrap	4250.05	1.10603	0.123476	8.95744	3.32e-19	7.65e-18
Gm43696	1574.52	0.770934	0.0861052	8.95339	3.45e-19	7.93e-18
Cks1b	759.654	-1.20088	0.13413	-8.95304	3.46e-19	7.94e-18
Pfdn6	4799.48	-1.24752	0.139357	-8.95199	3.49e-19	8.01e-18
Gm48700	397.232	1.32579	0.148133	8.95003	3.55e-19	8.14e-18
Tenm4	7651.75	0.948853	0.106037	8.94836	3.61e-19	8.26e-18
Ankhd1	2828.2	0.809198	0.090447	8.94665	3.66e-19	8.38e-18
Tmem11	2577.16	-1.24427	0.139123	-8.94366	3.76e-19	8.6e-18
Ccdc59	3018.57	-1.24245	0.138971	-8.94037	3.88e-19	8.85e-18
Nav2	4634.65	0.802273	0.0897715	8.93684	4e-19	9.13e-18
Tpgs2	2078.34	-0.932337	0.104328	-8.9366	4.01e-19	9.14e-18
Zswim6	563.223	0.837586	0.0937541	8.93386	4.11e-19	9.35e-18
Hspe1	4224.36	-1.13517	0.127069	-8.93354	4.13e-19	9.37e-18
Ube2j1	2935.94	-0.907301	0.101634	-8.92718	4.37e-19	9.91e-18
Ttc9c	3397.42	-0.951642	0.106603	-8.927	4.38e-19	9.92e-18
Gatd1	1910.11	-0.712952	0.0798757	-8.92577	4.43e-19	1e-17
Tmem159	1385.38	-0.828906	0.0928696	-8.92549	4.44e-19	1e-17
Caml	4553.11	-0.844123	0.0945962	-8.92343	4.52e-19	1.02e-17
Tmem242	2891.77	-1.17	0.131114	-8.9235	4.52e-19	1.02e-17
Prpf38a	4513.8	-0.865722	0.097026	-8.92258	4.56e-19	1.03e-17
Gm19938	628.316	1.31817	0.147739	8.92231	4.57e-19	1.03e-17
Arl6ip4	4331	-1.06457	0.119444	-8.91272	4.98e-19	1.12e-17
Bex2	21292.2	-1.62601	0.182465	-8.91137	5.04e-19	1.13e-17
Necap1	20566.3	-1.18433	0.132904	-8.91113	5.05e-19	1.13e-17
Mrpl34	1627.5	-1.18652	0.133223	-8.90627	5.28e-19	1.18e-17
Polr3k	7623.03	-1.24535	0.139834	-8.90595	5.29e-19	1.19e-17
Mrps2	1342.32	-1.03221	0.11592	-8.90446	5.36e-19	1.2e-17
Krr1	2383.16	-0.891769	0.100163	-8.90317	5.43e-19	1.21e-17
Sash1	654.04	1.17677	0.132197	8.90164	5.5e-19	1.23e-17
Pigyl	2753.32	-0.909448	0.102177	-8.90073	5.55e-19	1.24e-17
Tmod3	6829.94	-0.707495	0.079488	-8.90065	5.55e-19	1.24e-17
Selenos	11722	-0.705991	0.0793219	-8.90032	5.57e-19	1.24e-17
Smarcad1	670.74	0.827434	0.0929998	8.89716	5.73e-19	1.27e-17
Snrpd2	3777.72	-1.22113	0.137272	-8.89567	5.81e-19	1.29e-17
Lhx6	2396.25	-0.916481	0.103038	-8.89458	5.86e-19	1.3e-17
Gm47591	293.471	1.49966	0.168664	8.89143	6.03e-19	1.34e-17
Armc1	8613.13	-0.981096	0.110379	-8.88846	6.2e-19	1.37e-17
Gm47026	98.3822	1.72238	0.193848	8.88522	6.38e-19	1.41e-17
Gm42443	110.181	1.77753	0.200111	8.8827	6.53e-19	1.44e-17
Son	25781.8	0.815487	0.0918363	8.87979	6.7e-19	1.48e-17
Rab18	20495.6	-0.955493	0.107619	-8.8785	6.78e-19	1.49e-17
Trmt61b	727.494	-1.13713	0.128104	-8.87662	6.89e-19	1.52e-17
Gm30238	263.802	-2.15534	0.242925	-8.87243	7.16e-19	1.57e-17
Bloc1s2	2150.78	-0.983221	0.110843	-8.8704	7.29e-19	1.6e-17
Cacna1a	1868.36	1.33039	0.149999	8.8693	7.36e-19	1.62e-17
Ppil1	1819.71	-0.850583	0.0959704	-8.86297	7.79e-19	1.71e-17
Gm37748	30.6101	-2.91009	0.328361	-8.86249	7.82e-19	1.71e-17
Chn1	43309.1	-0.763927	0.0862135	-8.86087	7.94e-19	1.74e-17
Cdkn2aipnl	2929.92	-1.18474	0.133709	-8.86062	7.96e-19	1.74e-17
Gm44831	602.177	1.42632	0.161121	8.85247	8.56e-19	1.87e-17
Psmd9	1902.38	-0.737661	0.0833637	-8.84871	8.85e-19	1.93e-17
Atp5j	16543.6	-1.29192	0.146001	-8.84871	8.85e-19	1.93e-17
Bex3	11563.6	-1.51049	0.17074	-8.84673	9.01e-19	1.96e-17
Rai1	431.041	1.15151	0.130233	8.84191	9.41e-19	2.04e-17
Scn8a	9108.65	0.851987	0.0963574	8.84195	9.41e-19	2.04e-17
Polr2g	8476.06	-1.11798	0.126439	-8.84206	9.4e-19	2.04e-17
Bnip3l	24215.4	-1.08662	0.122906	-8.84106	9.48e-19	2.05e-17
Gm43829	136.407	1.70811	0.193264	8.83822	9.73e-19	2.1e-17
Tbkbp1	322.25	1.14437	0.12948	8.83815	9.73e-19	2.1e-17
Nans	1170.96	-0.936316	0.105979	-8.8349	1e-18	2.16e-17
Rnf2	2726.84	-0.873976	0.0989369	-8.83368	1.01e-18	2.19e-17
Dctn3	13691.5	-1.04967	0.118871	-8.83033	1.04e-18	2.25e-17
Mrps36	1381.67	-1.23196	0.139682	-8.81974	1.15e-18	2.47e-17
Iqsec1	3104.84	0.908741	0.103049	8.81855	1.16e-18	2.49e-17
Mapkbp1	706.11	1.00584	0.114062	8.81834	1.16e-18	2.5e-17
Arl4a	2626.11	-1.02207	0.11593	-8.81625	1.18e-18	2.54e-17
Eloc	15643.7	-1.10095	0.124908	-8.8141	1.21e-18	2.59e-17
Nxt1	961.993	-0.892424	0.101359	-8.80462	1.31e-18	2.81e-17
Socs7	2433.49	0.746624	0.0848298	8.80144	1.35e-18	2.89e-17
Dtnbp1	2025.09	-0.84566	0.0960964	-8.80012	1.37e-18	2.92e-17
Usb1	855.163	-1.17384	0.133458	-8.7956	1.42e-18	3.04e-17
Kpna3	5228.07	-0.689139	0.0784006	-8.78997	1.5e-18	3.19e-17
Siva1	762.272	-1.1463	0.130413	-8.78982	1.5e-18	3.19e-17
Gm7308	129.665	-1.47535	0.167892	-8.78747	1.53e-18	3.26e-17
Decr2	2804.47	-0.840185	0.0956143	-8.78724	1.53e-18	3.26e-17
Plxna4	4588.08	0.898888	0.102315	8.78548	1.56e-18	3.31e-17
Poc1a	1285.15	-0.997443	0.11356	-8.78339	1.59e-18	3.37e-17
Atp13a2	1750.55	1.1667	0.132838	8.78287	1.59e-18	3.38e-17
8030456M14Rik	42.8491	-2.65156	0.301948	-8.7815	1.61e-18	3.42e-17
Rit2	5597.51	-1.32965	0.151424	-8.78101	1.62e-18	3.43e-17
Kbtbd11	2852.46	0.933589	0.106338	8.77947	1.64e-18	3.47e-17
Id3	11999.9	-1.00122	0.114043	-8.77932	1.64e-18	3.47e-17
1810030O07Rik	1773.22	-0.766098	0.0872763	-8.77785	1.67e-18	3.51e-17
Kcnt1	938.1	1.15442	0.131549	8.77555	1.7e-18	3.58e-17
Psmb7	3845.02	-0.937602	0.106881	-8.77241	1.75e-18	3.68e-17
Pop4	3052.94	-0.88633	0.101062	-8.77013	1.78e-18	3.75e-17
Setx	3608.79	0.800554	0.0913953	8.75925	1.97e-18	4.13e-17
Nipal3	801.318	0.896949	0.102421	8.75748	2e-18	4.19e-17
Zfp637	2755.65	-0.805709	0.0920042	-8.75731	2e-18	4.19e-17
Atp5pb	23565.6	-1.01527	0.115944	-8.75656	2.01e-18	4.22e-17
Tbc1d9b	2737.27	0.932185	0.106478	8.7547	2.05e-18	4.28e-17
Ndufc2	11558.4	-1.044	0.119262	-8.75383	2.06e-18	4.31e-17
Dnajc30	960.826	-1.15196	0.131656	-8.7498	2.14e-18	4.46e-17
Plec	2952.57	1.31075	0.149848	8.74718	2.19e-18	4.56e-17
Mrpl27	3696.76	-1.15337	0.131863	-8.74675	2.2e-18	4.58e-17
Plce1	3585.58	0.997314	0.114042	8.74512	2.23e-18	4.64e-17
Adgrl1	7182.27	1.1259	0.128762	8.74404	2.25e-18	4.68e-17
Magef1	1153.61	-1.24246	0.142095	-8.74388	2.25e-18	4.68e-17
Mapk8ip3	4825.92	0.974463	0.111466	8.74225	2.29e-18	4.74e-17
Ccdc124	8888.31	-1.08079	0.123666	-8.7396	2.34e-18	4.85e-17
Ift46	3105.76	-0.709171	0.0811508	-8.73893	2.35e-18	4.87e-17
Ttc1	7189.03	-1.12479	0.128711	-8.73887	2.35e-18	4.87e-17
Trpc4ap	4095.97	0.72275	0.0827083	8.73854	2.36e-18	4.88e-17
4930480K15Rik	206.355	1.44043	0.164901	8.73509	2.43e-18	5.03e-17
Pdhb	21718.5	-1.00774	0.115461	-8.72794	2.59e-18	5.35e-17
Ccndbp1	4475.65	-0.822742	0.0942712	-8.7274	2.61e-18	5.37e-17
Ulk1	1159.6	0.778986	0.0893738	8.71605	2.88e-18	5.93e-17
Fam32a	8564.16	-0.922758	0.105889	-8.71439	2.92e-18	6.01e-17
Slc25a17	8181.76	-0.736872	0.08456	-8.7142	2.93e-18	6.02e-17
Pef1	1621.21	-0.850634	0.0976399	-8.71195	2.99e-18	6.13e-17
Mib2	915.787	1.16995	0.134326	8.70977	3.04e-18	6.24e-17
Ankrd17	11053.6	0.719984	0.0826689	8.70925	3.06e-18	6.27e-17
Tns1	472.152	1.36666	0.156946	8.7078	3.1e-18	6.34e-17
Wdr90	406.157	1.31745	0.151351	8.7046	3.19e-18	6.52e-17
Nsa2	998.364	-0.960005	0.110341	-8.70039	3.31e-18	6.76e-17
Unc79	2618.94	0.875202	0.100601	8.69978	3.33e-18	6.79e-17
Cacna2d2	293.108	1.17657	0.135274	8.69768	3.39e-18	6.91e-17
Rnps1	7632.48	-0.709205	0.081574	-8.69401	3.5e-18	7.13e-17
Arl5a	1875.01	-0.790732	0.090982	-8.69108	3.59e-18	7.3e-17
Gm43322	1576.66	1.01184	0.116479	8.68687	3.73e-18	7.57e-17
Baz2b	2930.05	0.721311	0.0830454	8.68574	3.76e-18	7.64e-17
Ints1	891.436	1.21583	0.140081	8.67948	3.98e-18	8.07e-17
Smim8	1480.16	-0.937322	0.108006	-8.6784	4.01e-18	8.13e-17
Zfand6	6207.96	-1.0811	0.124577	-8.67814	4.02e-18	8.15e-17
Rps15a	3085.28	-0.900517	0.10378	-8.67715	4.06e-18	8.21e-17
Ntmt1	4691.42	-0.718106	0.0827733	-8.67557	4.12e-18	8.32e-17
Dhodh	3492.02	-0.678943	0.0782785	-8.67343	4.19e-18	8.46e-17
Zrsr2	2468.25	-0.846546	0.0976234	-8.67155	4.26e-18	8.6e-17
Trim8	905.495	0.991576	0.114394	8.66806	4.4e-18	8.86e-17
Gm44745	293.333	1.26271	0.14579	8.66114	4.67e-18	9.4e-17
Hdac5	2307.42	1.03247	0.119218	8.66032	4.7e-18	9.46e-17
Ap2m1	28654.8	-0.637249	0.0736113	-8.65695	4.85e-18	9.74e-17
Tfpt	2124.11	-0.979194	0.113121	-8.65613	4.88e-18	9.8e-17
Gm38162	125.321	1.49164	0.172475	8.64843	5.22e-18	1.05e-16
Ndufs3	12132.3	-1.08545	0.125577	-8.64372	5.44e-18	1.09e-16
Uchl5	7401.71	-1.17221	0.135656	-8.64106	5.57e-18	1.11e-16
Mtres1	2840.74	-1.05702	0.122343	-8.63982	5.63e-18	1.13e-16
Dgcr2	1782.41	0.76101	0.0881015	8.63787	5.73e-18	1.14e-16
Rpl22	2601.38	-0.664865	0.0769796	-8.6369	5.78e-18	1.15e-16
Snx3	10272.5	-1.16916	0.135445	-8.63198	6.03e-18	1.2e-16
Atp6v1e1	25316.5	-1.06636	0.12355	-8.63098	6.08e-18	1.21e-16
Brix1	6762.08	-1.10115	0.12764	-8.62699	6.3e-18	1.25e-16
Gm10699	1644.55	-0.720324	0.0835171	-8.62486	6.42e-18	1.27e-16
Cbll1	2196.12	-0.917775	0.106411	-8.62483	6.42e-18	1.27e-16
Ywhae	107637	-0.830072	0.0962702	-8.62232	6.56e-18	1.3e-16
Pex19	7833.12	-0.732385	0.0849537	-8.62099	6.64e-18	1.32e-16
Agrn	2294.87	1.05666	0.12261	8.61805	6.81e-18	1.35e-16
Crip2	16350.4	-0.900952	0.104544	-8.61793	6.82e-18	1.35e-16
Chd6	4990.41	0.780334	0.0905618	8.61659	6.9e-18	1.36e-16
Emc4	14956.4	-1.07375	0.12463	-8.61547	6.97e-18	1.38e-16
Acaca	1375.83	1.1	0.127761	8.60986	7.31e-18	1.44e-16
Vps26a	8233.02	-0.923269	0.10725	-8.60855	7.4e-18	1.46e-16
Tnfaip1	7336.08	-0.622262	0.0722957	-8.60718	7.49e-18	1.47e-16
Pex6	857.762	1.09836	0.127648	8.60458	7.66e-18	1.51e-16
Tsen15	1349.31	-1.18359	0.137698	-8.59558	8.28e-18	1.63e-16
5730455P16Rik	8983.09	-0.702683	0.0817515	-8.59536	8.3e-18	1.63e-16
Adam15	1342.49	0.999685	0.116353	8.59182	8.56e-18	1.68e-16
2610306M01Rik	627.222	-1.11035	0.129255	-8.59034	8.67e-18	1.7e-16
Rab30	1666.76	-0.75807	0.0882693	-8.58815	8.84e-18	1.73e-16
Ecpas	6850.01	0.775661	0.0903236	8.58758	8.88e-18	1.74e-16
Chchd5	1033.16	-1.0965	0.127708	-8.58598	9.01e-18	1.76e-16
Blcap	8542.1	-0.810545	0.0944583	-8.58098	9.41e-18	1.84e-16
Cabin1	1917.35	0.801252	0.0934632	8.57291	1.01e-17	1.97e-16
1500015A07Rik	382.165	-1.65863	0.193527	-8.57052	1.03e-17	2.01e-16
Col19a1	1285.72	1.13366	0.13228	8.57016	1.03e-17	2.01e-16
Smarca4	8527.67	0.827483	0.0965605	8.56958	1.04e-17	2.02e-16
Rnf34	6156.96	-0.855602	0.0998568	-8.56829	1.05e-17	2.04e-16
Eif2s1	6528.77	-1.09346	0.1277	-8.56273	1.1e-17	2.14e-16
Wdr45b	5636.95	-0.598002	0.0698456	-8.56178	1.11e-17	2.16e-16
5330406M23Rik	526.365	1.50421	0.175719	8.5603	1.13e-17	2.18e-16
Brcc3	6025.47	-1.16145	0.13573	-8.55702	1.16e-17	2.24e-16
Ipo4	1730.38	0.897551	0.104908	8.55563	1.17e-17	2.27e-16
Tmem223	3457.42	-0.82502	0.0964659	-8.55245	1.21e-17	2.33e-16
Nipsnap3b	2345.26	-0.899128	0.105168	-8.54942	1.24e-17	2.39e-16
Fopnl	7666.68	-0.891974	0.104334	-8.54921	1.24e-17	2.39e-16
Madd	5817.69	0.833454	0.0975291	8.5457	1.28e-17	2.46e-16
Erc1	2594.2	0.970312	0.113589	8.54232	1.32e-17	2.53e-16
A330076H08Rik	1090.03	1.02045	0.119492	8.53987	1.34e-17	2.58e-16
Cplx1	9625.26	-1.03274	0.120942	-8.53914	1.35e-17	2.6e-16
Mettl5	1969.2	-0.988185	0.115747	-8.53747	1.37e-17	2.63e-16
Nsg2	13408	-0.592242	0.0693853	-8.53556	1.39e-17	2.68e-16
Sec22a	1722.65	-0.714862	0.08377	-8.53363	1.42e-17	2.72e-16
Ptprs	9449.08	1.24784	0.146305	8.52905	1.48e-17	2.82e-16
Minar2	2666	-0.951744	0.111592	-8.52875	1.48e-17	2.83e-16
Ostc	5597.84	-0.995385	0.116724	-8.5277	1.49e-17	2.85e-16
Ndufv3	10165.5	-1.12322	0.131717	-8.52754	1.49e-17	2.85e-16
Frg1	3341.09	-0.980133	0.114955	-8.52621	1.51e-17	2.88e-16
Chpf	986.804	1.09285	0.128225	8.52293	1.56e-17	2.96e-16
Ago2	4792.96	0.703593	0.0825522	8.52301	1.55e-17	2.96e-16
Sh3pxd2a	636.837	1.0865	0.127483	8.52269	1.56e-17	2.97e-16
Exosc1	3763.68	-0.919194	0.107856	-8.52239	1.56e-17	2.97e-16
Atg2b	2547.77	0.882922	0.103677	8.51605	1.65e-17	3.13e-16
Cops2	7805.47	-0.897118	0.105354	-8.51528	1.66e-17	3.15e-16
Rnf4	10355.1	-0.807578	0.0948381	-8.51533	1.66e-17	3.15e-16
Nt5c3b	3905.1	-0.918498	0.107883	-8.51385	1.68e-17	3.18e-16
Polr2k	1926.69	-1.41309	0.165975	-8.51385	1.68e-17	3.18e-16
Gm10039	316.723	-1.3359	0.156927	-8.51285	1.7e-17	3.21e-16
Bax	3366.6	-0.971063	0.114091	-8.5113	1.72e-17	3.24e-16
Cep164	772.284	0.895393	0.105201	8.51127	1.72e-17	3.24e-16
Cstb	3119.29	-1.15016	0.135134	-8.51124	1.72e-17	3.24e-16
S100a10	1335.55	-1.02841	0.120841	-8.51037	1.73e-17	3.26e-16
Mrpl13	3553.39	-1.09423	0.128631	-8.50671	1.79e-17	3.37e-16
Ifitm10	1810.72	-1.01918	0.11983	-8.50526	1.81e-17	3.41e-16
Rab2a	10477.7	-0.956102	0.112434	-8.50367	1.84e-17	3.45e-16
Tyw3	1015.43	-0.719628	0.0846386	-8.50236	1.86e-17	3.49e-16
Gm45200	117.417	1.54356	0.181623	8.49873	1.92e-17	3.59e-16
1700048O20Rik	329.261	-1.193	0.140376	-8.49862	1.92e-17	3.59e-16
Serf2	2682.19	-1.03462	0.121753	-8.49768	1.93e-17	3.62e-16
Mical3	2349.49	1.0244	0.120563	8.49686	1.95e-17	3.64e-16
Yaf2	3534.89	-1.10334	0.129853	-8.49682	1.95e-17	3.64e-16
Nek9	2390.19	0.693311	0.0816033	8.49611	1.96e-17	3.66e-16
Pak1	14637.5	-0.761479	0.0896363	-8.49521	1.98e-17	3.68e-16
Gm43486	493.214	1.4804	0.174313	8.49275	2.02e-17	3.76e-16
Lsm5	638.31	-1.10554	0.130174	-8.49284	2.02e-17	3.76e-16
Tln2	2081.98	1.20995	0.142475	8.49238	2.02e-17	3.76e-16
Jak1	10266.2	0.665677	0.0784246	8.48811	2.1e-17	3.9e-16
Ndufs5	5569.81	-1.27758	0.150545	-8.48638	2.13e-17	3.96e-16
Thyn1	4807.05	-0.99155	0.116854	-8.48535	2.15e-17	3.98e-16
Selenok	25765.3	-1.11115	0.130948	-8.48542	2.15e-17	3.98e-16
Shank1	1159.58	1.14002	0.134374	8.48395	2.18e-17	4.03e-16
Msh6	806.812	0.812779	0.0958617	8.47866	2.28e-17	4.21e-16
Crebbp	19100.7	0.626422	0.0739112	8.47533	2.34e-17	4.33e-16
Ralgapa1	4631.9	0.796423	0.093977	8.47466	2.36e-17	4.35e-16
Ncor2	1350.23	1.00584	0.118743	8.47077	2.44e-17	4.5e-16
Nono	9474.08	-0.594891	0.070233	-8.47024	2.45e-17	4.51e-16
Atp11a	1540.9	0.954436	0.112693	8.46935	2.47e-17	4.54e-16
Nt5c	2964.75	-0.880175	0.103927	-8.46915	2.47e-17	4.55e-16
Imp4	2469.05	-0.588251	0.0694926	-8.46494	2.56e-17	4.71e-16
Gm10282	163.392	-1.47295	0.174107	-8.46005	2.67e-17	4.91e-16
Map3k4	1354.21	0.882367	0.104399	8.45189	2.87e-17	5.26e-16
Akap7	1448.67	-0.952109	0.112653	-8.45171	2.87e-17	5.26e-16
Bcl7b	1329.51	-0.883825	0.104586	-8.45068	2.9e-17	5.3e-16
Zfp825	863.688	-0.938151	0.111159	-8.43973	3.18e-17	5.82e-16
Impa1	3854.64	-0.761424	0.0902686	-8.43509	3.31e-17	6.05e-16
Tfam	1845.07	-0.765938	0.0908044	-8.43504	3.31e-17	6.05e-16
Hipk4	609.631	0.978752	0.116036	8.43491	3.31e-17	6.05e-16
Sipa1l3	450.541	1.16172	0.137762	8.43281	3.37e-17	6.15e-16
Dgat1	594.794	0.832177	0.0986998	8.43139	3.42e-17	6.22e-16
Cox7b	9010.09	-1.28043	0.151895	-8.42972	3.46e-17	6.31e-16
Ndufaf3	4017.19	-0.971403	0.115241	-8.42933	3.48e-17	6.32e-16
Cdc42se2	21845	-0.664987	0.0789189	-8.42621	3.57e-17	6.49e-16
3300002P13Rik	2988.02	1.10543	0.131226	8.42388	3.64e-17	6.61e-16
Lrba	321.845	1.07196	0.127268	8.42288	3.67e-17	6.66e-16
Rab32	1093.47	-1.06695	0.126691	-8.42166	3.71e-17	6.73e-16
Eif4g3	9101.93	0.724595	0.0860639	8.41927	3.79e-17	6.86e-16
Cyb5a	11455.5	-0.914984	0.108691	-8.41819	3.82e-17	6.92e-16
Brk1	5362.8	-0.793475	0.0942805	-8.41611	3.89e-17	7.03e-16
Myg1	2380.83	-0.708653	0.0842013	-8.41618	3.89e-17	7.03e-16
Pdzd11	2862.44	-1.08132	0.128491	-8.41556	3.91e-17	7.06e-16
Adgrl3	2562.28	0.908564	0.107975	8.4146	3.94e-17	7.11e-16
Cenpw	396.598	-1.28774	0.153038	-8.4145	3.95e-17	7.11e-16
Dnajc15	2552.7	-1.18529	0.140891	-8.41284	4e-17	7.2e-16
Gtf3c6	2498.82	-0.823436	0.0978889	-8.41194	4.03e-17	7.25e-16
Col6a1	869.827	1.33277	0.158441	8.41175	4.04e-17	7.25e-16
Cryl1	538.252	-0.747351	0.088846	-8.41176	4.04e-17	7.25e-16
Akip1	756.785	-1.03128	0.122611	-8.41096	4.07e-17	7.29e-16
Myl12a	2696.66	-0.918106	0.109157	-8.41089	4.07e-17	7.29e-16
Cbarp	3365.82	1.09304	0.129965	8.41025	4.09e-17	7.32e-16
Grpel1	7711.65	-1.12318	0.133567	-8.40914	4.13e-17	7.39e-16
Chrac1	1960.94	-1.01557	0.120802	-8.40695	4.21e-17	7.52e-16
Trmt112	2153.33	-1.16615	0.138724	-8.40625	4.23e-17	7.56e-16
Tefm	1309.67	-0.77588	0.092317	-8.40453	4.3e-17	7.66e-16
Fastkd3	1625.32	-0.865073	0.102946	-8.40317	4.35e-17	7.75e-16
Ptges3	9169.71	-1.02351	0.121838	-8.40057	4.44e-17	7.91e-16
Fbxo41	3545.26	0.71644	0.0852993	8.39913	4.5e-17	8e-16
Ndufa11	7124.31	-1.30295	0.155146	-8.3982	4.53e-17	8.06e-16
Dnajc19	4035.7	-0.9903	0.117925	-8.39771	4.55e-17	8.09e-16
Sdhaf2	3226.52	-0.907116	0.108036	-8.39642	4.6e-17	8.17e-16
6720464F23Rik	152.833	1.47295	0.17555	8.39051	4.84e-17	8.58e-16
Plekhm2	762.79	1.11231	0.132601	8.38836	4.93e-17	8.74e-16
Pycrl	2101.59	-0.861778	0.102745	-8.3875	4.97e-17	8.79e-16
Gm49674	210.568	1.49259	0.17799	8.3858	5.04e-17	8.91e-16
Gm47586	362.329	1.38373	0.165027	8.38492	5.08e-17	8.97e-16
Tmem108	891.239	1.14623	0.13674	8.38252	5.18e-17	9.15e-16
Kif13a	675.027	0.9026	0.107677	8.38246	5.18e-17	9.15e-16
Rnaseh2b	728.524	-0.928706	0.110801	-8.38177	5.21e-17	9.19e-16
Jmjd1c	4319.99	0.683288	0.0815228	8.38155	5.22e-17	9.2e-16
Ciao2b	1640.22	-1.02909	0.122797	-8.3804	5.27e-17	9.28e-16
Rpl15	8374.7	-0.952179	0.113696	-8.37481	5.53e-17	9.73e-16
Dync2h1	4557.76	0.784471	0.0937333	8.36917	5.8e-17	1.02e-15
Ywhaz	59035.2	-0.873541	0.10439	-8.36804	5.86e-17	1.03e-15
Sirpa	8260.66	0.581403	0.0694803	8.36788	5.87e-17	1.03e-15
Gm19445	452.681	1.41173	0.168763	8.36516	6e-17	1.05e-15
Ttc37	1118	0.844134	0.100911	8.36509	6.01e-17	1.05e-15
Trnt1	5914.9	-0.889124	0.106354	-8.36002	6.27e-17	1.1e-15
Calm3	11676.1	-0.831569	0.0995052	-8.35704	6.43e-17	1.12e-15
Nfkb1	1045.28	0.800378	0.0958014	8.35455	6.57e-17	1.15e-15
Gosr2	7707.06	-0.788866	0.0944381	-8.35325	6.64e-17	1.16e-15
Gm45153	133.347	1.96901	0.235875	8.34769	6.96e-17	1.21e-15
Gpn3	1082.21	-0.823102	0.0986614	-8.3427	7.26e-17	1.27e-15
Mrpl58	3715.33	-1.21653	0.145828	-8.34226	7.29e-17	1.27e-15
Eif3k	6179.54	-0.878657	0.10535	-8.34037	7.41e-17	1.29e-15
Snrnp35	465.341	-1.02828	0.123293	-8.34009	7.42e-17	1.29e-15
Morn2	588.992	-1.06072	0.12722	-8.33766	7.58e-17	1.32e-15
Exosc2	1566.27	-1.06442	0.127667	-8.3375	7.59e-17	1.32e-15
Pgam1	15666.8	-0.998813	0.119805	-8.33701	7.62e-17	1.32e-15
Ndufb5	8603.35	-1.10146	0.132222	-8.3304	8.06e-17	1.39e-15
Aamdc	3488.43	-0.791729	0.0950412	-8.33037	8.06e-17	1.39e-15
Tmx1	11713.9	-0.826171	0.0991934	-8.32889	8.16e-17	1.41e-15
Rims1	5266.15	0.651812	0.0783035	8.32417	8.49e-17	1.47e-15
Srebf1	654.013	1.28477	0.154348	8.32389	8.51e-17	1.47e-15
Cdk5rap2	1459.83	0.958413	0.115158	8.32259	8.61e-17	1.48e-15
Dmkn	61.0853	-1.98232	0.238213	-8.32164	8.68e-17	1.5e-15
Timm9	1750.41	-0.657602	0.0790279	-8.32114	8.71e-17	1.5e-15
Phb	9778.03	-0.752732	0.0904648	-8.32071	8.74e-17	1.5e-15
Mrpl22	2274.87	-1.08763	0.130749	-8.31846	8.91e-17	1.53e-15
Cdc37	6907.12	-0.665585	0.0800222	-8.3175	8.98e-17	1.54e-15
Dazap2	42546.1	-0.974542	0.117174	-8.31704	9.02e-17	1.55e-15
Hip1	2571.33	0.7611	0.0915432	8.3141	9.24e-17	1.59e-15
Tada1	1188.95	-0.980357	0.11794	-8.31232	9.38e-17	1.61e-15
Gm44541	152.319	1.76296	0.212145	8.31019	9.55e-17	1.64e-15
E4f1	751.22	0.779324	0.0938041	8.30799	9.73e-17	1.66e-15
Gm47018	79.3901	2.11467	0.25456	8.30716	9.8e-17	1.68e-15
Vdac2	20460.3	-0.982896	0.118324	-8.3068	9.83e-17	1.68e-15
Plxnd1	936.39	1.0565	0.127195	8.30619	9.88e-17	1.69e-15
Cacna1c	2504.71	1.15695	0.139326	8.30396	1.01e-16	1.72e-15
Aip	7506.81	-0.860915	0.103681	-8.30353	1.01e-16	1.72e-15
Gm48742	227.113	1.47702	0.177887	8.30315	1.01e-16	1.73e-15
Klf6	8295.72	-0.67588	0.0814153	-8.30163	1.03e-16	1.75e-15
Sh3bgrl2	1089.03	-1.0638	0.128174	-8.29964	1.04e-16	1.77e-15
App	47174.2	0.653334	0.0787289	8.29853	1.05e-16	1.79e-15
Gtf2f2	1336.44	-0.809457	0.0975552	-8.29743	1.06e-16	1.8e-15
Trip12	9013.19	0.64684	0.0779982	8.29301	1.1e-16	1.87e-15
Usp19	1327.07	1.1212	0.135211	8.29219	1.11e-16	1.88e-15
Fam160a2	1904.88	0.7638	0.0921284	8.2906	1.13e-16	1.91e-15
Zzef1	2802.99	0.936107	0.112915	8.29034	1.13e-16	1.91e-15
Lsm12	521.481	-0.903202	0.108962	-8.28914	1.14e-16	1.93e-15
Gm20371	210.652	1.60338	0.193471	8.28743	1.16e-16	1.95e-15
Ctnnd2	8438.92	0.665766	0.080345	8.28634	1.17e-16	1.97e-15
Gpatch4	1154.18	-0.824693	0.0995334	-8.28558	1.18e-16	1.98e-15
Epha5	5823.24	0.627562	0.0757635	8.28317	1.2e-16	2.02e-15
Akr1e1	4956.5	-1.14659	0.138433	-8.28266	1.2e-16	2.03e-15
Spock2	5938.92	0.775846	0.093679	8.28196	1.21e-16	2.04e-15
Ing3	2384.32	-0.703442	0.084968	-8.2789	1.24e-16	2.09e-15
Gm44559	562.089	1.51244	0.182728	8.27698	1.26e-16	2.12e-15
Psma1	10224.2	-0.946683	0.114427	-8.27327	1.3e-16	2.19e-15
Scd2	21702.4	0.712506	0.0861299	8.27246	1.31e-16	2.2e-15
Gm47644	117.476	1.43201	0.17311	8.27229	1.31e-16	2.2e-15
Zfp386	3079.79	-0.875441	0.105833	-8.2719	1.32e-16	2.21e-15
Phlpp1	3356.45	0.859436	0.103914	8.27064	1.33e-16	2.23e-15
1700037H04Rik	3150.14	-1.24547	0.150594	-8.27041	1.34e-16	2.23e-15
Gm9790	174.662	-1.59057	0.192332	-8.26994	1.34e-16	2.24e-15
Map3k1	252.756	1.10352	0.133501	8.26601	1.39e-16	2.31e-15
Gm42447	137.165	1.43882	0.174107	8.26397	1.41e-16	2.35e-15
Uba1	15098.1	0.652932	0.0790121	8.2637	1.41e-16	2.35e-15
Ncoa1	9166.76	0.570025	0.0689925	8.26214	1.43e-16	2.38e-15
Pdcl	2010.88	-0.621291	0.0752091	-8.26085	1.45e-16	2.4e-15
Hddc2	1909.85	-0.927333	0.112265	-8.26023	1.45e-16	2.41e-15
Id2	5635.74	-0.980484	0.1187	-8.26015	1.45e-16	2.41e-15
Grsf1	3908.72	-0.892108	0.108033	-8.25771	1.48e-16	2.46e-15
Mrpl55	4110.47	-1.09411	0.132513	-8.25665	1.5e-16	2.48e-15
Slc43a2	1010.93	0.821509	0.0995011	8.25628	1.5e-16	2.49e-15
Mrpl20	5560.35	-0.881499	0.106807	-8.2532	1.54e-16	2.55e-15
Arfrp1	2066.67	-0.782957	0.0948761	-8.25242	1.55e-16	2.57e-15
Gm14597	706.968	-1.28828	0.156172	-8.24908	1.6e-16	2.64e-15
Gm10053	160.605	-1.78774	0.216723	-8.24897	1.6e-16	2.64e-15
Spcs1	10377.8	-0.961652	0.116621	-8.24593	1.64e-16	2.7e-15
Dmac1	1666.7	-0.889919	0.107997	-8.24025	1.72e-16	2.83e-15
Tagln3	13196.3	-1.17852	0.143048	-8.23859	1.74e-16	2.87e-15
Cby1	3383.72	-0.890968	0.108153	-8.23801	1.75e-16	2.88e-15
Pkp4	6585.65	0.61244	0.0743475	8.23754	1.76e-16	2.89e-15
Nes	1685.93	1.35334	0.164302	8.23694	1.77e-16	2.9e-15
Tsc22d1	57720.2	-0.718714	0.0872999	-8.2327	1.83e-16	3e-15
Elof1	5995.96	-0.932275	0.113255	-8.23168	1.85e-16	3.03e-15
Rapgef2	2869.99	0.889596	0.108107	8.22881	1.89e-16	3.1e-15
Bpgm	6172.91	-0.809805	0.0984444	-8.22601	1.94e-16	3.17e-15
Zfp688	1008	-0.831749	0.101134	-8.22421	1.96e-16	3.21e-15
Psmb6	24403.6	-1.21699	0.147985	-8.22371	1.97e-16	3.23e-15
Gm37180	497.433	1.31355	0.159759	8.22209	2e-16	3.26e-15
Fcsk	326.748	0.946841	0.115157	8.22219	2e-16	3.26e-15
Med8	3617.92	-1.00555	0.122336	-8.21955	2.04e-16	3.33e-15
Gemin6	563.886	-1.10431	0.134389	-8.21729	2.08e-16	3.39e-15
Mgarp	504.246	-1.10025	0.133932	-8.215	2.12e-16	3.46e-15
Zfp318	2742.42	0.747548	0.0910061	8.21426	2.13e-16	3.47e-15
Agap1	6829.95	0.819833	0.0998481	8.21081	2.2e-16	3.57e-15
Atp5l	5024.21	-0.970405	0.118239	-8.20716	2.26e-16	3.68e-15
Prelid3b	3718.89	-1.10206	0.134328	-8.20427	2.32e-16	3.77e-15
Safb	3634.9	0.593131	0.072297	8.20409	2.32e-16	3.77e-15
Ppp1cb	18213.8	-0.882674	0.107595	-8.20369	2.33e-16	3.78e-15
Tmem151a	1336.29	0.865336	0.105482	8.20362	2.33e-16	3.78e-15
Gigyf1	2004.27	1.10629	0.134874	8.2024	2.36e-16	3.81e-15
Kmt2c	5292.76	0.850088	0.103712	8.19666	2.47e-16	4e-15
Pebp1	14872.9	-0.9122	0.111325	-8.19399	2.53e-16	4.08e-15
Polr2j	1798.52	-1.03964	0.126887	-8.1935	2.54e-16	4.1e-15
Tmem222	7414.33	-0.731461	0.0892746	-8.19338	2.54e-16	4.1e-15
Tbc1d16	565.419	1.09628	0.133832	8.19146	2.58e-16	4.16e-15
Stox2	3458.94	0.886753	0.108275	8.1898	2.62e-16	4.21e-15
Lamtor1	4621.22	-0.90139	0.110066	-8.18954	2.62e-16	4.22e-15
Depdc5	1293.65	0.844868	0.103192	8.18735	2.67e-16	4.29e-15
Ociad1	16999.4	-0.715115	0.0873667	-8.18522	2.72e-16	4.37e-15
Tctex1d2	1107.88	-1.14996	0.140517	-8.18378	2.75e-16	4.42e-15
Unc13a	3749.87	0.952281	0.116385	8.18218	2.79e-16	4.47e-15
Vta1	5351.23	-0.845986	0.10342	-8.18006	2.84e-16	4.55e-15
Rictor	2033.2	0.855924	0.104644	8.17935	2.85e-16	4.57e-15
Chp1	6490.46	-0.739426	0.0904495	-8.17502	2.96e-16	4.73e-15
Lrrc4	1651.79	0.843608	0.103194	8.17494	2.96e-16	4.73e-15
Adgra1	5060.41	0.698505	0.0854475	8.17467	2.97e-16	4.74e-15
Seh1l	5235.35	-0.879916	0.107649	-8.17393	2.99e-16	4.77e-15
Mrps7	3526.56	-0.904328	0.110697	-8.16941	3.1e-16	4.95e-15
Ube2e1	3467.27	-1.04835	0.128332	-8.16904	3.11e-16	4.96e-15
Papola	8658.24	-0.631763	0.0773655	-8.16595	3.19e-16	5.08e-15
Bloc1s5	1948.4	-0.905821	0.110926	-8.16601	3.19e-16	5.08e-15
Kdm5b	5367.76	0.757911	0.0928241	8.16503	3.21e-16	5.11e-15
Snap25	202084	-1.1057	0.13542	-8.16495	3.22e-16	5.11e-15
Clns1a	6970.89	-1.0095	0.123658	-8.16361	3.25e-16	5.16e-15
Spag7	5316.22	-1.10308	0.135122	-8.16356	3.25e-16	5.16e-15
Gm45130	389.8	1.20326	0.147436	8.16121	3.32e-16	5.26e-15
Actn1	1502.11	0.839827	0.102907	8.161	3.32e-16	5.27e-15
Hcfc1	2662.08	0.772032	0.0946382	8.15772	3.41e-16	5.41e-15
Ndufb3	4337.17	-1.354	0.165982	-8.15751	3.42e-16	5.41e-15
Mpdu1	3222.78	-0.635223	0.0778711	-8.15737	3.42e-16	5.41e-15
1700056N10Rik	163.269	1.30558	0.160048	8.15744	3.42e-16	5.41e-15
Prpf31	3546.3	-0.650583	0.0797922	-8.15347	3.54e-16	5.58e-15
Zswim7	1236.94	-1.08321	0.132915	-8.14962	3.65e-16	5.76e-15
Vdac3	22241	-1.2004	0.147338	-8.14729	3.72e-16	5.87e-15
Morf4l1	29702.9	-0.985678	0.121006	-8.14573	3.77e-16	5.94e-15
Nrn1	3342.3	-1.07822	0.13237	-8.1455	3.78e-16	5.95e-15
Mrpl45	6492.2	-1.00281	0.123169	-8.1417	3.9e-16	6.13e-15
Sv2a	10885.7	0.70504	0.0866448	8.13713	4.05e-16	6.36e-15
Rpl12	3305.09	-1.02968	0.126557	-8.13611	4.08e-16	6.41e-15
Rpap1	417.237	1.15448	0.141908	8.13542	4.11e-16	6.44e-15
Cops5	5969.44	-0.672119	0.0826323	-8.13386	4.16e-16	6.52e-15
Myo6	7376.48	0.925681	0.113837	8.13167	4.23e-16	6.63e-15
Pgrmc1	23083	-0.78477	0.0965266	-8.13009	4.29e-16	6.72e-15
Yae1d1	1214.1	-0.729649	0.0897556	-8.12928	4.32e-16	6.76e-15
Cep350	2268.06	0.780719	0.0960792	8.12578	4.44e-16	6.95e-15
Abhd11	1834.76	-0.60486	0.0744477	-8.12463	4.49e-16	7.01e-15
Dcaf5	3125.6	0.675419	0.0831348	8.12438	4.5e-16	7.02e-15
Rpl14	8309.43	-0.859252	0.105769	-8.12382	4.52e-16	7.05e-15
Gm37060	297.018	1.64893	0.202993	8.12308	4.54e-16	7.08e-15
Slc25a5	50443.7	-0.901867	0.111028	-8.12286	4.55e-16	7.09e-15
Gm44742	126.521	1.7558	0.21628	8.11815	4.73e-16	7.37e-15
Srp9	7514.55	-1.29575	0.159625	-8.11746	4.76e-16	7.4e-15
2810002D19Rik	579.417	-0.861316	0.106175	-8.11222	4.97e-16	7.72e-15
Dgkd	2873.32	0.870628	0.107356	8.10976	5.07e-16	7.87e-15
2700062C07Rik	1653.54	-1.02438	0.126314	-8.10976	5.07e-16	7.87e-15
Mrps14	11673	-1.22102	0.150602	-8.10757	5.16e-16	8.01e-15
Ccdc28b	1540.04	-0.78021	0.0962607	-8.10518	5.27e-16	8.16e-15
Celsr1	63.5181	1.8648	0.230112	8.10386	5.32e-16	8.24e-15
Mtpn	21782.7	-1.05804	0.130574	-8.103	5.36e-16	8.3e-15
Psmc1	22586.5	-0.929651	0.114756	-8.10113	5.44e-16	8.42e-15
Rad23a	906.119	-0.933728	0.115279	-8.09973	5.51e-16	8.51e-15
Eif4g1	5691.96	0.947507	0.11699	8.09902	5.54e-16	8.55e-15
Grin1	1526.47	1.14942	0.141924	8.0988	5.55e-16	8.56e-15
Fam118b	2326.28	-0.669263	0.0826635	-8.09623	5.67e-16	8.74e-15
Tnrc6b	4263.71	0.7076	0.0874185	8.09439	5.76e-16	8.86e-15
Hdhd2	771.362	-0.717337	0.088627	-8.09389	5.78e-16	8.89e-15
Gm43765	176.02	1.3851	0.171139	8.09344	5.8e-16	8.92e-15
Mtg1	1993.57	-0.868168	0.107294	-8.0915	5.89e-16	9.06e-15
Mat2b	13569.5	-0.822878	0.101703	-8.09101	5.92e-16	9.09e-15
Rchy1	4453.96	-0.825271	0.102	-8.09088	5.92e-16	9.09e-15
Gm44798	474.136	1.41893	0.175471	8.08643	6.14e-16	9.42e-15
Snx6	8030.12	-0.822048	0.101672	-8.08532	6.2e-16	9.5e-15
Cpsf1	1942.9	0.913381	0.113017	8.08178	6.38e-16	9.77e-15
Snu13	5189.32	-1.05578	0.130657	-8.08057	6.45e-16	9.86e-15
Gm37310	551.723	2.03798	0.252251	8.07918	6.52e-16	9.97e-15
Asf1b	415.177	-1.10568	0.136869	-8.07838	6.56e-16	1e-14
Pcmt1	18407.2	-0.858617	0.106299	-8.07736	6.62e-16	1.01e-14
B830012L14Rik	2018.85	1.17277	0.145195	8.07721	6.63e-16	1.01e-14
Grik3	885.597	1.0865	0.134536	8.07586	6.7e-16	1.02e-14
Gprasp1	19441.2	0.592173	0.0733536	8.07286	6.87e-16	1.05e-14
Arhgef17	4004.43	0.908113	0.11251	8.07137	6.95e-16	1.06e-14
Rps7	10208	-0.988054	0.122452	-8.06888	7.09e-16	1.08e-14
Nsmce2	3566.36	-1.09574	0.135805	-8.06854	7.11e-16	1.08e-14
Neat1	6155.62	1.70254	0.211031	8.06776	7.16e-16	1.09e-14
Capn15	308.849	1.09219	0.135386	8.06723	7.19e-16	1.09e-14
Psme1	2794.09	-0.796867	0.0987811	-8.067	7.2e-16	1.09e-14
9330162G02Rik	7334.76	1.00758	0.124904	8.06683	7.21e-16	1.09e-14
Slc45a4	1275.9	0.867526	0.107575	8.0644	7.36e-16	1.11e-14
Lrp6	2194.94	0.758769	0.0940905	8.06425	7.37e-16	1.11e-14
Zfp706	13792.4	-1.17374	0.145576	-8.06275	7.46e-16	1.13e-14
Pard3b	519.263	0.918783	0.113957	8.06252	7.47e-16	1.13e-14
Rwdd1	1073.42	-1.02849	0.127628	-8.05851	7.72e-16	1.17e-14
Fundc1	6787.05	-1.04751	0.130048	-8.05477	7.96e-16	1.2e-14
Irs2	1437.4	0.839216	0.104244	8.05051	8.25e-16	1.24e-14
D630023F18Rik	469.877	-1.02571	0.127435	-8.04887	8.36e-16	1.26e-14
Coa7	1620.58	-0.744254	0.0924783	-8.04788	8.42e-16	1.27e-14
Sumo3	10820.2	-1.0996	0.136632	-8.04787	8.42e-16	1.27e-14
Cmc2	1188.32	-1.07901	0.1341	-8.04628	8.54e-16	1.28e-14
Usp40	1628.02	0.842213	0.104716	8.04287	8.78e-16	1.32e-14
Abcc1	1216.17	0.870664	0.108279	8.04092	8.92e-16	1.34e-14
Cad	232.955	1.23537	0.153638	8.04077	8.93e-16	1.34e-14
Rgs4	30829.4	-0.910638	0.113267	-8.03972	9e-16	1.35e-14
Ptprm	865.322	0.826966	0.102864	8.03942	9.03e-16	1.35e-14
Rps4x	10373.2	-0.799765	0.0995485	-8.03393	9.44e-16	1.41e-14
Plekhf1	345.883	-1.03771	0.129172	-8.03359	9.47e-16	1.42e-14
Arl6	2564.72	-0.943292	0.117459	-8.03079	9.68e-16	1.45e-14
Ebna1bp2	4905.92	-0.639205	0.0796174	-8.02845	9.87e-16	1.47e-14
3110082I17Rik	921.415	-0.852947	0.106242	-8.02837	9.88e-16	1.47e-14
Zfp961	837.768	-0.878337	0.109405	-8.02829	9.88e-16	1.47e-14
Bpnt1	2974.12	-0.702796	0.0875413	-8.02816	9.89e-16	1.47e-14
Ppa1	5768.86	-0.965766	0.120333	-8.02576	1.01e-15	1.5e-14
Lmcd1	2174.55	-0.631528	0.0787211	-8.02235	1.04e-15	1.54e-14
Rps6	10131.5	-1.18299	0.147465	-8.02216	1.04e-15	1.54e-14
Rbbp9	4542.68	-0.92475	0.115277	-8.02198	1.04e-15	1.55e-14
Trappc8	1675.72	0.79595	0.0992302	8.02125	1.05e-15	1.55e-14
Iqgap2	2617.3	0.834601	0.104063	8.02013	1.06e-15	1.57e-14
Mrpl17	4279.5	-1.03333	0.128861	-8.01899	1.07e-15	1.58e-14
Kidins220	8336.83	0.623992	0.0778622	8.01405	1.11e-15	1.64e-14
Abhd5	1336.46	-0.900929	0.112443	-8.01229	1.13e-15	1.67e-14
Ptprg	2382.7	0.773443	0.0965454	8.01119	1.14e-15	1.68e-14
C2cd2l	2909.29	0.65581	0.0818676	8.01062	1.14e-15	1.69e-14
Gm19817	582.049	1.08366	0.135333	8.00731	1.17e-15	1.73e-14
Ndufa5	9090.86	-1.35935	0.169771	-8.00696	1.18e-15	1.74e-14
Atox1	3751.54	-1.17222	0.146463	-8.00349	1.21e-15	1.78e-14
4632404H12Rik	517.586	-0.989101	0.123597	-8.00265	1.22e-15	1.8e-14
Mrps22	2363.05	-1.09533	0.136874	-8.00246	1.22e-15	1.8e-14
Pfdn2	6192.75	-1.19759	0.149713	-7.99923	1.25e-15	1.84e-14
Ephb6	1036.48	1.17069	0.146351	7.99917	1.25e-15	1.84e-14
Arpp19	15164.3	-1.18343	0.148041	-7.9939	1.31e-15	1.92e-14
Rpl35a	3582.68	-1.12902	0.141237	-7.99384	1.31e-15	1.92e-14
Ptgfrn	614.179	1.04126	0.130287	7.99209	1.33e-15	1.95e-14
Psma6	8309.36	-0.964208	0.120646	-7.99205	1.33e-15	1.95e-14
Ptprd	10355.7	0.670733	0.0839346	7.99113	1.34e-15	1.96e-14
Utp11	2139.92	-0.979389	0.122564	-7.99086	1.34e-15	1.96e-14
Rpl30	2047.93	-0.915077	0.114574	-7.98678	1.39e-15	2.03e-14
Ttc3	65782.3	0.719691	0.0901145	7.98641	1.39e-15	2.03e-14
Chordc1	5944.61	-0.982513	0.123033	-7.98576	1.4e-15	2.04e-14
Ssu72	4102.45	-1.10559	0.138476	-7.98402	1.42e-15	2.07e-14
Coq10b	1496.29	-1.05773	0.13251	-7.98229	1.44e-15	2.1e-14
Zbtb8os	1179.88	-1.14039	0.142884	-7.9812	1.45e-15	2.11e-14
Nf1	3748.37	0.687199	0.0861333	7.97832	1.48e-15	2.16e-14
Arhgap15	600.378	-1.06335	0.133285	-7.97799	1.49e-15	2.17e-14
Clstn1	13195.3	0.800527	0.100346	7.9777	1.49e-15	2.17e-14
Map1lc3a	3035.36	-0.983407	0.123282	-7.9769	1.5e-15	2.18e-14
Gm48562	324.854	0.955314	0.119764	7.97667	1.5e-15	2.19e-14
Mrpl28	11321.8	-0.862192	0.108097	-7.97613	1.51e-15	2.19e-14
Nupr1	5583.87	-1.35218	0.169608	-7.97238	1.56e-15	2.26e-14
Vars2	257.856	1.03333	0.129612	7.97247	1.56e-15	2.26e-14
Cul9	1234.52	1.12551	0.141175	7.97242	1.56e-15	2.26e-14
Atp6v0d1	19603.2	-0.76847	0.0963948	-7.97211	1.56e-15	2.26e-14
Cisd3	936.943	-0.955389	0.119844	-7.97197	1.56e-15	2.26e-14
Dock3	2289.82	0.804258	0.10091	7.97004	1.59e-15	2.29e-14
Rnf130	3650.65	0.641716	0.0805331	7.96834	1.61e-15	2.32e-14
Atp1a3	24865.7	0.922861	0.115846	7.96628	1.64e-15	2.36e-14
Mob2	1915.32	-0.563057	0.0706817	-7.96609	1.64e-15	2.36e-14
Rusc2	1222.6	0.958696	0.120349	7.96596	1.64e-15	2.36e-14
Chd4	8635.03	0.920941	0.115692	7.96028	1.72e-15	2.47e-14
Gm47910	106.271	1.87477	0.235527	7.95991	1.72e-15	2.48e-14
Gm44228	277.952	1.34059	0.168435	7.95911	1.73e-15	2.49e-14
Mlxip	619.595	0.88774	0.111544	7.95867	1.74e-15	2.5e-14
Acyp1	1687.89	-1.26703	0.15926	-7.95569	1.78e-15	2.56e-14
Gm44430	58.2113	-2.02535	0.254711	-7.95158	1.84e-15	2.65e-14
Eif2ak3	560.312	0.8636	0.108627	7.95012	1.86e-15	2.67e-14
Rap1gap2	2784.29	0.710668	0.0894143	7.94804	1.89e-15	2.72e-14
Gm17823	118.696	1.35902	0.170991	7.94791	1.9e-15	2.72e-14
4930402H24Rik	6340.53	0.601069	0.0756404	7.9464	1.92e-15	2.75e-14
Ndufc1	10386.7	-1.37421	0.172947	-7.94586	1.93e-15	2.76e-14
Aurkaip1	8107.78	-1.19267	0.150149	-7.94321	1.97e-15	2.82e-14
Ndufb7	11320	-1.18453	0.14914	-7.94242	1.98e-15	2.83e-14
Hspb6	3950.27	-0.926089	0.116604	-7.9422	1.99e-15	2.84e-14
Syt7	3308.66	0.774141	0.0974716	7.94222	1.99e-15	2.84e-14
Hnrnpa1	5379.54	-0.940362	0.118464	-7.93796	2.06e-15	2.93e-14
Shld1	555.044	-0.996173	0.125579	-7.93263	2.15e-15	3.06e-14
1110051M20Rik	7633.01	-0.816527	0.102948	-7.93148	2.17e-15	3.09e-14
Phka1	965.892	0.910969	0.114858	7.93125	2.17e-15	3.09e-14
A330070K13Rik	123.762	-1.25054	0.157747	-7.9275	2.24e-15	3.18e-14
Dcaf1	795.351	0.78512	0.0990428	7.92708	2.24e-15	3.19e-14
Tsc22d3	3831.04	-0.846336	0.10678	-7.92595	2.26e-15	3.22e-14
Gng11	647.446	-1.10848	0.139889	-7.92402	2.3e-15	3.26e-14
Hebp1	346.219	-1.03247	0.130322	-7.92246	2.33e-15	3.3e-14
Ccl27a	2217.8	-1.2207	0.154086	-7.92221	2.33e-15	3.31e-14
Cisd2	4984.47	-0.689768	0.0871014	-7.91914	2.39e-15	3.39e-14
Litaf	1076.26	-0.883992	0.111701	-7.9139	2.49e-15	3.53e-14
Fbxo16	587.911	-1.05097	0.132812	-7.91322	2.51e-15	3.55e-14
Nt5m	1575.94	-0.816314	0.103177	-7.91182	2.54e-15	3.59e-14
Kcnb1	3493.97	0.772395	0.0976369	7.91089	2.56e-15	3.61e-14
Rab1a	15154.4	-0.971662	0.122882	-7.90729	2.63e-15	3.71e-14
Ccnk	577.034	-0.813907	0.102932	-7.90721	2.63e-15	3.71e-14
2900093K20Rik	253.944	-1.21322	0.153445	-7.90654	2.65e-15	3.73e-14
Pnrc2	7306.71	-1.00066	0.126561	-7.90655	2.65e-15	3.73e-14
Atpif1	9024.38	-1.14472	0.144802	-7.90539	2.67e-15	3.76e-14
Rb1cc1	7093.81	0.640067	0.0809791	7.9041	2.7e-15	3.8e-14
Golga3	3940.23	0.745303	0.0943363	7.90049	2.78e-15	3.91e-14
Tmem132d	573.556	0.995687	0.126071	7.89783	2.84e-15	3.99e-14
Aprt	3112.86	-1.05186	0.133208	-7.89639	2.87e-15	4.03e-14
Gm45731	515.575	1.02513	0.129835	7.89563	2.89e-15	4.05e-14
Cul7	293.245	1.18883	0.150586	7.89472	2.91e-15	4.08e-14
Gm37452	122.846	1.35642	0.171819	7.89448	2.92e-15	4.09e-14
Rprd1a	2938.78	-0.722004	0.0914823	-7.89228	2.97e-15	4.16e-14
Stard9	520.154	1.19683	0.151647	7.8922	2.97e-15	4.16e-14
Usp7	6164.08	0.706427	0.0895143	7.89177	2.98e-15	4.17e-14
Ep400	4098.08	0.883387	0.111948	7.89107	3e-15	4.19e-14
Sra1	5907.58	-1.08615	0.137651	-7.89062	3.01e-15	4.2e-14
Ndufb10	19195.6	-1.11718	0.141588	-7.89041	3.01e-15	4.2e-14
Lynx1	2666.59	0.709575	0.0899596	7.88771	3.08e-15	4.29e-14
Ep300	2025.56	0.856377	0.10858	7.88708	3.09e-15	4.31e-14
Commd1	838.182	-0.889107	0.112749	-7.88575	3.13e-15	4.35e-14
Slitrk5	2904.04	0.908586	0.115218	7.88579	3.13e-15	4.35e-14
Atp5o	25445.9	-1.04815	0.132982	-7.88187	3.23e-15	4.49e-14
Pold4	312.587	-1.17091	0.148599	-7.87965	3.28e-15	4.56e-14
Cnot2	3417.14	-0.681478	0.0865012	-7.87825	3.32e-15	4.61e-14
Idnk	1987.23	-0.904401	0.114807	-7.87757	3.34e-15	4.63e-14
Tcta	4224.36	-0.634362	0.0805307	-7.87726	3.35e-15	4.64e-14
Cnih1	3619.38	-0.691434	0.0877859	-7.87637	3.37e-15	4.67e-14
1700101I11Rik	239.261	-1.17646	0.149407	-7.8742	3.43e-15	4.75e-14
Vamp8	2052.42	-0.968563	0.123035	-7.87225	3.48e-15	4.82e-14
2810402E24Rik	349.67	-0.90394	0.114827	-7.87216	3.49e-15	4.82e-14
Col4a1	139.777	1.46667	0.186375	7.86944	3.56e-15	4.93e-14
2310039H08Rik	709.396	-1.18374	0.150433	-7.86884	3.58e-15	4.95e-14
Bcas2	10888.7	-1.02717	0.13055	-7.86803	3.6e-15	4.98e-14
Rassf8	506.248	0.829681	0.105482	7.86563	3.67e-15	5.07e-14
Calm1	200478	-0.857058	0.108981	-7.86432	3.71e-15	5.12e-14
Tenm3	1069.88	0.754564	0.0960409	7.8567	3.94e-15	5.44e-14
Eif3e	9479.81	-0.841058	0.107115	-7.8519	4.1e-15	5.64e-14
Med10	5712.36	-1.03786	0.132194	-7.85103	4.13e-15	5.68e-14
Gtf3c1	2107.19	1.12172	0.142885	7.85049	4.14e-15	5.7e-14
Gm42979	266.67	1.43002	0.182161	7.85031	4.15e-15	5.7e-14
Arhgap21	7226.12	0.767417	0.0977693	7.84926	4.18e-15	5.75e-14
Nup133	1407.95	0.754082	0.0960991	7.84691	4.26e-15	5.85e-14
Cd200	11153	-0.469864	0.0599024	-7.84383	4.37e-15	5.99e-14
Lrpprc	5234.42	0.796097	0.101507	7.84276	4.41e-15	6.04e-14
Chmp2a	11161.7	-0.990575	0.126378	-7.8382	4.57e-15	6.26e-14
Nedd4	34467.1	0.464967	0.0593218	7.83805	4.58e-15	6.26e-14
Hip1r	836.316	0.892811	0.113911	7.83777	4.59e-15	6.27e-14
Actr3	10632.4	-0.695045	0.0887063	-7.83535	4.68e-15	6.39e-14
Pdcl3	4532.05	-0.895747	0.114355	-7.83303	4.76e-15	6.51e-14
Ccdc166	638.764	-1.13846	0.145355	-7.83224	4.79e-15	6.54e-14
Gm10557	413.281	-1.10251	0.1408	-7.83029	4.87e-15	6.64e-14
Chd3	4249.79	1.1109	0.141944	7.82633	5.02e-15	6.85e-14
Cir1	1200.02	-0.748461	0.0956391	-7.82589	5.04e-15	6.87e-14
Ascc3	1058.5	0.947867	0.121132	7.82505	5.07e-15	6.91e-14
1110012L19Rik	1831.5	-0.965694	0.123434	-7.82358	5.13e-15	6.99e-14
Rock1	3380.25	0.696127	0.0889891	7.8226	5.17e-15	7.04e-14
Fam210b	740.479	-1.04912	0.134132	-7.82157	5.22e-15	7.09e-14
Ubr1	3663.41	0.595093	0.0761087	7.81898	5.33e-15	7.23e-14
Mnat1	1151.86	-0.816486	0.104426	-7.81881	5.33e-15	7.24e-14
Gm7964	2175.11	-0.67839	0.0867719	-7.81808	5.36e-15	7.28e-14
B930059L03Rik	218.546	-1.23834	0.158419	-7.81684	5.42e-15	7.34e-14
2610301B20Rik	5676.68	-1.16759	0.149401	-7.81514	5.49e-15	7.44e-14
Mon2	4035.33	0.743691	0.0951666	7.81462	5.51e-15	7.46e-14
Atp6v0e2	17671.2	-0.833035	0.106631	-7.81235	5.61e-15	7.59e-14
Elob	14087.2	-1.24108	0.158991	-7.806	5.9e-15	7.98e-14
Prps2	1800.37	-0.861289	0.110348	-7.80519	5.94e-15	8.03e-14
Syne2	1719.17	0.827193	0.106008	7.80308	6.04e-15	8.16e-14
Setdb1	1338.12	0.867333	0.111174	7.80155	6.12e-15	8.25e-14
Pabpn1	1333.36	1.15364	0.147918	7.79921	6.23e-15	8.4e-14
Aimp2	2325.69	-0.944114	0.121072	-7.79796	6.29e-15	8.48e-14
Ndn	5448.37	-0.731746	0.0938455	-7.79735	6.32e-15	8.51e-14
Phf6	2754.63	-0.777476	0.0997144	-7.79703	6.34e-15	8.53e-14
Lin37	3756	-0.887166	0.113825	-7.79414	6.48e-15	8.72e-14
Pdha1	11525	-0.73541	0.0943644	-7.7933	6.53e-15	8.77e-14
Prelid3a	1415.73	-0.824491	0.105808	-7.79235	6.58e-15	8.84e-14
Fxyd6	7073.23	-0.652775	0.0837852	-7.79105	6.65e-15	8.92e-14
Morf4l2	20990.6	-0.98464	0.126431	-7.78797	6.81e-15	9.14e-14
Tenm2	6619.31	0.828631	0.10642	7.78638	6.9e-15	9.24e-14
Ube2d1	1394.69	-0.823781	0.105816	-7.78505	6.97e-15	9.34e-14
Tecpr2	1864.31	0.714145	0.0917379	7.78462	6.99e-15	9.36e-14
Abca3	1039.12	0.987021	0.126809	7.78354	7.05e-15	9.44e-14
Trappc4	6853.91	-0.951542	0.122252	-7.78342	7.06e-15	9.44e-14
Psma7	17899.6	-0.930918	0.119618	-7.78241	7.12e-15	9.51e-14
Elp5	5680.67	-0.778006	0.0999776	-7.7818	7.15e-15	9.55e-14
Lamtor2	7214.81	-1.21064	0.155577	-7.78161	7.16e-15	9.56e-14
Gm47087	223.05	1.91224	0.24574	7.78155	7.16e-15	9.56e-14
Cox14	9478.33	-1.18631	0.152463	-7.78101	7.19e-15	9.59e-14
Bola1	2034.46	-1.06347	0.136685	-7.78047	7.23e-15	9.62e-14
H2bu2	187.08	-1.40074	0.180089	-7.77804	7.37e-15	9.81e-14
Eif3a	17300.3	0.613766	0.0789192	7.77714	7.42e-15	9.87e-14
Gm11839	105.811	1.63754	0.210564	7.77693	7.43e-15	9.88e-14
Stk19	1916.75	-0.711481	0.0914949	-7.77618	7.47e-15	9.93e-14
Crbn	9877.73	-0.817581	0.105159	-7.77472	7.56e-15	1e-13
Hectd4	5761.1	1.10237	0.141797	7.77427	7.59e-15	1.01e-13
Lyplal1	437.865	-0.830563	0.106843	-7.77368	7.62e-15	1.01e-13
Zcchc17	12923	-0.905617	0.116507	-7.7731	7.66e-15	1.02e-13
Dnajb1	3885.78	-0.817192	0.105136	-7.77272	7.68e-15	1.02e-13
Arhgef11	411.506	1.25713	0.16175	7.77207	7.72e-15	1.02e-13
Dbpht2	8481.91	-0.965728	0.124339	-7.76691	8.04e-15	1.06e-13
B230217C12Rik	5389.18	-0.846478	0.109	-7.76587	8.11e-15	1.07e-13
Psma3	17578.6	-0.958232	0.123405	-7.76494	8.17e-15	1.08e-13
Cutc	473.021	-0.909538	0.117168	-7.76267	8.32e-15	1.1e-13
Tango2	5645.43	-0.639529	0.082387	-7.7625	8.33e-15	1.1e-13
Timm17a	18204.9	-1.02744	0.132364	-7.76225	8.34e-15	1.1e-13
Sult5a1	205.463	-1.2103	0.155926	-7.76199	8.36e-15	1.1e-13
Bzw1	19177.7	-0.716487	0.0923184	-7.76104	8.42e-15	1.11e-13
Coa5	3134.57	-0.782717	0.100868	-7.75981	8.51e-15	1.12e-13
Pcna	4581.74	-0.948354	0.122226	-7.759	8.56e-15	1.13e-13
Ndufs7	11569.6	-1.14327	0.147364	-7.75811	8.62e-15	1.13e-13
Oaz2	7645.89	-0.98305	0.126716	-7.75787	8.64e-15	1.13e-13
Polr2c	4691.45	-0.955039	0.123116	-7.75721	8.68e-15	1.14e-13
Rhobtb2	1437.67	0.735812	0.0948562	7.75713	8.69e-15	1.14e-13
Arhgap23	655.104	1.06035	0.136703	7.75664	8.72e-15	1.14e-13
Cisd1	7972.22	-1.35629	0.174858	-7.75654	8.73e-15	1.14e-13
Rgs17	3319.49	-0.762483	0.0983254	-7.75469	8.86e-15	1.16e-13
Ska2	915.941	-0.987931	0.127423	-7.75316	8.96e-15	1.17e-13
Dnajc8	11720.3	-0.930908	0.120081	-7.75236	9.02e-15	1.18e-13
Zwint	78025.5	-1.14366	0.14754	-7.75152	9.08e-15	1.19e-13
A2ml1	150.461	-1.89814	0.244916	-7.75017	9.18e-15	1.2e-13
Imp3	262.664	-1.1222	0.14481	-7.74946	9.23e-15	1.2e-13
Drg1	13622.6	-0.84357	0.108854	-7.74953	9.22e-15	1.2e-13
Smg6	1018.28	0.732762	0.0945617	7.74904	9.26e-15	1.21e-13
Bicd2	1456.55	0.606874	0.0783181	7.74884	9.27e-15	1.21e-13
Rpl19	7361.46	-1.02801	0.132698	-7.747	9.41e-15	1.23e-13
Wdr77	2437.69	-0.650721	0.0840021	-7.74649	9.45e-15	1.23e-13
Elp1	3625.72	0.709509	0.0916208	7.74398	9.64e-15	1.25e-13
Nicn1	9371.78	-0.962451	0.124325	-7.74142	9.83e-15	1.28e-13
Rbm7	6649.87	-0.782513	0.101098	-7.74014	9.93e-15	1.29e-13
Rpl18	4331.57	-0.708388	0.091543	-7.7383	1.01e-14	1.31e-13
Gstm7	988.19	-0.840921	0.108674	-7.73799	1.01e-14	1.31e-13
Celsr2	5221.32	1.04636	0.135272	7.73519	1.03e-14	1.34e-13
Tmem126b	6412.72	-0.828174	0.10711	-7.73202	1.06e-14	1.37e-13
Dctn1	3759.79	0.95594	0.123682	7.72899	1.08e-14	1.4e-13
Rnf146	1061.64	-0.80805	0.104569	-7.72742	1.1e-14	1.42e-13
Fbxo44	7653.46	-0.77752	0.100632	-7.72636	1.11e-14	1.43e-13
Cenpx	2380.3	-0.857273	0.110962	-7.7258	1.11e-14	1.44e-13
Ubb	291460	-1.09547	0.141825	-7.72409	1.13e-14	1.45e-13
Dock4	4033.2	0.982075	0.127173	7.72235	1.14e-14	1.47e-13
Scn2a	20481.2	0.695898	0.0901421	7.72001	1.16e-14	1.5e-13
Aldh3b2	128.793	-1.34994	0.174938	-7.71666	1.19e-14	1.54e-13
Psmg3	399.945	-1.0813	0.14015	-7.71532	1.21e-14	1.55e-13
Gm42446	139.624	1.78424	0.231281	7.7146	1.21e-14	1.56e-13
Exoc4	3709.61	0.527948	0.0684344	7.71466	1.21e-14	1.56e-13
Mrpl46	4220.95	-1.1729	0.15209	-7.71189	1.24e-14	1.59e-13
Pcdhgb4	196.919	1.41011	0.18292	7.70889	1.27e-14	1.63e-13
Gm42729	114.69	1.39617	0.181132	7.70804	1.28e-14	1.64e-13
Gm14325	1305.9	-1.07343	0.139295	-7.70613	1.3e-14	1.66e-13
Spryd7	1389.01	-1.12083	0.145494	-7.70358	1.32e-14	1.7e-13
Ngdn	2550.29	-0.814627	0.105751	-7.70327	1.33e-14	1.7e-13
2810025M15Rik	974.674	-1.33404	0.173227	-7.70112	1.35e-14	1.73e-13
Rpl7a	5269.62	-0.853627	0.110864	-7.69977	1.36e-14	1.75e-13
Nup35	1320.37	-0.702274	0.0912128	-7.69929	1.37e-14	1.75e-13
Avpi1	2539.28	-1.31277	0.170535	-7.69793	1.38e-14	1.77e-13
Gm38260	468.868	1.43371	0.186264	7.69717	1.39e-14	1.78e-13
Ccdc88a	6281.79	0.723818	0.0940495	7.69614	1.4e-14	1.79e-13
Cinp	1306.01	-0.874058	0.11357	-7.69622	1.4e-14	1.79e-13
Wdr7	5148.44	0.591706	0.0769136	7.69312	1.44e-14	1.83e-13
Acvr2b	218.995	1.08873	0.141528	7.6927	1.44e-14	1.84e-13
Slit3	665.707	1.11059	0.144404	7.69084	1.46e-14	1.86e-13
Unc5b	333.945	1.04453	0.13589	7.68653	1.51e-14	1.92e-13
Sema6b	313.651	0.983901	0.128017	7.68569	1.52e-14	1.94e-13
C4b	2639.87	1.24115	0.161513	7.68457	1.54e-14	1.95e-13
Ppargc1b	708.969	0.884106	0.115057	7.68406	1.54e-14	1.96e-13
Cuta	2892.74	-0.728559	0.0948164	-7.68389	1.54e-14	1.96e-13
Prpf40b	1752.88	0.790406	0.10288	7.68282	1.56e-14	1.98e-13
Gm44560	38.681	2.12548	0.276659	7.68265	1.56e-14	1.98e-13
Pkig	4579.12	-0.952573	0.124075	-7.67739	1.62e-14	2.06e-13
Nme5	1112.39	-0.91021	0.118583	-7.67573	1.64e-14	2.08e-13
Rwdd3	413.614	-0.921276	0.12004	-7.67474	1.66e-14	2.1e-13
Plekha7	617.022	1.03734	0.135164	7.67467	1.66e-14	2.1e-13
Setd5	2776.12	0.854899	0.111417	7.67297	1.68e-14	2.13e-13
Szt2	546.482	1.25454	0.163521	7.67207	1.69e-14	2.14e-13
Tceal9	9356.4	-1.23545	0.161033	-7.67199	1.69e-14	2.14e-13
Ube2g1	6035.7	-1.00801	0.131407	-7.67092	1.71e-14	2.16e-13
Tceal3	5788.03	-1.07292	0.139895	-7.66947	1.73e-14	2.18e-13
Ash1l	10536.7	0.548481	0.071551	7.66559	1.78e-14	2.24e-13
Rpp30	3423.17	-0.993287	0.129608	-7.6638	1.81e-14	2.27e-13
Marcksl1	1415.1	-0.947801	0.12369	-7.66274	1.82e-14	2.29e-13
Ap3m1	5561.55	-0.677814	0.0884566	-7.66267	1.82e-14	2.29e-13
Nup205	876.226	0.872308	0.113867	7.66078	1.85e-14	2.32e-13
Mterf4	589.18	-0.93197	0.121668	-7.65996	1.86e-14	2.34e-13
Ppdpf	3150.12	-0.98539	0.128688	-7.6572	1.9e-14	2.39e-13
Cetn3	7075.2	-0.99076	0.129421	-7.65535	1.93e-14	2.42e-13
Tpi1	30774.1	-1.08485	0.141734	-7.65409	1.95e-14	2.44e-13
Itgb1bp1	2554.77	-0.92997	0.121568	-7.64978	2.01e-14	2.52e-13
Wipi2	2643.94	0.624707	0.0817099	7.64543	2.08e-14	2.61e-13
Aqr	1847.15	0.779821	0.102049	7.64163	2.14e-14	2.69e-13
Tbc1d7	2346.71	-0.915979	0.119894	-7.63988	2.17e-14	2.72e-13
Coa4	336.329	-1.54664	0.202446	-7.63977	2.18e-14	2.72e-13
Pcdh7	5572.27	0.595429	0.0779526	7.63834	2.2e-14	2.75e-13
Rps11	5632.71	-1.0351	0.135521	-7.63792	2.21e-14	2.76e-13
Sugp2	1763.53	0.872259	0.114226	7.63627	2.24e-14	2.79e-13
Dhx30	5406.52	0.834165	0.109247	7.63558	2.25e-14	2.81e-13
Rps24	5288.32	-0.983782	0.128846	-7.63531	2.25e-14	2.81e-13
Arl6ip5	6794.24	-0.805246	0.105469	-7.63491	2.26e-14	2.82e-13
Snapc2	2146.22	-0.846632	0.110891	-7.63483	2.26e-14	2.82e-13
Polr2i	974.137	-1.00742	0.131966	-7.63391	2.28e-14	2.83e-13
Adarb1	2127.12	0.768791	0.100737	7.63163	2.32e-14	2.88e-13
Rnf141	4621.93	-0.806957	0.105757	-7.63033	2.34e-14	2.91e-13
Cfdp1	5691.76	-0.856215	0.112231	-7.62908	2.36e-14	2.94e-13
Ndufb2	1287.69	-0.722333	0.0947202	-7.62597	2.42e-14	3.01e-13
Aamp	14177.2	-0.597028	0.0782901	-7.62585	2.42e-14	3.01e-13
Tnrc6c	2706.59	0.782061	0.102574	7.62437	2.45e-14	3.04e-13
Hprt	18274	-1.33738	0.1755	-7.62036	2.53e-14	3.14e-13
B230303A05Rik	645.589	-0.79759	0.104672	-7.61989	2.54e-14	3.15e-13
Jag2	530.518	1.21824	0.159884	7.61951	2.55e-14	3.15e-13
Eif4a2	27329.2	-0.609625	0.0800088	-7.61948	2.55e-14	3.15e-13
Gorab	1074.63	-0.938763	0.123222	-7.61845	2.57e-14	3.18e-13
Apip	1916.62	-1.01299	0.13305	-7.61358	2.67e-14	3.29e-13
Npc1	1122.26	0.782587	0.10282	7.61121	2.72e-14	3.35e-13
Stambp	2868.14	-1.00007	0.131477	-7.60646	2.82e-14	3.48e-13
Nbas	1073.86	0.965725	0.126976	7.60557	2.84e-14	3.5e-13
Rnase4	1040.34	-0.882973	0.116103	-7.60511	2.85e-14	3.51e-13
Rrp15	971.122	-0.799313	0.105105	-7.60491	2.85e-14	3.51e-13
Znrd1	733.952	-1.06397	0.13995	-7.60249	2.9e-14	3.58e-13
Phip	5157.94	0.848626	0.111663	7.59986	2.96e-14	3.65e-13
Poli	975.835	-0.727107	0.0956936	-7.59828	3e-14	3.69e-13
Gm44234	42.0789	2.2315	0.293918	7.59227	3.14e-14	3.86e-13
Ralyl	4713.86	-1.25253	0.164986	-7.59177	3.16e-14	3.88e-13
Phrf1	1179.68	0.826983	0.108949	7.59057	3.18e-14	3.91e-13
Sh3rf3	1006.02	0.65916	0.0868506	7.58958	3.21e-14	3.94e-13
Plxna4os2	148.292	1.6455	0.216883	7.58707	3.27e-14	4.01e-13
Dip2a	1428.96	0.876146	0.115529	7.58379	3.36e-14	4.11e-13
Vdac1	9976.01	-0.752013	0.0991715	-7.58295	3.38e-14	4.14e-13
Col11a1	566.604	1.18493	0.156313	7.58052	3.44e-14	4.21e-13
Cstad	331.007	-1.21471	0.160245	-7.58034	3.45e-14	4.22e-13
Med20	1126.27	-0.800894	0.105688	-7.5779	3.51e-14	4.29e-13
Gm42971	329.245	1.51496	0.200011	7.57439	3.61e-14	4.41e-13
Rtl6	998.135	0.83442	0.110164	7.57436	3.61e-14	4.41e-13
Gm45413	146.364	1.3802	0.182274	7.5721	3.67e-14	4.48e-13
Per2	682.029	0.847247	0.111897	7.57169	3.68e-14	4.49e-13
Eipr1	5228	-0.740296	0.0977874	-7.57046	3.72e-14	4.53e-13
Ube2o	2471.35	1.0185	0.134542	7.57013	3.73e-14	4.54e-13
Gm37107	339.449	1.23256	0.162822	7.56997	3.73e-14	4.55e-13
Gm43885	50.0931	2.0919	0.276359	7.56949	3.75e-14	4.56e-13
Rsl1d1	7572.87	-0.735532	0.0971716	-7.56942	3.75e-14	4.56e-13
Gm37899	4646.12	1.03347	0.136534	7.56931	3.75e-14	4.56e-13
Emc2	6607.58	-0.988902	0.130704	-7.56595	3.85e-14	4.68e-13
Ksr1	1148.51	0.941076	0.124392	7.56543	3.87e-14	4.69e-13
Mrpl47	1654.27	-1.101	0.14556	-7.56388	3.91e-14	4.75e-13
Gm49747	79.152	-1.76905	0.233892	-7.56354	3.92e-14	4.76e-13
Ndufb6	6818.75	-1.25317	0.165706	-7.56258	3.95e-14	4.79e-13
Gm43875	98.9118	1.813	0.239741	7.56233	3.96e-14	4.8e-13
A930004D18Rik	567.734	-0.824325	0.109013	-7.5617	3.98e-14	4.82e-13
Gm44436	65.4294	1.87207	0.247611	7.56053	4.01e-14	4.86e-13
Mrpl48	4245.27	-0.833655	0.110312	-7.55727	4.12e-14	4.98e-13
Gm19935	173.455	-1.18983	0.157476	-7.55562	4.17e-14	5.04e-13
4932438A13Rik	5973.37	0.851171	0.112669	7.55463	4.2e-14	5.07e-13
AI413582	4148.89	-0.996391	0.13195	-7.55128	4.31e-14	5.2e-13
Ap1s1	9589.34	-0.862324	0.114223	-7.5495	4.37e-14	5.27e-13
Sdcbp	36263.1	-0.878064	0.11634	-7.54741	4.44e-14	5.35e-13
Aldoa	137466	-0.72535	0.0961518	-7.54381	4.56e-14	5.5e-13
Psmb1	19147.5	-1.07338	0.142323	-7.54183	4.63e-14	5.58e-13
Slit2	1698.31	0.800962	0.106204	7.54171	4.64e-14	5.58e-13
Sigmar1	2061.11	-0.554517	0.0735299	-7.54138	4.65e-14	5.59e-13
Map2	34060	0.479888	0.0636396	7.54071	4.67e-14	5.62e-13
Sod2	6847.4	-0.918275	0.121802	-7.53907	4.73e-14	5.69e-13
Prex1	1749.21	1.01922	0.13523	7.53695	4.81e-14	5.77e-13
Ndufa12	20414.8	-1.22611	0.162681	-7.53693	4.81e-14	5.77e-13
Rpl10a	4167.29	-0.81248	0.107868	-7.53221	4.99e-14	5.98e-13
Ndel1	3463.04	-0.725124	0.096286	-7.53094	5.04e-14	6.04e-13
Dab2ip	1209.88	0.868886	0.115382	7.53049	5.06e-14	6.06e-13
Tmem14a	2569.88	-0.855455	0.113603	-7.53022	5.07e-14	6.07e-13
Ube2f	4537.77	-0.895444	0.118921	-7.52976	5.08e-14	6.08e-13
Mkrn2	2362.18	-0.739527	0.0982147	-7.5297	5.09e-14	6.08e-13
Parp4	165.424	1.2199	0.162037	7.52852	5.13e-14	6.13e-13
Mlx	1075.95	-0.931167	0.123702	-7.52751	5.17e-14	6.18e-13
Cmc1	427.341	-1.05066	0.139584	-7.52704	5.19e-14	6.2e-13
Myo5a	18572.7	0.888576	0.118055	7.52682	5.2e-14	6.2e-13
Sipa1l1	6607.07	0.922342	0.122544	7.5266	5.21e-14	6.21e-13
Nfyc	1451.03	-0.802225	0.106604	-7.52526	5.26e-14	6.27e-13
Gm43359	519.471	1.05066	0.139628	7.52472	5.28e-14	6.29e-13
Rpl26	8140.91	-1.18109	0.156984	-7.52362	5.33e-14	6.34e-13
Extl3	2268.42	0.92709	0.123226	7.52351	5.33e-14	6.34e-13
Mdga2	3173.51	0.579227	0.0769929	7.52312	5.35e-14	6.36e-13
Slc4a8	2201.77	0.70109	0.0932124	7.52143	5.42e-14	6.44e-13
Gm42946	2097.72	0.98026	0.130351	7.52017	5.47e-14	6.5e-13
Uqcc1	5575.1	-0.810679	0.107803	-7.52002	5.48e-14	6.5e-13
Ndufaf5	2221.35	-1.11219	0.147929	-7.51835	5.55e-14	6.58e-13
P3h3	281.903	1.19468	0.159011	7.51317	5.77e-14	6.84e-13
Anp32a	3640.38	-0.731489	0.0974343	-7.50751	6.03e-14	7.14e-13
Polr2f	2885.48	-0.946326	0.126055	-7.50723	6.04e-14	7.15e-13
Plxnc1	1443.24	0.603619	0.0804425	7.50373	6.2e-14	7.34e-13
Rbm15b	1002.35	0.813426	0.108423	7.50234	6.27e-14	7.41e-13
Eif3h	9608.77	-0.874994	0.116629	-7.50239	6.27e-14	7.41e-13
Dvl1	1008.45	0.858698	0.114494	7.49991	6.39e-14	7.55e-13
Pts	3031.49	-0.986192	0.131537	-7.49743	6.51e-14	7.69e-13
Mrpl12	3411.26	-1.00344	0.133902	-7.49382	6.69e-14	7.9e-13
Eef2	24688.2	0.605066	0.0807886	7.4895	6.91e-14	8.16e-13
Xlr	100.309	-1.78295	0.238071	-7.48917	6.93e-14	8.17e-13
Babam2	3999.03	-0.66552	0.0888672	-7.48893	6.94e-14	8.18e-13
Rtf2	4066.68	-0.601011	0.0802576	-7.48852	6.97e-14	8.2e-13
Psmd10	2808.11	-1.12941	0.150821	-7.48842	6.97e-14	8.2e-13
Clvs1	811.709	-0.823099	0.109921	-7.4881	6.99e-14	8.22e-13
Rps25	5951.36	-1.08985	0.145545	-7.48801	6.99e-14	8.22e-13
8030445P17Rik	115.608	1.53121	0.204514	7.48706	7.04e-14	8.28e-13
Ppil3	1172.53	-0.938937	0.125416	-7.48658	7.07e-14	8.3e-13
Arpc4	9295.07	-0.741644	0.099084	-7.48501	7.15e-14	8.4e-13
Dtwd1	2223.28	-0.897751	0.119947	-7.48459	7.18e-14	8.42e-13
Gm37363	1444.9	0.892465	0.119261	7.48332	7.25e-14	8.49e-13
Tbcb	8290.09	-0.939497	0.125548	-7.48315	7.26e-14	8.5e-13
Igsf6	574.272	-1.2905	0.172471	-7.4824	7.3e-14	8.55e-13
Gm47405	207.459	1.26242	0.168757	7.48074	7.39e-14	8.65e-13
Rpl11	5303.41	-0.913003	0.122053	-7.48041	7.41e-14	8.67e-13
Uqcr10	13827.6	-1.2981	0.173566	-7.47898	7.49e-14	8.76e-13
Tmem121b	842.253	0.812944	0.108701	7.47871	7.51e-14	8.77e-13
Hexim2	1867.12	-0.72128	0.0964837	-7.47567	7.68e-14	8.97e-13
Pcnx2	1051.5	0.967863	0.129534	7.47188	7.91e-14	9.23e-13
Ntsr1	354.943	0.982939	0.131597	7.4693	8.06e-14	9.4e-13
Aimp1	3829.51	-1.05028	0.140642	-7.46779	8.16e-14	9.51e-13
Cops6	12824.6	-0.814104	0.10902	-7.46745	8.18e-14	9.53e-13
Ints3	2456.14	0.86055	0.115243	7.46725	8.19e-14	9.53e-13
Nap1l5	17107.3	-1.47356	0.197479	-7.46186	8.53e-14	9.93e-13
Zfp984	689.756	-1.13219	0.151751	-7.46084	8.6e-14	1e-12
Pcnp	22568.6	-1.11024	0.148815	-7.46052	8.62e-14	1e-12
Xpo5	2100.87	0.752852	0.100914	7.46033	8.63e-14	1e-12
LTO1	1217.16	-0.72875	0.097694	-7.45952	8.68e-14	1.01e-12
Nudt1	294.311	-0.93111	0.124893	-7.45525	8.97e-14	1.04e-12
Utp20	1112.03	0.849979	0.114027	7.45418	9.04e-14	1.05e-12
Ubap1	5014.11	-0.54297	0.0728594	-7.45231	9.17e-14	1.06e-12
Gm43788	218.893	1.34979	0.181138	7.45173	9.21e-14	1.07e-12
Lrrc28	1298.55	-0.730705	0.0980592	-7.45167	9.22e-14	1.07e-12
Bace1	4455.25	0.559125	0.0750867	7.4464	9.59e-14	1.11e-12
B2m	14014.4	-0.764137	0.102628	-7.44569	9.64e-14	1.12e-12
Gm44286	239.412	1.51588	0.203636	7.44408	9.76e-14	1.13e-12
Mterf2	661.05	-0.992248	0.133297	-7.4439	9.78e-14	1.13e-12
Kif21a	10521.1	0.692822	0.0930853	7.44287	9.85e-14	1.14e-12
Fgf12	2506.98	-1.23238	0.165593	-7.44224	9.9e-14	1.14e-12
Pcx	1547.19	1.01343	0.136241	7.43855	1.02e-13	1.17e-12
Xylt1	1576.21	0.853672	0.114784	7.43723	1.03e-13	1.19e-12
Camsap2	5668.24	0.683624	0.0919285	7.43648	1.03e-13	1.19e-12
Gtdc1	1819.59	-0.574131	0.077212	-7.43577	1.04e-13	1.2e-12
Auts2	3694.29	0.611269	0.0822337	7.43331	1.06e-13	1.22e-12
Zfp37	1531.68	-0.713035	0.0959412	-7.432	1.07e-13	1.23e-12
Tbpl1	3606.39	-0.815264	0.109723	-7.4302	1.08e-13	1.25e-12
Abtb2	420.646	1.01672	0.136843	7.42979	1.09e-13	1.25e-12
Wdr53	1045.41	-0.773413	0.104102	-7.42937	1.09e-13	1.25e-12
Tubg2	2589.81	-0.823118	0.110835	-7.42651	1.12e-13	1.28e-12
Hmces	1505.4	-0.884002	0.119092	-7.42288	1.15e-13	1.31e-12
Gm36529	324.605	-1.17624	0.158468	-7.42255	1.15e-13	1.32e-12
Ccnl2	2990.37	0.868893	0.117069	7.42207	1.15e-13	1.32e-12
Ier3ip1	3728.7	-0.874973	0.117892	-7.4218	1.16e-13	1.32e-12
Med6	1175.05	-0.769466	0.103687	-7.42103	1.16e-13	1.33e-12
Nfyb	2902.15	-0.816828	0.110078	-7.42043	1.17e-13	1.34e-12
Clasp1	5532.11	0.697898	0.0940573	7.41992	1.17e-13	1.34e-12
Gm26789	162.947	1.56953	0.211574	7.41835	1.19e-13	1.35e-12
Tmem201	1135.07	0.850564	0.114715	7.41461	1.22e-13	1.39e-12
Dact3	625.892	1.03466	0.139562	7.41362	1.23e-13	1.4e-12
Sdk1	320.013	1.05707	0.142625	7.41157	1.25e-13	1.42e-12
Emc9	2130.6	-0.900961	0.121621	-7.40797	1.28e-13	1.46e-12
Vmac	698.458	-0.975251	0.131736	-7.40307	1.33e-13	1.52e-12
Prr3	1330.53	-0.752489	0.101658	-7.40216	1.34e-13	1.53e-12
Spin2c	778.385	-1.04618	0.141363	-7.40066	1.36e-13	1.54e-12
Ppp1r16a	505.289	0.857238	0.115869	7.39831	1.38e-13	1.57e-12
Fis1	8719.5	-0.933949	0.126277	-7.39605	1.4e-13	1.59e-12
Dhx16	536.962	0.782778	0.105855	7.39481	1.42e-13	1.61e-12
Kmt2a	4605.3	0.795765	0.107619	7.3943	1.42e-13	1.61e-12
Trim28	4384.72	0.519032	0.0702088	7.39269	1.44e-13	1.63e-12
Yipf5	6260.94	-0.667835	0.0903407	-7.3924	1.44e-13	1.64e-12
Med21	2272.3	-0.880684	0.119155	-7.39109	1.46e-13	1.65e-12
Rsrp1	4878.94	0.881282	0.11934	7.38461	1.53e-13	1.73e-12
Hagh	6165.36	-1.04425	0.141409	-7.3846	1.53e-13	1.73e-12
Dnajc24	1113.94	-0.780569	0.105707	-7.3843	1.53e-13	1.73e-12
Lsm1	2312.45	-1.10471	0.149606	-7.38416	1.53e-13	1.74e-12
Mmgt1	2645.16	-0.910916	0.123367	-7.38377	1.54e-13	1.74e-12
Pcdhb17	1051.99	0.883929	0.119719	7.38336	1.54e-13	1.74e-12
Cdk13	1441.13	0.729334	0.0988017	7.38179	1.56e-13	1.76e-12
Ncoa3	970.244	0.70215	0.0951464	7.37968	1.59e-13	1.79e-12
AI593442	14961.9	-0.741993	0.100565	-7.37827	1.6e-13	1.81e-12
E430021H15Rik	164.202	1.22942	0.166634	7.37797	1.61e-13	1.81e-12
Gsg1l	1027.11	0.84039	0.113911	7.3776	1.61e-13	1.82e-12
Svil	205.566	1.17217	0.158903	7.37661	1.62e-13	1.83e-12
Gm37602	461.317	1.1447	0.155186	7.37635	1.63e-13	1.83e-12
Fkbp2	5102.18	-1.04405	0.141542	-7.37628	1.63e-13	1.83e-12
Trmt12	2269.62	-0.696156	0.0943876	-7.37551	1.64e-13	1.84e-12
Ube2d3	8961.58	-0.703902	0.0954543	-7.37423	1.65e-13	1.86e-12
Gm45262	162.113	1.68539	0.228553	7.3742	1.65e-13	1.86e-12
Tspyl1	7918.09	-0.774363	0.105011	-7.37414	1.65e-13	1.86e-12
Tspoap1	1427.31	1.33156	0.180617	7.3723	1.68e-13	1.88e-12
Dap	786.866	-1.16625	0.158195	-7.37223	1.68e-13	1.88e-12
Ndufs6	5574.3	-1.15278	0.156371	-7.3721	1.68e-13	1.88e-12
Gm38235	152.955	1.54357	0.209385	7.37191	1.68e-13	1.88e-12
Cdc42bpa	12668.3	0.594752	0.0806868	7.37112	1.69e-13	1.89e-12
St3gal2	1392.05	0.796684	0.108138	7.3673	1.74e-13	1.95e-12
Dop1b	1733.73	1.00723	0.136715	7.36733	1.74e-13	1.95e-12
Gtf2e2	2628.42	-1.04431	0.141754	-7.36708	1.74e-13	1.95e-12
Prph	460.328	-1.11057	0.150748	-7.36706	1.74e-13	1.95e-12
Ythdc2	927.836	0.778444	0.10567	7.36676	1.75e-13	1.95e-12
H2aw	1701.48	-1.09574	0.148787	-7.36445	1.78e-13	1.99e-12
Mvb12b	753.806	0.82977	0.112682	7.36384	1.79e-13	1.99e-12
Zfp512b	4022.02	0.6673	0.0906241	7.36338	1.79e-13	2e-12
3110080E11Rik	554.095	1.31215	0.178205	7.36314	1.8e-13	2e-12
Otud6b	5496.78	-0.701831	0.0953197	-7.36291	1.8e-13	2e-12
Zfp874b	526.018	-0.729082	0.0990258	-7.36255	1.8e-13	2.01e-12
Gm43318	390.658	1.14232	0.155155	7.36247	1.81e-13	2.01e-12
Fam183b	250.947	-1.37794	0.187159	-7.3624	1.81e-13	2.01e-12
Bcl9l	241.102	1.13564	0.15426	7.36185	1.81e-13	2.02e-12
Mgat3	2959.85	0.851737	0.115705	7.36131	1.82e-13	2.02e-12
Chchd1	3973.46	-1.19972	0.162999	-7.3603	1.84e-13	2.04e-12
Zmynd8	5062.29	0.514015	0.0698535	7.35848	1.86e-13	2.06e-12
Mirg	1174.63	1.1786	0.160223	7.35601	1.89e-13	2.1e-12
Tiam1	1231.75	0.747952	0.10169	7.35518	1.91e-13	2.11e-12
Hmgxb3	770.906	0.941764	0.128145	7.34921	1.99e-13	2.21e-12
Smim3	3099.64	-0.846377	0.115185	-7.348	2.01e-13	2.23e-12
Alox5ap	498.81	-0.949755	0.129263	-7.34744	2.02e-13	2.24e-12
Gins4	1304.86	-0.878523	0.1196	-7.34549	2.05e-13	2.27e-12
Zcchc14	2580.37	0.924732	0.125922	7.34368	2.08e-13	2.3e-12
Col16a1	307.616	1.55459	0.211702	7.34329	2.08e-13	2.3e-12
Micos10	11138.7	-0.964659	0.131407	-7.34098	2.12e-13	2.34e-12
Zfp946	1839.17	-0.840994	0.11461	-7.33791	2.17e-13	2.39e-12
Micos13	5430.79	-1.00663	0.137186	-7.33775	2.17e-13	2.4e-12
Gm43267	74.2245	-2.18823	0.298267	-7.33647	2.19e-13	2.42e-12
Ubn1	1818.68	0.803339	0.109521	7.33505	2.22e-13	2.44e-12
Mrpl24	2593.36	-0.91101	0.124208	-7.33457	2.22e-13	2.45e-12
Mrpl1	1865.18	-0.961074	0.131049	-7.33372	2.24e-13	2.46e-12
B4galnt4	1237.4	0.681396	0.0929186	7.33325	2.25e-13	2.47e-12
Rps12	1615.02	-0.992695	0.135372	-7.33307	2.25e-13	2.47e-12
Atp5h	15859.9	-1.02433	0.139709	-7.33191	2.27e-13	2.49e-12
Pim2	1066.53	-0.658858	0.0898618	-7.33189	2.27e-13	2.49e-12
Dcaf7	6774.65	0.578309	0.0789094	7.32878	2.32e-13	2.55e-12
Fat1	869.199	0.923617	0.126042	7.32785	2.34e-13	2.57e-12
Snhg14	4053.15	0.948264	0.129409	7.32766	2.34e-13	2.57e-12
Pou5f2	123.582	1.88496	0.257243	7.32752	2.34e-13	2.57e-12
Gm43361	756.739	0.979802	0.133727	7.32686	2.36e-13	2.58e-12
Tpm1	9569.22	-0.882993	0.120532	-7.32579	2.38e-13	2.6e-12
Fam192a	6308.6	-0.711294	0.0971106	-7.32458	2.4e-13	2.62e-12
Gm37366	90.201	1.65493	0.225963	7.32388	2.41e-13	2.63e-12
Gmnn	231.259	-1.15186	0.157283	-7.32346	2.42e-13	2.64e-12
Ing1	1662.59	-0.869408	0.118739	-7.32201	2.44e-13	2.67e-12
Hnrnpa3	2964.05	-0.544134	0.0743446	-7.31907	2.5e-13	2.73e-12
Med28	11476.8	-1.10951	0.151627	-7.31734	2.53e-13	2.76e-12
Usp9x	7985.86	0.659529	0.0901659	7.31461	2.58e-13	2.82e-12
Psmg4	730.142	-1.18864	0.16252	-7.31384	2.6e-13	2.83e-12
Rplp2	2894.02	-1.06578	0.145769	-7.31143	2.64e-13	2.88e-12
Rab33b	3601.79	-0.739149	0.101129	-7.30899	2.69e-13	2.93e-12
Chmp1b	2100.45	-0.929997	0.127259	-7.30791	2.71e-13	2.95e-12
Ifi27l2a	370.427	-1.56742	0.214518	-7.30668	2.74e-13	2.98e-12
Gtf2h2	2227.01	-0.750548	0.102742	-7.30514	2.77e-13	3.01e-12
Tmem132c	433.198	1.07041	0.146563	7.30344	2.8e-13	3.05e-12
Gm10558	1837.68	0.816642	0.111832	7.30238	2.83e-13	3.07e-12
Gm18212	82.6006	1.59734	0.21876	7.3018	2.84e-13	3.08e-12
Rps8	3398.62	-0.997189	0.136572	-7.30156	2.84e-13	3.09e-12
Psmg1	1717.21	-0.964802	0.13216	-7.30025	2.87e-13	3.12e-12
Scaf1	1214.44	0.848592	0.116252	7.29962	2.89e-13	3.13e-12
Morc2a	1718.22	0.797499	0.109265	7.29879	2.9e-13	3.15e-12
A930005H10Rik	564.145	-0.913338	0.125161	-7.29733	2.94e-13	3.18e-12
Rps4l	1244.92	-1.04095	0.142674	-7.29598	2.96e-13	3.21e-12
Coa6	1105.66	-1.14241	0.156602	-7.29501	2.99e-13	3.23e-12
Elfn2	956.348	1.24172	0.170248	7.2936	3.02e-13	3.26e-12
Man2c1	1327.24	1.08813	0.149195	7.29335	3.02e-13	3.27e-12
Dlg3	1360.91	0.743559	0.101972	7.29182	3.06e-13	3.3e-12
Atp2b2	22144.6	0.598405	0.0820889	7.28972	3.11e-13	3.35e-12
Mrps23	2384.98	-0.912197	0.125256	-7.28265	3.27e-13	3.53e-12
Gm10048	184.835	1.11019	0.152446	7.28247	3.28e-13	3.53e-12
Gabbr2	4667.94	0.804386	0.110458	7.28227	3.28e-13	3.54e-12
Hax1	4107.36	-1.24954	0.171602	-7.28164	3.3e-13	3.55e-12
Chd2	4251.56	0.66676	0.0915705	7.28138	3.3e-13	3.56e-12
Fam49a	14611	-0.542608	0.0745285	-7.28054	3.32e-13	3.58e-12
Gpalpp1	1340.35	-0.794794	0.109209	-7.27775	3.39e-13	3.65e-12
Zfp330	2194.45	-0.759373	0.104348	-7.27734	3.4e-13	3.66e-12
Tcea1	4243.27	-1.05197	0.144625	-7.27379	3.5e-13	3.76e-12
Hcfc1r1	4774.57	-1.22847	0.168926	-7.27224	3.54e-13	3.8e-12
Atrn	9841.03	0.698126	0.0960069	7.27163	3.55e-13	3.81e-12
Lamtor3	6821.8	-1.02439	0.140897	-7.27045	3.58e-13	3.84e-12
Lamtor4	2181.05	-0.689947	0.0949059	-7.2698	3.6e-13	3.86e-12
Rsrc1	4471.84	-0.756994	0.104131	-7.26966	3.6e-13	3.86e-12
Mdn1	2281.77	0.813047	0.111848	7.26923	3.62e-13	3.87e-12
Mllt6	1228.93	1.11307	0.153128	7.26889	3.62e-13	3.88e-12
Lysmd4	1680.53	-0.786507	0.108204	-7.26872	3.63e-13	3.88e-12
Snph	4042.17	0.957874	0.131782	7.26862	3.63e-13	3.88e-12
Ranbp2	3483.59	0.867763	0.119419	7.26656	3.69e-13	3.94e-12
Rit1	2851.34	-0.660271	0.0908707	-7.26604	3.7e-13	3.95e-12
Cep131	487.524	1.07112	0.147435	7.26503	3.73e-13	3.98e-12
Hdac7	545.88	1.03948	0.143092	7.26441	3.75e-13	4e-12
Eif2s2	8908.94	-0.968371	0.133312	-7.26392	3.76e-13	4.01e-12
Larp1	2838.13	0.581077	0.0800131	7.26228	3.81e-13	4.06e-12
Pik3c2b	262.533	0.890911	0.122697	7.26109	3.84e-13	4.09e-12
Apool	630.82	-0.994238	0.136962	-7.25922	3.89e-13	4.15e-12
Zfp617	1611.11	-1.04961	0.144621	-7.25766	3.94e-13	4.19e-12
Amot	594.185	0.997259	0.137413	7.25741	3.95e-13	4.2e-12
Cit	5089.41	0.769638	0.106054	7.25708	3.96e-13	4.21e-12
Gm44090	101.93	1.56789	0.216154	7.2536	4.06e-13	4.31e-12
Ccs	2654.51	-0.832736	0.114809	-7.25325	4.07e-13	4.32e-12
Gbf1	5731.9	0.765219	0.105521	7.25184	4.11e-13	4.37e-12
Atrx	29693.4	0.577203	0.0796093	7.25045	4.15e-13	4.41e-12
Golph3l	1551.23	-0.812024	0.112032	-7.24814	4.23e-13	4.48e-12
Fjx1	655.236	0.744482	0.102791	7.2427	4.4e-13	4.66e-12
Ndufa10	15401	-0.952327	0.131505	-7.24175	4.43e-13	4.69e-12
A230057D06Rik	718.804	0.966528	0.133498	7.24002	4.49e-13	4.75e-12
Polrmt	522.457	0.95178	0.131467	7.23967	4.5e-13	4.76e-12
Togaram1	2430.11	0.599042	0.08278	7.23655	4.6e-13	4.87e-12
Esd	9400.9	-0.970967	0.13419	-7.23574	4.63e-13	4.9e-12
Ift140	1002.2	0.979992	0.135455	7.23484	4.66e-13	4.93e-12
4632427E13Rik	6285.4	0.79796	0.110309	7.23389	4.69e-13	4.96e-12
Syngap1	335.096	0.8549	0.118213	7.23186	4.76e-13	5.03e-12
Adcy9	2496.54	1.10268	0.152476	7.23179	4.77e-13	5.03e-12
Sap18b	133.879	-1.38868	0.192061	-7.23039	4.82e-13	5.08e-12
6030400A10Rik	144.268	1.30259	0.18018	7.22939	4.85e-13	5.11e-12
Rpl17	4560.13	-1.10859	0.15336	-7.22866	4.88e-13	5.14e-12
Tsc1	2027.96	0.893627	0.12369	7.22472	5.02e-13	5.29e-12
Tmem132e	272.041	1.03943	0.143903	7.2231	5.08e-13	5.35e-12
Itgav	3729.28	0.688569	0.0953527	7.22129	5.15e-13	5.41e-12
Gnpda2	1795.6	-0.591337	0.0818875	-7.22134	5.15e-13	5.41e-12
Lingo3	304.502	1.13273	0.156862	7.22123	5.15e-13	5.41e-12
Dnal4	1393.74	-0.895549	0.124037	-7.22	5.2e-13	5.46e-12
Atp6v0c-ps2	188.705	-1.13949	0.157844	-7.21912	5.23e-13	5.49e-12
Nmnat1	588.225	-0.776273	0.107535	-7.2188	5.24e-13	5.5e-12
Gm44679	175.385	1.49022	0.206486	7.21704	5.31e-13	5.57e-12
Bmyc	942.76	-1.03278	0.143144	-7.21501	5.39e-13	5.65e-12
Gid8	755.933	-0.879612	0.121976	-7.21134	5.54e-13	5.8e-12
Tle2	227.881	1.27207	0.17642	7.21042	5.58e-13	5.84e-12
Tmem178b	6760.05	0.585471	0.0812335	7.20725	5.71e-13	5.98e-12
Sae1	11714.7	-0.845413	0.117319	-7.20613	5.76e-13	6.02e-12
Gm45343	180.21	1.08393	0.15042	7.20606	5.76e-13	6.02e-12
Gm48296	54.2448	-1.90345	0.264148	-7.206	5.76e-13	6.02e-12
Gm50012	298.768	1.21084	0.168076	7.2041	5.84e-13	6.1e-12
Cdk2ap2	2896.24	-0.851007	0.118132	-7.20386	5.85e-13	6.11e-12
Rabl3	795.281	-0.987144	0.137047	-7.20296	5.89e-13	6.15e-12
1110008P14Rik	3387.34	-1.11925	0.155394	-7.20266	5.9e-13	6.16e-12
Nrxn3	9193.63	0.764481	0.106157	7.2014	5.96e-13	6.21e-12
Tjp2	1404.4	0.712638	0.0989698	7.20056	6e-13	6.25e-12
Gm47664	108.854	1.78035	0.247265	7.20015	6.01e-13	6.26e-12
Bmp1	1707.01	1.15363	0.160248	7.19905	6.06e-13	6.31e-12
Ctnnb1	9960.78	0.598886	0.0832002	7.19813	6.1e-13	6.35e-12
Ubb-ps	2140.67	-1.25105	0.17395	-7.19199	6.39e-13	6.64e-12
Plch2	751.69	0.729139	0.101383	7.1919	6.39e-13	6.64e-12
Gm25265	33.5435	2.33948	0.325336	7.19098	6.43e-13	6.68e-12
Sstr3	440.997	0.972193	0.135239	7.1887	6.54e-13	6.79e-12
Gtf2i	7979.89	0.564461	0.0785229	7.18849	6.55e-13	6.8e-12
Tanc2	10884.3	0.53475	0.0743919	7.18827	6.56e-13	6.81e-12
Ftsj1	1976.75	-0.704451	0.0980526	-7.18441	6.75e-13	7e-12
Gfod1	1805.02	0.74939	0.104313	7.18407	6.77e-13	7.01e-12
[truncated: 18,722 more rows]

## Sheet: SynpoKO_coIP
Gene Name	BaseMean	log2FC	StdDev	WaldStats	p-value	q-value
Xist	16029.3	1.67865	0.129538	12.9587	2.1e-38	3.72e-34
Ftl1	31185.5	-1.63616	0.139612	-11.7194	1.01e-31	9e-28
Atp6v1g2	36742.6	-1.6419	0.146626	-11.1979	4.17e-29	2.47e-25
Cend1	7487.91	-1.56787	0.144582	-10.8442	2.13e-27	9.44e-24
Arpc5	39351.8	-1.42711	0.133933	-10.6554	1.65e-26	5.84e-23
H2az1	15202	-1.57017	0.148864	-10.5477	5.21e-26	1.54e-22
Tpd52	9012.2	-1.33039	0.129375	-10.2831	8.4e-25	2.13e-21
Ucp2	1343.34	-1.67453	0.163069	-10.2688	9.74e-25	2.16e-21
Oaz1	24159.7	-1.42518	0.140424	-10.1491	3.35e-24	6.6e-21
Gng2	5096.61	-1.7635	0.17615	-10.0114	1.36e-23	2.41e-20
1500004A13Rik	9136	-1.34638	0.135725	-9.91992	3.41e-23	5.5e-20
Cycs	13503	-1.54877	0.157447	-9.83678	7.82e-23	1.12e-19
Ramac	8038.17	-1.4614	0.148642	-9.83171	8.22e-23	1.12e-19
Hmgn2	9750.25	-1.53777	0.156705	-9.8132	9.88e-23	1.25e-19
Gabarapl1	30392.5	-1.50129	0.15309	-9.80658	1.05e-22	1.25e-19
Rbm18	7402.42	-1.29942	0.132602	-9.79938	1.13e-22	1.26e-19
Isca1	5699.87	-1.38661	0.141701	-9.7855	1.3e-22	1.36e-19
Mllt11	34913.8	-1.59444	0.163084	-9.7768	1.42e-22	1.39e-19
Scoc	10937.9	-1.49264	0.152745	-9.77211	1.48e-22	1.39e-19
Stmn1	19659.6	-1.33014	0.136315	-9.75783	1.71e-22	1.52e-19
Kcnq1ot1	13595	1.54862	0.15965	9.70011	3.01e-22	2.55e-19
Rabif	3690.46	-1.45688	0.150648	-9.67076	4.01e-22	3.24e-19
Neat1	7619.82	1.75893	0.182349	9.64593	5.11e-22	3.95e-19
Sncb	14233.8	-1.29037	0.134339	-9.60536	7.59e-22	5.61e-19
Bloc1s6	2826.41	-1.40442	0.146837	-9.56448	1.13e-21	8.01e-19
Mzt1	6199.11	-1.46765	0.153895	-9.5367	1.47e-21	1.01e-18
Zfp706	13935.1	-1.39713	0.148054	-9.43665	3.85e-21	2.53e-18
Ptma	15597.5	-1.29494	0.137618	-9.40972	4.97e-21	3.15e-18
Gm44830	530.699	2.04497	0.217745	9.3916	5.91e-21	3.62e-18
Rsrp1	6390.91	1.24357	0.132504	9.38514	6.28e-21	3.72e-18
Srsf12	1411.18	-1.51284	0.162217	-9.32601	1.1e-20	6.1e-18
Ighm	1316.41	-1.59048	0.170516	-9.32745	1.08e-20	6.1e-18
Ube2b	20034.6	-1.32351	0.142081	-9.31517	1.22e-20	6.55e-18
Oaz2	5842.94	-1.29599	0.139355	-9.29994	1.41e-20	7.34e-18
Atp6v1g1	16417.8	-1.35488	0.145742	-9.29639	1.45e-20	7.37e-18
4833439L19Rik	13917.7	-1.39026	0.149889	-9.27527	1.77e-20	8.74e-18
Ensa	28531	-1.4466	0.157562	-9.18119	4.26e-20	2.05e-17
4921524J17Rik	2875.58	-1.37742	0.150501	-9.1522	5.58e-20	2.61e-17
Fam241b	1443.71	-1.42846	0.156402	-9.13326	6.65e-20	3.03e-17
Pphln1	3503.41	-1.35065	0.148184	-9.11464	7.89e-20	3.5e-17
Gng3	17930.5	-1.55351	0.1706	-9.10621	8.53e-20	3.69e-17
Cplx1	7710.14	-1.39288	0.153044	-9.10119	8.93e-20	3.78e-17
Nrip3	28360.5	-1.24295	0.136804	-9.08562	1.03e-19	4.19e-17
Cirbp	9516.5	-1.25272	0.137891	-9.08488	1.04e-19	4.19e-17
Fam136a	3804.69	-1.28906	0.141968	-9.07994	1.09e-19	4.29e-17
Gm17922	1732.36	1.66563	0.183585	9.07278	1.16e-19	4.48e-17
Dynll1	14214.1	-1.48256	0.163727	-9.05509	1.36e-19	5.15e-17
Wbp2	11076.5	-1.25893	0.139276	-9.03906	1.58e-19	5.85e-17
Sumo2	4868.54	-1.48827	0.165051	-9.01704	1.93e-19	7e-17
Glrx	2754.07	-1.33704	0.149138	-8.96516	3.1e-19	1.1e-16
1700037H04Rik	2545.36	-1.37642	0.15448	-8.91	5.1e-19	1.78e-16
H3f3b	93902.7	-1.28153	0.144517	-8.86769	7.47e-19	2.55e-16
Pkig	4276.15	-1.29165	0.146027	-8.84529	9.13e-19	3.06e-16
Neurod6	18062.1	-1.20561	0.136357	-8.84161	9.43e-19	3.1e-16
1110004F10Rik	17812.3	-1.22586	0.138971	-8.82103	1.13e-18	3.66e-16
Tstd3	2663.46	-1.47883	0.168139	-8.7953	1.43e-18	4.52e-16
Pcp4l1	2263.51	-1.58129	0.179939	-8.78794	1.52e-18	4.74e-16
Eny2	6691.11	-1.29624	0.147869	-8.76617	1.85e-18	5.66e-16
Ap1s1	7414.14	-1.26074	0.144473	-8.72646	2.63e-18	7.91e-16
Pitpnb	5902.33	-1.22623	0.140903	-8.70265	3.24e-18	9.59e-16
Tax1bp3	1087.16	-1.46689	0.168931	-8.68339	3.84e-18	1.12e-15
Tmsb4x	124072	-1.57092	0.180987	-8.67975	3.97e-18	1.14e-15
Erh	9052.13	-1.28654	0.148317	-8.67428	4.16e-18	1.17e-15
Lin7a	5133.99	-1.33856	0.154697	-8.6528	5.03e-18	1.39e-15
Srp9	6611.56	-1.28035	0.148232	-8.63745	5.75e-18	1.55e-15
Zmat4	2948.01	-1.26415	0.146343	-8.63821	5.71e-18	1.55e-15
Gosr2	6144.09	-1.22545	0.142973	-8.57119	1.02e-17	2.71e-15
Ppdpf	2539.7	-1.24286	0.145605	-8.53585	1.39e-17	3.63e-15
Ube2w	7807.1	-1.29789	0.152191	-8.52801	1.49e-17	3.83e-15
Hmga1	408.495	-1.93415	0.227014	-8.51995	1.6e-17	4.05e-15
Hspb6	3822.13	-1.40663	0.165168	-8.51639	1.65e-17	4.12e-15
Ypel5	10142	-1.22278	0.144157	-8.48222	2.21e-17	5.45e-15
Vxn	12902.4	-1.25477	0.147973	-8.47968	2.26e-17	5.49e-15
Eif4e	14275.9	-1.22878	0.145037	-8.47219	2.41e-17	5.78e-15
Txn2	10440.7	-1.31037	0.154757	-8.46729	2.51e-17	5.95e-15
Higd1a	27515	-1.20139	0.141999	-8.46055	2.66e-17	6.22e-15
Sumo1	22610.6	-1.36609	0.161797	-8.44322	3.09e-17	7.12e-15
Krt222	2970.4	-1.32499	0.15788	-8.39241	4.76e-17	1.08e-14
Lamtor5	5044.19	-1.23259	0.147106	-8.37892	5.34e-17	1.2e-14
Gm42772	744.902	1.81255	0.216387	8.37642	5.46e-17	1.21e-14
Bmerb1	14082.1	-1.21976	0.146272	-8.33896	7.49e-17	1.64e-14
Inip	2216.75	-1.41815	0.170295	-8.32766	8.25e-17	1.79e-14
Nol12	2077.3	-1.42609	0.171456	-8.31753	8.98e-17	1.91e-14
Dynlt3	15960.1	-1.30169	0.156518	-8.31654	9.06e-17	1.91e-14
Morn4	3229.08	-1.32268	0.159132	-8.31186	9.42e-17	1.97e-14
Rnf7	6041.06	-1.36324	0.164287	-8.29791	1.06e-16	2.19e-14
Tsc22d1	46503.9	-1.14314	0.137889	-8.29029	1.13e-16	2.31e-14
1810058I24Rik	2353.6	-1.28565	0.155165	-8.28567	1.17e-16	2.37e-14
Gngt2	666.464	-1.66974	0.201741	-8.27664	1.27e-16	2.53e-14
Mpc1-ps	1533.36	-1.41306	0.170784	-8.27392	1.3e-16	2.56e-14
Snu13	4140.34	-1.15424	0.139878	-8.25179	1.56e-16	3.04e-14
Dctn5	10333.1	-1.10591	0.134169	-8.24266	1.68e-16	3.25e-14
Ube2n	13187.2	-1.22119	0.1483	-8.23457	1.8e-16	3.44e-14
Smim3	2992.58	-1.27368	0.154706	-8.2329	1.83e-16	3.45e-14
Umad1	2794.21	-1.26514	0.153708	-8.23079	1.86e-16	3.48e-14
H3f3a	3213.93	-1.35857	0.165129	-8.22731	1.91e-16	3.54e-14
Mrps12	4196.78	-1.3531	0.165118	-8.19475	2.51e-16	4.6e-14
Cep83os	1427.18	-1.33175	0.162666	-8.18701	2.68e-16	4.85e-14
Rian	7785.27	1.06185	0.130024	8.16663	3.17e-16	5.69e-14
Coa3	11323.7	-1.30304	0.159813	-8.15349	3.54e-16	6.28e-14
Gm14295	1730.27	-1.36769	0.167816	-8.14992	3.64e-16	6.4e-14
Carhsp1	3707.3	-1.27838	0.157076	-8.13861	4e-16	6.96e-14
Arhgdib	1951.22	-1.26177	0.155158	-8.13216	4.22e-16	7.27e-14
Grik5	778.5	1.46402	0.180079	8.12989	4.3e-16	7.27e-14
Bad	2598.75	-1.41027	0.173443	-8.13104	4.26e-16	7.27e-14
6330403K07Rik	11760.9	-1.17353	0.144435	-8.12499	4.47e-16	7.49e-14
Pno1	4750.43	-1.26942	0.156329	-8.12018	4.66e-16	7.72e-14
Ralb	2442.88	-1.17083	0.144449	-8.10548	5.25e-16	8.57e-14
Lhx6	1946.92	-1.23646	0.152549	-8.10536	5.26e-16	8.57e-14
Cnbp	50577.8	-1.12487	0.139102	-8.08671	6.13e-16	9.68e-14
Map1lc3b	53754.8	-1.12686	0.139357	-8.08614	6.16e-16	9.68e-14
1110032A03Rik	4745.97	-1.23507	0.152681	-8.0892	6.01e-16	9.68e-14
Timm23	8323.56	-1.15719	0.143078	-8.08782	6.07e-16	9.68e-14
Fam45a	7052.9	-1.12513	0.139287	-8.07778	6.6e-16	1.03e-13
Sh3bgrl3	3889.35	-1.47001	0.182559	-8.05224	8.13e-16	1.26e-13
Apoe	41628.7	1.38548	0.172124	8.04931	8.33e-16	1.27e-13
Rnf227	3589.75	-1.42792	0.177544	-8.04263	8.79e-16	1.33e-13
Lsp1	1371.45	-1.29891	0.16195	-8.02046	1.05e-15	1.56e-13
Rab32	1419.43	-1.31177	0.163534	-8.02139	1.05e-15	1.56e-13
Sumo3	10507.7	-1.19925	0.149514	-8.02098	1.05e-15	1.56e-13
Tmsb10	12095.9	-1.48858	0.18571	-8.0156	1.1e-15	1.61e-13
Pkia	7818.87	-1.25632	0.156881	-8.00807	1.17e-15	1.7e-13
Pea15a	69728.3	-1.11941	0.139849	-8.00443	1.2e-15	1.73e-13
Commd8	5727.37	-1.19635	0.149478	-8.00353	1.21e-15	1.73e-13
Crcp	5000.78	-1.21698	0.152122	-8.00001	1.24e-15	1.77e-13
Capza1	4029.99	-1.12975	0.141391	-7.99025	1.35e-15	1.9e-13
Rbm3	5462.2	-1.09658	0.137778	-7.95905	1.73e-15	2.42e-13
Mrpl49	3907.22	-1.19419	0.150074	-7.95731	1.76e-15	2.44e-13
Cby1	3174.94	-1.19683	0.150566	-7.94882	1.88e-15	2.59e-13
Pcnp	18423.4	-1.24836	0.157147	-7.94386	1.96e-15	2.68e-13
Rcan2	3557.93	-1.19698	0.150714	-7.94208	1.99e-15	2.69e-13
Mapre2	14890.3	-1.03912	0.130985	-7.93313	2.14e-15	2.87e-13
Ccdc115	3248.37	-1.18333	0.149322	-7.92468	2.29e-15	3.05e-13
C230086J09Rik	840.027	1.65133	0.208899	7.90492	2.68e-15	3.55e-13
Rsl24d1	3747.55	-1.28121	0.16218	-7.89997	2.79e-15	3.67e-13
Arl1	12388.1	-1.08263	0.137168	-7.89273	2.96e-15	3.86e-13
Crocc	457.443	1.66026	0.210419	7.89025	3.02e-15	3.88e-13
Ube2l3	9935.91	-1.17136	0.148441	-7.89104	3e-15	3.88e-13
Prelid1	3472.43	-1.18938	0.150912	-7.88129	3.24e-15	4.14e-13
Ctxn1	12231.1	-1.11528	0.141531	-7.88014	3.27e-15	4.15e-13
Cyb5b	6689.9	-1.12181	0.142427	-7.87633	3.37e-15	4.25e-13
Mrpl36	4576.95	-1.30525	0.165756	-7.87452	3.42e-15	4.28e-13
Pnpo	2063.34	-1.24338	0.157967	-7.87112	3.51e-15	4.35e-13
Yaf2	3490.91	-1.17765	0.149626	-7.8706	3.53e-15	4.35e-13
Dazap2	42137.9	-1.17516	0.149435	-7.86398	3.72e-15	4.56e-13
Sptbn1	31135.1	1.02338	0.130175	7.86151	3.8e-15	4.62e-13
Rrp7a	4750.1	-1.06298	0.135452	-7.84759	4.24e-15	5.12e-13
Eif5a	20719.4	-1.04186	0.132996	-7.83377	4.73e-15	5.68e-13
Usb1	760.927	-1.59597	0.203815	-7.83048	4.86e-15	5.79e-13
Mpc1	5440.95	-1.23292	0.157618	-7.82222	5.19e-15	6.14e-13
Gm44235	897.07	1.58912	0.203503	7.80881	5.77e-15	6.79e-13
Snca	50272.9	-1.09946	0.141019	-7.79656	6.36e-15	7.42e-13
Cript	5698.65	-1.41284	0.181229	-7.79587	6.4e-15	7.42e-13
Gm50403	1591.72	1.25365	0.160907	7.79115	6.64e-15	7.66e-13
Mrpl18	5248.87	-1.30682	0.167837	-7.78622	6.9e-15	7.91e-13
Nap1l5	15767.8	-1.051	0.135463	-7.75858	8.59e-15	9.78e-13
Ciao2a	4290.98	-1.15154	0.148669	-7.7457	9.51e-15	1.08e-12
Gm37899	5303.97	1.18644	0.153288	7.73994	9.95e-15	1.12e-12
A330076H08Rik	1190.7	1.26473	0.163623	7.72951	1.08e-14	1.21e-12
Hsbp1	42061.7	-1.14112	0.147783	-7.72157	1.15e-14	1.28e-12
Ubald1	1270.72	-1.2425	0.16093	-7.72073	1.16e-14	1.28e-12
Rgs19	1870.7	-1.14748	0.148784	-7.7124	1.23e-14	1.35e-12
Ube2g2	4249.43	-1.07906	0.140159	-7.69885	1.37e-14	1.49e-12
Ubl4a	4510.08	-1.17841	0.153057	-7.69915	1.37e-14	1.49e-12
Gt(ROSA)26Sor	2395.91	-1.1039	0.143474	-7.69411	1.42e-14	1.53e-12
Atg12	9098.88	-1.08304	0.140767	-7.69386	1.43e-14	1.53e-12
Borcs7	2025.3	-1.23463	0.160534	-7.69079	1.46e-14	1.55e-12
Gm11223	514.545	-1.57271	0.204693	-7.68324	1.55e-14	1.64e-12
Nnat	15168.1	-1.07268	0.139677	-7.67969	1.59e-14	1.68e-12
1110059E24Rik	2999.76	-1.20859	0.158128	-7.64311	2.12e-14	2.21e-12
Kxd1	1882.36	-1.1682	0.152998	-7.63538	2.25e-14	2.34e-12
Mrpl35	4056.72	-1.13174	0.14824	-7.6345	2.27e-14	2.34e-12
Prr13	11704.4	-1.1851	0.155258	-7.63311	2.29e-14	2.35e-12
Cox7a2l	10301.1	-1.17057	0.153613	-7.62028	2.53e-14	2.58e-12
Snrpn	79415.2	-1.16467	0.152889	-7.61776	2.58e-14	2.62e-12
Aif1	1966.63	-1.14328	0.150366	-7.60332	2.89e-14	2.91e-12
Prpf8	5075.84	1.03473	0.13615	7.59987	2.96e-14	2.97e-12
Gm43322	1801.69	1.16672	0.153663	7.5927	3.13e-14	3.13e-12
1600014C10Rik	1620.05	-1.20099	0.158659	-7.56962	3.74e-14	3.71e-12
Arl16	2943.74	-1.16224	0.153554	-7.56892	3.76e-14	3.71e-12
Arpc1b	13802.7	-0.977696	0.129214	-7.56649	3.83e-14	3.76e-12
Lamtor3	5793.91	-1.04074	0.137581	-7.56456	3.89e-14	3.8e-12
Fcgr3	9476.11	-0.977052	0.129583	-7.53996	4.7e-14	4.56e-12
Csdc2	3534.3	-1.38686	0.184272	-7.52617	5.23e-14	5.04e-12
Arhgdia	2565.08	-1.19394	0.158875	-7.51494	5.69e-14	5.46e-12
Ncbp2	5031.79	-1.05996	0.141069	-7.5138	5.74e-14	5.48e-12
Rpl21	9019.97	-1.14272	0.15232	-7.50212	6.28e-14	5.96e-12
Elof1	5708.99	-1.18325	0.1578	-7.49845	6.46e-14	6.1e-12
Rnf4	8960.45	-1.05183	0.140291	-7.49751	6.5e-14	6.11e-12
Zfp386	3378.19	-1.0767	0.143852	-7.48481	7.17e-14	6.7e-12
Lamtor1	4057.64	-1.16236	0.155366	-7.48141	7.35e-14	6.83e-12
Necap1	16743.1	-0.980686	0.131141	-7.47813	7.54e-14	6.97e-12
Rbx1	18869.7	-1.13898	0.152336	-7.47675	7.62e-14	7.01e-12
Gm14325	1141.19	-1.30175	0.174338	-7.46683	8.22e-14	7.52e-12
Dynlrb1	16226.2	-1.27606	0.170949	-7.46458	8.36e-14	7.61e-12
Elmo1	5206.78	-1.02262	0.137018	-7.46338	8.43e-14	7.64e-12
Apoo	4223.11	-1.15722	0.155218	-7.4554	8.96e-14	8.07e-12
9330162G02Rik	8295.93	1.0984	0.147688	7.43731	1.03e-13	9.21e-12
Ggps1	6565.04	-1.13456	0.152942	-7.41823	1.19e-13	1.06e-11
Bex2	18872.1	-1.09573	0.147719	-7.41769	1.19e-13	1.06e-11
Arpc5l	11166.5	-1.03553	0.13964	-7.41574	1.21e-13	1.07e-11
BC003965	3384.23	-1.02417	0.138298	-7.40554	1.31e-13	1.15e-11
Oser1	1821.18	-1.18406	0.159967	-7.40194	1.34e-13	1.17e-11
Gm9844	550.233	-1.65937	0.224443	-7.3933	1.43e-13	1.24e-11
Csmd1	2080.91	1.12497	0.152178	7.39242	1.44e-13	1.24e-11
Atg10	876.111	-1.33013	0.17992	-7.39288	1.44e-13	1.24e-11
Rab1b	8558.65	-0.97939	0.132497	-7.39177	1.45e-13	1.24e-11
Gm43486	635.915	1.39886	0.189321	7.3888	1.48e-13	1.25e-11
Commd6	6564.27	-1.20565	0.163162	-7.38928	1.48e-13	1.25e-11
Syp	5132.8	0.997689	0.135011	7.38971	1.47e-13	1.25e-11
C1d	8800.74	-1.14282	0.154721	-7.38633	1.51e-13	1.27e-11
Anapc11	5300.11	-1.14233	0.154735	-7.38246	1.55e-13	1.3e-11
Ccdc43	1833.57	-1.11902	0.15175	-7.3741	1.65e-13	1.38e-11
Swi5	9630.66	-1.14218	0.155009	-7.36847	1.73e-13	1.43e-11
Timm13	6166.4	-1.16539	0.15819	-7.36703	1.74e-13	1.44e-11
Chmp1a	6549.25	-0.983848	0.133604	-7.3639	1.79e-13	1.47e-11
Brk1	5336.74	-1.06739	0.144971	-7.36279	1.8e-13	1.47e-11
A230103L15Rik	1626.52	1.28356	0.174362	7.36146	1.82e-13	1.48e-11
Copz1	7240.98	-0.969329	0.131695	-7.36039	1.83e-13	1.49e-11
Rab7	38506.6	-0.983305	0.133692	-7.355	1.91e-13	1.54e-11
Bmp1	1862.1	1.235	0.16807	7.34814	2.01e-13	1.61e-11
Cdkn2aipnl	2755.76	-1.07929	0.1469	-7.34714	2.02e-13	1.62e-11
Tsc22d3	3509.71	-1.05167	0.143155	-7.34638	2.04e-13	1.62e-11
Ppp1r11	4839.44	-1.11536	0.152018	-7.33705	2.18e-13	1.73e-11
Son	25257.5	0.953104	0.129924	7.33583	2.2e-13	1.74e-11
Hax1	3368.22	-1.09604	0.149572	-7.32783	2.34e-13	1.84e-11
Gm14305	1237.31	-1.20967	0.165245	-7.32049	2.47e-13	1.93e-11
Ccdc124	7699.35	-1.10016	0.150415	-7.3142	2.59e-13	2.02e-11
Gm14326	1570.72	-1.25787	0.172025	-7.31215	2.63e-13	2.04e-11
Dock4	4518.73	1.04172	0.142519	7.30932	2.68e-13	2.07e-11
Gm37941	462.573	1.52023	0.208021	7.30806	2.71e-13	2.08e-11
Cacna1a	1862.87	1.28947	0.176519	7.30498	2.77e-13	2.12e-11
Cdkn2d	5288.32	-1.13358	0.155212	-7.30341	2.81e-13	2.14e-11
Jpt1	9280.06	-1.04544	0.143258	-7.29761	2.93e-13	2.22e-11
Chchd2	9277.74	-1.13191	0.155184	-7.29397	3.01e-13	2.27e-11
Mrps33	4325.52	-1.16843	0.160223	-7.29253	3.04e-13	2.29e-11
1500011B03Rik	9948.68	-0.962242	0.132028	-7.28816	3.14e-13	2.35e-11
Gap43	24947.5	-1.09581	0.150522	-7.28011	3.34e-13	2.49e-11
Dcakd	5537.45	-0.990468	0.136102	-7.2774	3.4e-13	2.53e-11
Gm44229	290.689	1.80042	0.247453	7.2758	3.44e-13	2.55e-11
Ufm1	2936.83	-1.22983	0.169073	-7.27395	3.49e-13	2.57e-11
Eif1	14741.8	-1.02324	0.140692	-7.27292	3.52e-13	2.58e-11
Ttc9c	3119.04	-1.08141	0.148722	-7.27134	3.56e-13	2.6e-11
Gabarapl2	4782.2	-1.15309	0.158757	-7.26325	3.78e-13	2.75e-11
Gm44559	731.827	1.54733	0.213188	7.25805	3.93e-13	2.85e-11
Ak1	5530.22	-0.980908	0.135241	-7.25306	4.07e-13	2.93e-11
Mdp1	3266.33	-1.03653	0.142899	-7.25354	4.06e-13	2.93e-11
Sh3bgrl	15008.2	-1.14634	0.158373	-7.2382	4.55e-13	3.26e-11
Gm44829	1058.33	1.31076	0.181131	7.23657	4.6e-13	3.28e-11
Htt	2036.26	1.11281	0.154038	7.22429	5.04e-13	3.58e-11
Atp6v1f	10519.2	-1.1407	0.157987	-7.22024	5.19e-13	3.67e-11
Bcl2l1	2025.14	-1.2385	0.171587	-7.21791	5.28e-13	3.71e-11
Phf5a	2282.41	-1.13525	0.157287	-7.21768	5.29e-13	3.71e-11
Tomm22	3449.8	-1.08185	0.149906	-7.2169	5.32e-13	3.72e-11
Cystm1	4915.84	-1.18556	0.164292	-7.21613	5.35e-13	3.72e-11
H2aw	2080.98	-1.0807	0.149932	-7.20793	5.68e-13	3.94e-11
5330406M23Rik	522.284	1.43883	0.199985	7.19471	6.26e-13	4.32e-11
Mrpl50	6011.83	-1.1996	0.166757	-7.19368	6.31e-13	4.34e-11
Col16a1	373.257	1.71979	0.239449	7.18228	6.86e-13	4.7e-11
Pnrc2	7140.56	-1.21418	0.169137	-7.1787	7.04e-13	4.81e-11
Prelid3a	1253.74	-1.14233	0.159295	-7.17113	7.44e-13	5.06e-11
Rab8a	9410.03	-0.983997	0.137318	-7.16581	7.73e-13	5.24e-11
Rpp14	3815.3	-1.12355	0.157057	-7.15379	8.44e-13	5.7e-11
Ube2k	9057.84	-0.997644	0.139636	-7.14462	9.02e-13	6.07e-11
Arpp19	12852.8	-1.10439	0.154807	-7.13398	9.75e-13	6.53e-11
Mtln	2785.9	-1.19289	0.167226	-7.1334	9.79e-13	6.54e-11
Gorab	1055.8	-1.23021	0.172654	-7.12528	1.04e-12	6.91e-11
Arf2	5694.41	-1.00124	0.140531	-7.12469	1.04e-12	6.91e-11
Msra	4407.41	-0.976183	0.137232	-7.11339	1.13e-12	7.47e-11
Gtf2h5	8375.27	-1.14427	0.160905	-7.11146	1.15e-12	7.55e-11
Rgl2	878.964	1.317	0.185224	7.11033	1.16e-12	7.57e-11
Slc35a4	3193.9	-1.19301	0.167792	-7.11004	1.16e-12	7.57e-11
Pabpn1	1506.04	1.18941	0.167302	7.1094	1.17e-12	7.58e-11
Nedd8	11868.8	-1.21248	0.170643	-7.10539	1.2e-12	7.78e-11
D8Ertd738e	5713.94	-1.20825	0.17044	-7.08901	1.35e-12	8.69e-11
Ube2v2	5018.3	-1.25029	0.176367	-7.08911	1.35e-12	8.69e-11
Avpi1	2304.84	-1.27186	0.179476	-7.08653	1.38e-12	8.81e-11
Cfl1	72852.6	-0.970723	0.13704	-7.08348	1.41e-12	8.98e-11
Sdhaf2	3314.57	-0.98269	0.138781	-7.08085	1.43e-12	9.12e-11
Cep19	5407.96	-1.03398	0.146037	-7.0803	1.44e-12	9.12e-11
Skiv2l	1384.78	1.14783	0.162233	7.0752	1.49e-12	9.43e-11
Rab18	19468.6	-0.992234	0.140286	-7.07293	1.52e-12	9.55e-11
Nutf2	2065.03	-1.15701	0.163599	-7.0722	1.52e-12	9.57e-11
Pfn2	22068.6	-1.00256	0.14181	-7.06976	1.55e-12	9.67e-11
Gm47024	334.796	1.90998	0.270147	7.07017	1.55e-12	9.67e-11
Gm42946	2516.9	1.12311	0.158907	7.06774	1.57e-12	9.78e-11
Lyrm7	1124.82	-1.34388	0.190392	-7.05849	1.68e-12	1.04e-10
Sec61b	2354.48	-1.21051	0.171626	-7.05314	1.75e-12	1.08e-10
Serf2	2369.47	-1.13171	0.160483	-7.05194	1.76e-12	1.08e-10
Trappc3	8550.12	-0.970872	0.137687	-7.05128	1.77e-12	1.09e-10
Stx7	10859.7	-0.949761	0.134833	-7.044	1.87e-12	1.14e-10
Ppp1r15a	1045.11	-1.19213	0.169446	-7.03549	1.99e-12	1.21e-10
Sf3b5	3411.74	-1.12304	0.159907	-7.02308	2.17e-12	1.32e-10
Hcfc1r1	4057.22	-1.20082	0.171107	-7.01793	2.25e-12	1.36e-10
Zfp931	1609.28	-1.24036	0.176841	-7.01396	2.32e-12	1.39e-10
Tcta	4128.01	-0.956905	0.136506	-7.00999	2.38e-12	1.43e-10
Sh3bgrl2	918.108	-1.35077	0.192733	-7.00852	2.41e-12	1.44e-10
Cdc42se2	17729.4	-0.966022	0.137938	-7.00332	2.5e-12	1.49e-10
Zfp617	1434.82	-1.12572	0.160794	-7.00102	2.54e-12	1.51e-10
Zfp422	3556.86	-0.968264	0.138519	-6.99011	2.75e-12	1.63e-10
Timm22	3496.02	-1.02022	0.146006	-6.98748	2.8e-12	1.65e-10
Ntpcr	1841.9	-1.12007	0.160337	-6.98575	2.83e-12	1.66e-10
Ccdc28a	1687.99	-1.08924	0.155917	-6.98603	2.83e-12	1.66e-10
Grpel2	2079.92	-1.08071	0.154758	-6.98325	2.88e-12	1.68e-10
Bloc1s5	1812.15	-1.07158	0.153466	-6.98256	2.9e-12	1.69e-10
Gatc	1891.46	-1.04196	0.149239	-6.98183	2.91e-12	1.69e-10
Polr1d	1752.43	-1.10944	0.158932	-6.9806	2.94e-12	1.7e-10
Mrpl42	11484.6	-1.13032	0.161969	-6.9786	2.98e-12	1.72e-10
Arl6	2522.36	-1.02999	0.147638	-6.97642	3.03e-12	1.74e-10
Tnfaip1	6915.93	-0.987505	0.141745	-6.96678	3.24e-12	1.86e-10
Lsm10	1954.35	-1.19704	0.171869	-6.96482	3.29e-12	1.88e-10
Jazf1	1419.18	-1.14291	0.164347	-6.95424	3.54e-12	2.02e-10
Col25a1	1342.28	1.11015	0.159867	6.94421	3.81e-12	2.15e-10
Rpl29	3910.25	-1.12565	0.162092	-6.94451	3.8e-12	2.15e-10
Htra1	1856.22	1.07234	0.1546	6.93624	4.03e-12	2.27e-10
Trio	4288.9	0.968684	0.139793	6.92944	4.23e-12	2.37e-10
Mocs2	4702.07	-1.06733	0.154117	-6.92541	4.35e-12	2.43e-10
Zc4h2	2796.33	-1.09548	0.158212	-6.92417	4.39e-12	2.45e-10
Gm48259	276.55	1.86603	0.269645	6.92033	4.51e-12	2.51e-10
Bnip3l	22827.8	-1.01076	0.146098	-6.91838	4.57e-12	2.53e-10
Necap2	5488.96	-0.987845	0.142828	-6.91631	4.64e-12	2.56e-10
Tmem242	2420.85	-1.31164	0.189696	-6.91444	4.7e-12	2.59e-10
Pdrg1	5746.93	-1.0397	0.150436	-6.91122	4.8e-12	2.63e-10
Golga7	6535.74	-0.982725	0.142192	-6.91126	4.8e-12	2.63e-10
3830406C13Rik	2205.31	-1.00697	0.145729	-6.90986	4.85e-12	2.65e-10
Mrpl51	4197.29	-1.11093	0.160792	-6.90913	4.88e-12	2.66e-10
Zswim8	1122.96	1.27579	0.184669	6.90854	4.9e-12	2.66e-10
Rnf6	10412.6	-0.930935	0.134898	-6.90103	5.16e-12	2.79e-10
Atp5g1	14815.6	-1.04259	0.151106	-6.89976	5.21e-12	2.81e-10
Ntan1	3442.26	-1.07179	0.15593	-6.87354	6.26e-12	3.37e-10
Cox14	8551.53	-1.03957	0.151278	-6.87189	6.34e-12	3.4e-10
Chrd	1073.4	1.2083	0.175846	6.87132	6.36e-12	3.4e-10
Higd2a	4287.1	-1.1086	0.16139	-6.86908	6.46e-12	3.45e-10
Eef1e1	3497.21	-1.12647	0.164027	-6.86758	6.53e-12	3.47e-10
Bag6	2848.13	1.01621	0.148024	6.86521	6.64e-12	3.52e-10
Mrpl41	7703.19	-0.950928	0.138605	-6.8607	6.85e-12	3.62e-10
Tollip	7949.8	-0.923327	0.134687	-6.85534	7.11e-12	3.75e-10
Lyrm2	1441.84	-1.17274	0.171102	-6.85404	7.18e-12	3.77e-10
Cela1	1445.94	-1.35018	0.197147	-6.84857	7.46e-12	3.91e-10
2410002F23Rik	2595.29	-0.984799	0.143979	-6.83987	7.93e-12	4.14e-10
Snhg14	4530.66	0.920868	0.134669	6.83801	8.03e-12	4.18e-10
Fopnl	7410.35	-1.0794	0.157907	-6.83563	8.16e-12	4.24e-10
Dusp18	1976.67	-1.0975	0.160646	-6.83181	8.39e-12	4.34e-10
Znhit1	2301.24	-1.14298	0.167413	-6.82732	8.65e-12	4.47e-10
Dock7	3034.36	0.952923	0.139584	6.82688	8.68e-12	4.47e-10
BC030343	130.589	-2.16099	0.316771	-6.82191	8.98e-12	4.61e-10
Pfdn2	4987.42	-1.16707	0.171117	-6.82029	9.09e-12	4.62e-10
Ssna1	8400.05	-0.984607	0.144375	-6.81981	9.12e-12	4.62e-10
Gskip	3198.74	-1.02679	0.150555	-6.82005	9.1e-12	4.62e-10
Lage3	2587.26	-1.04638	0.153421	-6.82032	9.08e-12	4.62e-10
Gm43361	716.643	1.24836	0.183134	6.81665	9.32e-12	4.71e-10
Surf2	2352.44	-1.06141	0.155774	-6.81376	9.51e-12	4.78e-10
Dop1a	2081.09	1.00864	0.148032	6.8137	9.51e-12	4.78e-10
Ccnl2	3270.44	1.01208	0.148605	6.81054	9.72e-12	4.88e-10
Capza2	52066.5	-0.949572	0.139623	-6.80095	1.04e-11	5.2e-10
Dap	932.748	-1.35229	0.199009	-6.79511	1.08e-11	5.4e-10
Btf3	2881.95	-1.04347	0.153628	-6.79221	1.1e-11	5.49e-10
Sh3yl1	1607.98	-1.04811	0.154373	-6.78947	1.13e-11	5.58e-10
Rnf114	4058.13	-0.946972	0.13953	-6.78685	1.15e-11	5.67e-10
Ralyl	4883.69	-0.944756	0.13924	-6.78507	1.16e-11	5.71e-10
Med28	9595.7	-1.00725	0.148452	-6.78502	1.16e-11	5.71e-10
Stard5	1787.97	-1.01407	0.149576	-6.77965	1.2e-11	5.91e-10
Sub1	47710	-1.13406	0.167335	-6.77722	1.23e-11	5.99e-10
Wdr83os	2111.48	-1.00185	0.14798	-6.7702	1.29e-11	6.27e-10
Timm8b	6448.22	-1.13808	0.168148	-6.76829	1.3e-11	6.34e-10
B230209E15Rik	4015.06	-0.983253	0.145302	-6.76696	1.32e-11	6.38e-10
B9d2	2028.56	-1.13917	0.168381	-6.76542	1.33e-11	6.43e-10
Id3	13344.2	-1.05201	0.155691	-6.75706	1.41e-11	6.79e-10
Sbno2	1169.57	1.24124	0.183829	6.75212	1.46e-11	7.01e-10
Cmc2	1184.83	-1.15981	0.171783	-6.7516	1.46e-11	7.02e-10
Hpca	19159.6	-0.95256	0.141239	-6.74433	1.54e-11	7.35e-10
Lsm1	2352.57	-1.00303	0.148737	-6.74367	1.54e-11	7.35e-10
Zfp35	1492.18	-1.11137	0.164799	-6.74379	1.54e-11	7.35e-10
Mif	6887.93	-1.03559	0.153603	-6.742	1.56e-11	7.42e-10
Ube2e1	3091.94	-1.0132	0.15039	-6.73715	1.62e-11	7.65e-10
Mcrip1	2153.23	-1.14125	0.169408	-6.73672	1.62e-11	7.65e-10
Slbp	5417.21	-0.952485	0.141418	-6.73526	1.64e-11	7.71e-10
Gm10123	939.452	-1.29641	0.192514	-6.73411	1.65e-11	7.75e-10
Ube2i	3602.75	-0.936576	0.139126	-6.73183	1.68e-11	7.85e-10
Sdhc	4934.21	-0.910252	0.135251	-6.7301	1.7e-11	7.92e-10
Dnm3os	340.89	1.5484	0.230125	6.7285	1.71e-11	7.99e-10
Lgalsl	4883.79	-1.13735	0.169103	-6.72577	1.75e-11	8.12e-10
Rpusd1	2347.45	-0.971425	0.144688	-6.71393	1.89e-11	8.78e-10
Ube2f	4243.72	-0.926738	0.138112	-6.71006	1.95e-11	9e-10
Mrps10	5059.47	-0.92558	0.138259	-6.69454	2.16e-11	9.98e-10
Atr	891.204	1.18515	0.177078	6.69283	2.19e-11	1.01e-09
Rfesd	1240.46	-1.15389	0.172489	-6.68966	2.24e-11	1.03e-09
Sap18	7744.59	-1.0337	0.154624	-6.68525	2.31e-11	1.05e-09
2610301B20Rik	5422.82	-0.93445	0.139812	-6.68364	2.33e-11	1.06e-09
Btf3l4	4195.59	-1.04487	0.156337	-6.68342	2.33e-11	1.06e-09
Rab9b	1083.43	-1.35968	0.203456	-6.68292	2.34e-11	1.06e-09
Gm20371	366.736	1.53957	0.230618	6.67582	2.46e-11	1.11e-09
Rbfox1	16461.4	-0.87805	0.131586	-6.67283	2.51e-11	1.13e-09
Urm1	981.252	-1.15548	0.17337	-6.66484	2.65e-11	1.19e-09
Gm37965	401.273	1.58461	0.237779	6.66424	2.66e-11	1.2e-09
Magef1	1140.24	-1.13733	0.170822	-6.65798	2.78e-11	1.24e-09
Sf3b4	2278.49	-1.00639	0.151197	-6.65613	2.81e-11	1.26e-09
Cops8	7253.57	-0.89514	0.13452	-6.65432	2.85e-11	1.27e-09
Eif1ax	9734.36	-1.08353	0.162852	-6.65346	2.86e-11	1.27e-09
Tceal8	5767.37	-1.07658	0.161933	-6.6483	2.96e-11	1.32e-09
Cisd1	7227.51	-0.955243	0.143702	-6.64739	2.98e-11	1.32e-09
1110008P14Rik	2820.7	-1.13459	0.170747	-6.64488	3.03e-11	1.34e-09
Nrep	13470.3	-1.01554	0.152917	-6.6411	3.11e-11	1.37e-09
Jpt2	1336.26	-1.315	0.198418	-6.62742	3.42e-11	1.5e-09
B230217C12Rik	4407.74	-1.06184	0.160491	-6.61622	3.68e-11	1.62e-09
Gm45262	223.842	1.72295	0.260642	6.61041	3.83e-11	1.68e-09
Phip	5617.45	0.882819	0.133649	6.60553	3.96e-11	1.72e-09
Acp1	5832.12	-0.891091	0.134906	-6.60529	3.97e-11	1.72e-09
Rpl7l1	6150.45	-0.930202	0.140828	-6.60521	3.97e-11	1.72e-09
Nbdy	1683.74	-1.38465	0.209688	-6.60337	4.02e-11	1.74e-09
Gm47704	169.064	2.01553	0.305393	6.59981	4.12e-11	1.78e-09
Sdhaf3	1136.01	-1.08893	0.165028	-6.59849	4.15e-11	1.79e-09
Carmil3	488.658	1.35448	0.205413	6.59396	4.28e-11	1.84e-09
Snx3	10600.1	-0.975107	0.147887	-6.5936	4.29e-11	1.84e-09
Ank2	25345.3	0.842277	0.12776	6.59264	4.32e-11	1.85e-09
Ccl27a	1839.2	-1.02628	0.155748	-6.5894	4.42e-11	1.88e-09
Polr3k	7070.22	-1.13883	0.172898	-6.58671	4.5e-11	1.91e-09
Gm19938	866.14	1.47731	0.224314	6.58592	4.52e-11	1.92e-09
Snapin	7222.33	-0.970122	0.147303	-6.58588	4.52e-11	1.92e-09
Snapc5	1950.75	-1.2372	0.187961	-6.58224	4.63e-11	1.95e-09
Tmem29	2682.33	-1.02808	0.156191	-6.58222	4.63e-11	1.95e-09
Ndufaf4	2793.11	-0.926388	0.140833	-6.5779	4.77e-11	2e-09
Mea1	4653.84	-1.04726	0.159213	-6.57773	4.78e-11	2e-09
Pcsk1n	601.08	1.46152	0.222184	6.57797	4.77e-11	2e-09
Ccnl1	2344.45	0.980421	0.149075	6.5767	4.81e-11	2.01e-09
Timm8a1	567.79	-1.34075	0.203974	-6.57312	4.93e-11	2.05e-09
Bex3	10464.3	-1.01997	0.155201	-6.57195	4.97e-11	2.06e-09
Srp14	9404.43	-1.10087	0.167536	-6.57095	5e-11	2.07e-09
Gm49555	313.737	1.6943	0.257836	6.57124	4.99e-11	2.07e-09
Prelid3b	3534.2	-1.07181	0.163134	-6.57011	5.03e-11	2.08e-09
Plcxd3	2109.35	-1.05049	0.159909	-6.56928	5.06e-11	2.08e-09
Atp6v0e2	16695.5	-0.889763	0.135599	-6.56173	5.32e-11	2.19e-09
Vamp4	9639.26	-0.878133	0.133864	-6.55989	5.38e-11	2.21e-09
Tpr	12910.9	0.853001	0.130058	6.55861	5.43e-11	2.22e-09
Tmem167b	2183.68	-1.02855	0.156823	-6.55867	5.43e-11	2.22e-09
Eloc	14450.6	-1.07256	0.163679	-6.55285	5.64e-11	2.3e-09
Hikeshi	7845.12	-1.08026	0.164921	-6.55017	5.75e-11	2.34e-09
Fam32a	8034.63	-0.993963	0.151813	-6.54728	5.86e-11	2.38e-09
2900022M07Rik	480.593	1.58655	0.242519	6.54196	6.07e-11	2.46e-09
Coa5	2494.84	-1.2566	0.192148	-6.53976	6.16e-11	2.49e-09
Snx10	12252	-0.896158	0.137053	-6.53875	6.2e-11	2.5e-09
Snrpd1	3011.05	-1.1376	0.174073	-6.53518	6.35e-11	2.55e-09
Ube2g1	6783.78	-0.916631	0.140291	-6.53381	6.41e-11	2.57e-09
Rit2	5238.47	-1.00367	0.153624	-6.53332	6.43e-11	2.57e-09
Dpy30	2809.52	-1.10955	0.169925	-6.52964	6.59e-11	2.63e-09
Clasrp	718.554	1.31712	0.20177	6.52784	6.67e-11	2.66e-09
Etfrf1	3251.82	-1.0806	0.165565	-6.52675	6.72e-11	2.67e-09
Gm45183	1210.88	1.11995	0.171602	6.52645	6.73e-11	2.67e-09
2310011J03Rik	1421.39	-1.15166	0.176475	-6.52589	6.76e-11	2.67e-09
AI413582	3590.51	-0.984335	0.15091	-6.52268	6.91e-11	2.72e-09
Gigyf1	1544.95	1.04968	0.161002	6.51967	7.05e-11	2.77e-09
Dleu2	1045.64	1.09993	0.168779	6.51697	7.17e-11	2.82e-09
Ankrd11	11789.6	0.839456	0.128895	6.5127	7.38e-11	2.89e-09
Tra2b	10462.1	-0.92147	0.141491	-6.51256	7.39e-11	2.89e-09
Tsr2	3356.89	-0.982092	0.150828	-6.51133	7.45e-11	2.91e-09
Phxr4	247.261	1.63421	0.251322	6.50246	7.9e-11	3.08e-09
Eif4h	13230.3	-0.865567	0.133122	-6.50204	7.92e-11	3.08e-09
Srsf3	6847.64	-0.86688	0.133431	-6.49683	8.2e-11	3.18e-09
Mrpl30	6137.87	-1.04689	0.161238	-6.4928	8.43e-11	3.26e-09
B830012L14Rik	2179.72	1.13133	0.17428	6.49147	8.5e-11	3.28e-09
Gm43753	133.381	2.05552	0.316843	6.48752	8.73e-11	3.35e-09
Ltbp3	615.646	1.30641	0.201374	6.48748	8.73e-11	3.35e-09
Gm42447	174.641	1.86818	0.28799	6.48698	8.76e-11	3.36e-09
Aurkaip1	6763.14	-1.01918	0.157229	-6.48212	9.04e-11	3.46e-09
Atg5	2965.42	-0.912175	0.14073	-6.48175	9.07e-11	3.46e-09
Calm2	315635	-0.907707	0.140055	-6.48108	9.11e-11	3.47e-09
Rab3il1	747.184	-1.15557	0.178476	-6.47464	9.5e-11	3.61e-09
Mospd1	2382.03	-1.11533	0.172322	-6.47235	9.65e-11	3.66e-09
Med22	1993.38	-1.0394	0.160691	-6.46833	9.91e-11	3.75e-09
Tomm5	2317.66	-1.20847	0.186869	-6.46695	1e-10	3.78e-09
Lrrc4b	513.431	1.29178	0.199926	6.46128	1.04e-10	3.91e-09
Ptprz1	12189.8	0.879977	0.136209	6.46051	1.04e-10	3.93e-09
Pin4	673.933	-1.30474	0.20207	-6.45683	1.07e-10	4.01e-09
Rpl26	6873.89	-1.0169	0.15757	-6.45366	1.09e-10	4.09e-09
Polr2d	4597.02	-0.982261	0.15226	-6.45122	1.11e-10	4.15e-09
Gm45130	481.839	1.33767	0.207424	6.44896	1.13e-10	4.2e-09
5330431K02Rik	1994.45	1.20924	0.187689	6.44282	1.17e-10	4.37e-09
Rgs10	1971.32	-1.13114	0.175592	-6.44187	1.18e-10	4.38e-09
Klhdc3	6330.94	-0.954161	0.148137	-6.44107	1.19e-10	4.4e-09
Elp5	5117.49	-0.93347	0.144943	-6.44025	1.19e-10	4.41e-09
Trmt61b	625.736	-1.26833	0.196945	-6.44004	1.19e-10	4.41e-09
Gng5	3174.99	-1.06312	0.165101	-6.43919	1.2e-10	4.42e-09
Ddit3	1749.53	-1.25886	0.195544	-6.43772	1.21e-10	4.45e-09
Naca	7963.33	-0.873561	0.13569	-6.43792	1.21e-10	4.45e-09
Ccdc12	2595.15	-0.969817	0.15068	-6.43629	1.22e-10	4.48e-09
Pole4	1958.13	-1.09222	0.169741	-6.43462	1.24e-10	4.52e-09
Lsm8	2365.3	-1.10727	0.172089	-6.4343	1.24e-10	4.52e-09
Cdk2ap2	2460.89	-0.98338	0.153105	-6.42292	1.34e-10	4.86e-09
Rpl23	6864.53	-1.08009	0.168445	-6.41208	1.44e-10	5.21e-09
Acd	4279.02	-0.940607	0.146753	-6.40947	1.46e-10	5.29e-09
Samd12	2125.92	-1.02767	0.160652	-6.39687	1.59e-10	5.73e-09
Usp19	1154.39	1.07148	0.167533	6.39565	1.6e-10	5.77e-09
Zzef1	2729.7	0.948506	0.14842	6.39068	1.65e-10	5.95e-09
Txndc17	1761.01	-1.09381	0.171174	-6.39001	1.66e-10	5.96e-09
Gm47586	429.091	1.60137	0.250743	6.38651	1.7e-10	6.09e-09
Gm48611	234.028	1.75005	0.274196	6.38247	1.74e-10	6.24e-09
Pgam1	12094.4	-0.819779	0.128453	-6.38192	1.75e-10	6.25e-09
Gm44831	767.865	1.37755	0.215868	6.38142	1.75e-10	6.26e-09
Gm47283	389.865	1.44991	0.227307	6.37866	1.79e-10	6.36e-09
Decr2	2583.46	-0.924663	0.144987	-6.37755	1.8e-10	6.39e-09
2610001J05Rik	4404.76	-0.963489	0.151106	-6.37626	1.81e-10	6.42e-09
Nupr1	5011.8	-1.09567	0.171833	-6.37637	1.81e-10	6.42e-09
Hspe1	4195.48	-1.05023	0.16481	-6.37235	1.86e-10	6.57e-09
Sdhaf4	2583.27	-1.11731	0.175428	-6.36903	1.9e-10	6.7e-09
Gm19445	589.14	1.21823	0.191364	6.36607	1.94e-10	6.82e-09
Haus2	2259.96	-1.01199	0.159001	-6.36469	1.96e-10	6.87e-09
Gm44562	1182.78	1.23637	0.19433	6.36222	1.99e-10	6.96e-09
Rpl18a	10651.4	-0.949795	0.149328	-6.36044	2.01e-10	7.03e-09
Gm1976	1853.3	-1.0309	0.16222	-6.35492	2.09e-10	7.27e-09
Ftl1-ps1	262.369	-1.65754	0.260848	-6.35444	2.09e-10	7.28e-09
Rpl15	8047.24	-0.980475	0.154328	-6.35319	2.11e-10	7.33e-09
Grin1	1393.69	1.07402	0.169067	6.35267	2.12e-10	7.34e-09
Commd10	4402.08	-1.00738	0.158708	-6.34738	2.19e-10	7.58e-09
Denr	5742.99	-1.03193	0.162602	-6.34634	2.21e-10	7.62e-09
Tbca	2309.81	-1.09682	0.172912	-6.34326	2.25e-10	7.76e-09
Ube3a	13303.3	0.91648	0.144509	6.34204	2.27e-10	7.78e-09
Arf1	16559.8	-0.817976	0.128982	-6.3418	2.27e-10	7.78e-09
Mir99ahg	3393.46	0.924134	0.145718	6.34194	2.27e-10	7.78e-09
Gm42583	868.296	1.25383	0.197767	6.33996	2.3e-10	7.86e-09
Arhgef1	401.735	1.43161	0.22585	6.33877	2.32e-10	7.89e-09
Arf4	13144.2	-0.837751	0.132163	-6.33877	2.32e-10	7.89e-09
Dstn	15868.2	-0.984478	0.155414	-6.33455	2.38e-10	8.1e-09
Rpl28	4206.91	-0.95497	0.150829	-6.33146	2.43e-10	8.24e-09
Gm47087	318.528	1.58105	0.249723	6.33123	2.43e-10	8.24e-09
Fundc2	3681.69	-1.06558	0.168569	-6.32134	2.59e-10	8.77e-09
Tnrc18	411.737	1.47978	0.234161	6.31947	2.62e-10	8.86e-09
Fkbp1a	9218.4	-1.03489	0.163778	-6.31886	2.64e-10	8.88e-09
Gabarap	9219.45	-1.07211	0.169766	-6.31523	2.7e-10	9.07e-09
Rac2	726.489	-1.18606	0.187975	-6.30969	2.8e-10	9.38e-09
Mrps36	1175.45	-1.17462	0.186199	-6.3084	2.82e-10	9.45e-09
Fgf12	2656.59	-0.915122	0.145153	-6.30452	2.89e-10	9.67e-09
Gm44228	468.797	1.445	0.229309	6.30155	2.95e-10	9.83e-09
2810025M15Rik	935.569	-1.29192	0.205058	-6.30026	2.97e-10	9.9e-09
Skp1a	27609.8	-0.845679	0.134413	-6.29166	3.14e-10	1.04e-08
Map1lc3a	2614.92	-1.07195	0.170414	-6.29029	3.17e-10	1.05e-08
Snrpc	2716.36	-0.951793	0.151411	-6.28614	3.25e-10	1.08e-08
Arhgap15	588.713	-1.2173	0.19367	-6.28542	3.27e-10	1.08e-08
Ube2d-ps	1587.37	-1.01262	0.161138	-6.28414	3.3e-10	1.09e-08
Mpdz	2483.39	0.926597	0.147471	6.28324	3.32e-10	1.09e-08
Bpgm	6262.37	-0.917451	0.146038	-6.28228	3.34e-10	1.1e-08
Asb13	2591.23	-0.929061	0.147967	-6.27885	3.41e-10	1.12e-08
A230057D06Rik	980.628	1.13648	0.181137	6.27415	3.52e-10	1.15e-08
Gm6563	1049.54	-1.11501	0.177755	-6.27274	3.55e-10	1.16e-08
Mtfp1	7085.86	-0.882829	0.140826	-6.26893	3.64e-10	1.18e-08
Hint1	10871.3	-0.981845	0.156615	-6.26917	3.63e-10	1.18e-08
Morf4l2	20320.5	-0.829647	0.13236	-6.26811	3.65e-10	1.19e-08
Pfdn4	4439.17	-1.00302	0.160051	-6.2669	3.68e-10	1.19e-08
Guf1	1621.17	0.99907	0.159421	6.26688	3.68e-10	1.19e-08
Tspoap1	1343.49	1.11728	0.17828	6.26698	3.68e-10	1.19e-08
Ociad2	23915.9	-0.844162	0.13476	-6.2642	3.75e-10	1.21e-08
Immp1l	2466.5	-1.09742	0.175281	-6.26093	3.83e-10	1.23e-08
Megf8	983.054	1.08026	0.172564	6.26009	3.85e-10	1.24e-08
Thtpa	262.674	-1.5366	0.245466	-6.25992	3.85e-10	1.24e-08
Gm42973	633.301	1.17215	0.187344	6.25669	3.93e-10	1.26e-08
Gm37060	332.181	1.48493	0.237406	6.25482	3.98e-10	1.27e-08
Tmem183a	3241.24	-0.889758	0.142357	-6.25019	4.1e-10	1.31e-08
Gm26871	2654.59	0.950685	0.152444	6.23629	4.48e-10	1.43e-08
Uqcc3	1979.7	-1.05138	0.168643	-6.23437	4.54e-10	1.44e-08
Lefty2	445.561	-1.57894	0.25343	-6.23028	4.66e-10	1.48e-08
Pdzd11	2658.96	-0.951288	0.152702	-6.22968	4.67e-10	1.48e-08
Id2	5962.58	-0.986313	0.158379	-6.22754	4.74e-10	1.5e-08
U2af1	5138.26	-0.865404	0.139024	-6.22486	4.82e-10	1.52e-08
Poc1a	1203.62	-1.01414	0.163118	-6.21722	5.06e-10	1.6e-08
Rbm7	6246.28	-0.831273	0.133738	-6.21567	5.11e-10	1.61e-08
Ubap1	4365.71	-0.853143	0.137282	-6.21451	5.15e-10	1.62e-08
Nop10	4146.07	-0.96851	0.155866	-6.21374	5.17e-10	1.62e-08
Dusp14	1491.64	-1.01101	0.16283	-6.20899	5.33e-10	1.67e-08
Trmt112	1701.63	-0.997917	0.160728	-6.20871	5.34e-10	1.67e-08
Scnm1	2770.59	-0.896472	0.144409	-6.20787	5.37e-10	1.68e-08
Lonp1	3151.95	0.884717	0.142552	6.20628	5.43e-10	1.69e-08
Itgb1bp1	2327.36	-1.01563	0.16371	-6.20382	5.51e-10	1.71e-08
Mtfr1l	5203.78	-0.856639	0.138151	-6.20076	5.62e-10	1.74e-08
Med8	3535.11	-0.858165	0.13847	-6.19749	5.74e-10	1.78e-08
CT010467.2	94.5706	2.15574	0.347979	6.19502	5.83e-10	1.8e-08
Vbp1	9734.2	-0.896018	0.144681	-6.19304	5.9e-10	1.82e-08
Nop16	3155.34	-0.963081	0.15552	-6.19267	5.92e-10	1.82e-08
Gm37363	1833.09	0.964005	0.15574	6.18982	6.02e-10	1.85e-08
Tfb2m	1651.31	-0.973334	0.15728	-6.18853	6.07e-10	1.86e-08
Rbbp9	4521.51	-1.01579	0.164142	-6.18847	6.08e-10	1.86e-08
Galnt17	1327.42	0.986537	0.159475	6.18615	6.17e-10	1.89e-08
Ap2s1	7316.9	-0.924972	0.14962	-6.18214	6.32e-10	1.93e-08
Pex19	7874.25	-0.804103	0.130082	-6.18151	6.35e-10	1.94e-08
2010320M18Rik	1542.22	-1.19205	0.192874	-6.18048	6.39e-10	1.95e-08
Npc1	1126.13	1.00431	0.162773	6.16996	6.83e-10	2.08e-08
Arpc4	9548.73	-0.821192	0.133163	-6.16683	6.97e-10	2.11e-08
2900097C17Rik	34763.4	-1.0364	0.168096	-6.16552	7.03e-10	2.13e-08
Ttc33	5135.65	-0.98934	0.160466	-6.16543	7.03e-10	2.13e-08
Hmgb3	1162.95	-1.02428	0.166149	-6.16485	7.05e-10	2.13e-08
Snrnp27	6428.51	-1.02147	0.165762	-6.16223	7.17e-10	2.16e-08
Aprt	2999.52	-0.948252	0.153877	-6.16241	7.16e-10	2.16e-08
Gm43318	555.808	1.48729	0.241511	6.15828	7.35e-10	2.21e-08
Lrp4	467.358	1.30896	0.212585	6.15735	7.4e-10	2.22e-08
Cdc42	43233	-0.822035	0.133517	-6.15679	7.42e-10	2.22e-08
3110040N11Rik	808.124	-1.10261	0.179131	-6.15533	7.49e-10	2.24e-08
Prpf40b	1504.02	0.982343	0.159615	6.15445	7.53e-10	2.25e-08
Sdr39u1	898.657	-1.11208	0.180728	-6.15337	7.59e-10	2.26e-08
Sptan1	21620.1	0.817728	0.132902	6.15287	7.61e-10	2.26e-08
Gtpbp8	2672.56	-0.985525	0.160196	-6.15199	7.65e-10	2.27e-08
Gm42843	492.155	1.26824	0.206181	6.15113	7.69e-10	2.28e-08
Rgs4	30419	-0.869037	0.141308	-6.14996	7.75e-10	2.29e-08
Fundc1	6568.57	-0.972886	0.15831	-6.14544	7.97e-10	2.36e-08
Ankrd45	973.124	-1.10856	0.180477	-6.14238	8.13e-10	2.39e-08
Arpc3	2408.71	-0.9474	0.15424	-6.14238	8.13e-10	2.39e-08
Ifitm10	1734.34	-0.97189	0.158397	-6.13578	8.47e-10	2.49e-08
Eif1a	6658.25	-0.934559	0.152428	-6.13117	8.72e-10	2.56e-08
Tceal9	8589.72	-0.983092	0.16034	-6.1313	8.72e-10	2.56e-08
Sec22b	7640.03	-0.910508	0.148527	-6.13023	8.78e-10	2.57e-08
Pdia3	7378.73	0.906917	0.147952	6.12981	8.8e-10	2.57e-08
Zc2hc1a	5575.23	-0.900375	0.1469	-6.12915	8.84e-10	2.58e-08
Akr1a1	21854.4	-0.83176	0.135783	-6.12567	9.03e-10	2.63e-08
Rock1	3944.04	0.874263	0.142734	6.12514	9.06e-10	2.63e-08
BC052040	592.868	-1.22022	0.199229	-6.12471	9.08e-10	2.64e-08
Gm28320	385.666	1.39542	0.228159	6.11599	9.6e-10	2.78e-08
Cyb5d1	385.653	-1.34882	0.220578	-6.11494	9.66e-10	2.79e-08
Aen	1490.13	-1.004	0.164264	-6.11214	9.83e-10	2.84e-08
Golga4	7019.5	0.814932	0.133368	6.11039	9.94e-10	2.86e-08
Smim12	1878.9	-0.913828	0.149582	-6.10921	1e-09	2.88e-08
Ube2h	5143.82	-0.820172	0.134328	-6.10572	1.02e-09	2.94e-08
Dnajc30	808.479	-1.06891	0.175196	-6.10124	1.05e-09	3.02e-08
Mrps17	3546.91	-0.90807	0.14887	-6.09975	1.06e-09	3.04e-08
Chp1	5846.67	-0.864575	0.14188	-6.09372	1.1e-09	3.15e-08
Smdt1	6082.48	-1.01162	0.166005	-6.09388	1.1e-09	3.15e-08
Lysmd4	1268.59	-1.05973	0.173996	-6.09052	1.13e-09	3.21e-08
Gm42770	787.036	1.08154	0.177679	6.08704	1.15e-09	3.27e-08
Ndufaf5	2178.95	-0.943168	0.15505	-6.08298	1.18e-09	3.35e-08
2900027M19Rik	285.241	1.73355	0.284987	6.0829	1.18e-09	3.35e-08
Rab9	2984.78	-0.929306	0.152969	-6.07515	1.24e-09	3.51e-08
Nsmaf	1213.28	0.973877	0.160323	6.07445	1.24e-09	3.51e-08
Sik2	346.729	1.36645	0.224953	6.07436	1.24e-09	3.51e-08
Snx24	1277.13	-0.97611	0.160684	-6.07471	1.24e-09	3.51e-08
Gm45223	367.088	1.34937	0.222211	6.07247	1.26e-09	3.54e-08
Ccl25	1745.95	-0.930638	0.153279	-6.07154	1.27e-09	3.56e-08
Klf10	1950.71	-0.899773	0.148213	-6.07079	1.27e-09	3.57e-08
Gm37180	720.836	1.29644	0.213604	6.06934	1.28e-09	3.6e-08
Supt4a	3491.83	-0.984743	0.162319	-6.06673	1.31e-09	3.65e-08
Bcan	1720.17	1.19162	0.196445	6.06591	1.31e-09	3.66e-08
Mib2	647.931	1.21855	0.20089	6.06574	1.31e-09	3.66e-08
Gm10282	165.797	-1.81802	0.299786	-6.0644	1.32e-09	3.69e-08
Zfp874a	1229.17	-1.04728	0.172806	-6.06045	1.36e-09	3.77e-08
Tmem108	1019.89	1.0431	0.172271	6.05502	1.4e-09	3.89e-08
Scap	1421.67	1.00691	0.166364	6.05242	1.43e-09	3.95e-08
Plod2	935.954	1.06732	0.176378	6.05133	1.44e-09	3.97e-08
Fabp3	1867.84	-1.00056	0.165354	-6.05102	1.44e-09	3.97e-08
Ccdc166	637.35	-1.15904	0.191562	-6.05045	1.44e-09	3.98e-08
3110082I17Rik	863.782	-1.16599	0.192721	-6.05018	1.45e-09	3.98e-08
Cnrip1	9009.81	-0.837648	0.13847	-6.04929	1.45e-09	4e-08
Timm17b	991.776	-1.11051	0.183617	-6.04794	1.47e-09	4.03e-08
Aptx	3336.18	-0.886291	0.146703	-6.04138	1.53e-09	4.19e-08
Micos10	10286.1	-0.880134	0.145706	-6.0405	1.54e-09	4.2e-08
Rnf112	2128.8	0.90057	0.149093	6.04034	1.54e-09	4.2e-08
Map4k4	3372.59	0.936161	0.155085	6.03645	1.58e-09	4.3e-08
Eif2s3x	2002.38	-0.915474	0.15167	-6.03597	1.58e-09	4.3e-08
Atp13a2	1636.11	0.953194	0.15794	6.03518	1.59e-09	4.32e-08
Txnl4b	1388.42	-0.976582	0.161846	-6.03402	1.6e-09	4.34e-08
Adgrl3	2504.39	0.903826	0.149809	6.03317	1.61e-09	4.36e-08
Ran	14410.5	-0.867819	0.143871	-6.03192	1.62e-09	4.39e-08
Fis1	8608.87	-0.936575	0.155312	-6.03029	1.64e-09	4.42e-08
Gmfg	390.558	-1.35283	0.224363	-6.02966	1.64e-09	4.43e-08
Vps26a	7604	-0.825089	0.136884	-6.02763	1.66e-09	4.48e-08
Nkiras2	588.012	-1.23624	0.205097	-6.02758	1.66e-09	4.48e-08
Tmem106c	2387.11	-0.927643	0.153909	-6.02721	1.67e-09	4.48e-08
Zfyve26	723.868	1.12734	0.187175	6.02294	1.71e-09	4.59e-08
Armc1	8724.73	-0.805671	0.133792	-6.02181	1.72e-09	4.62e-08
Smim14	6726.98	-0.823177	0.136715	-6.0211	1.73e-09	4.63e-08
Hmgb1	20181	-0.93924	0.156001	-6.02073	1.74e-09	4.64e-08
Ppia	40644.2	-0.938056	0.15581	-6.0205	1.74e-09	4.64e-08
Mob4	8049.49	-0.855456	0.142204	-6.01571	1.79e-09	4.76e-08
Ppp1ca	15979	-0.782903	0.130141	-6.0158	1.79e-09	4.76e-08
Manbal	5669.55	-0.815885	0.135735	-6.01086	1.85e-09	4.89e-08
Mtpn	22666.7	-0.981529	0.163296	-6.01074	1.85e-09	4.89e-08
App	50391.7	0.764361	0.127159	6.01107	1.84e-09	4.89e-08
Gm19817	720.191	1.17724	0.195894	6.00959	1.86e-09	4.91e-08
Cyb5a	13303.8	-0.868732	0.144596	-6.008	1.88e-09	4.96e-08
Col11a1	928.969	1.10501	0.183975	6.0063	1.9e-09	5e-08
Pin1	18211.8	-0.886076	0.147592	-6.00355	1.93e-09	5.08e-08
Gm44286	370.074	1.37152	0.22854	6.00123	1.96e-09	5.14e-08
Becn1	7638.63	-0.823545	0.137246	-6.00051	1.97e-09	5.16e-08
Phospho2	3071.24	-0.950561	0.158442	-5.99944	1.98e-09	5.19e-08
Dctn6	7515.95	-0.82674	0.137811	-5.99907	1.98e-09	5.19e-08
Gm43751	287.331	1.42229	0.237096	5.99877	1.99e-09	5.19e-08
Pde4dip	4517.19	0.817511	0.136418	5.99269	2.06e-09	5.38e-08
Lyrm1	858.624	-1.0939	0.182596	-5.99079	2.09e-09	5.44e-08
Nr2f1	1507.86	0.94983	0.158565	5.99014	2.1e-09	5.45e-08
Vma21	4323.82	-0.866234	0.144669	-5.98768	2.13e-09	5.53e-08
Triqk	826.015	-1.1177	0.186705	-5.98643	2.14e-09	5.56e-08
Rnf181	4860.63	-0.876575	0.146552	-5.9813	2.21e-09	5.73e-08
Naa60	1564.18	-0.922296	0.154225	-5.9802	2.23e-09	5.76e-08
Lrp1	3682.93	0.921645	0.154159	5.97853	2.25e-09	5.81e-08
Commd9	5145.5	-0.819388	0.137061	-5.97829	2.25e-09	5.81e-08
Otud6b	5115.09	-0.923921	0.154563	-5.97762	2.26e-09	5.83e-08
S100a16	13277.3	-0.889941	0.148888	-5.97726	2.27e-09	5.83e-08
Pam	1716.74	0.975687	0.163344	5.97321	2.33e-09	5.97e-08
Atf4	2750.52	-1.01324	0.169705	-5.9706	2.36e-09	6.06e-08
Gm10558	2044.69	1.00318	0.168086	5.96828	2.4e-09	6.13e-08
Pebp1	13130.8	-0.807322	0.1353	-5.9669	2.42e-09	6.17e-08
Cep131	561.537	1.22145	0.204703	5.96692	2.42e-09	6.17e-08
Bex4	451.74	-1.28916	0.21608	-5.96612	2.43e-09	6.19e-08
Pomp	14260.4	-0.908798	0.152358	-5.96488	2.45e-09	6.23e-08
Stk19	1807.99	-0.915506	0.15351	-5.96381	2.46e-09	6.26e-08
Nip7	2890.97	-0.88559	0.148517	-5.9629	2.48e-09	6.29e-08
Srebf1	470.496	1.22563	0.20558	5.96183	2.49e-09	6.32e-08
Idnk	1777.32	-1.01898	0.171013	-5.95848	2.55e-09	6.44e-08
Mien1	1964.67	-0.99039	0.166237	-5.95769	2.56e-09	6.46e-08
Cfl2	4249.55	-0.889712	0.149364	-5.95666	2.57e-09	6.49e-08
Mrpl10	1491.48	-0.93977	0.157778	-5.95629	2.58e-09	6.5e-08
Flna	2397.68	0.976587	0.163967	5.95599	2.59e-09	6.5e-08
Rab2b	900.947	-1.08145	0.181653	-5.95334	2.63e-09	6.6e-08
Ywhaq	29539.9	-0.799283	0.134289	-5.95194	2.65e-09	6.64e-08
Glrx3	13467.4	-0.82038	0.137909	-5.94869	2.7e-09	6.77e-08
Atox1	3850.66	-1.00421	0.168845	-5.94752	2.72e-09	6.81e-08
Tyrobp	2615.8	-0.850689	0.143212	-5.94008	2.85e-09	7.11e-08
Snx11	758.06	-1.16688	0.196494	-5.9385	2.88e-09	7.17e-08
Col5a2	349.982	1.41951	0.239069	5.93767	2.89e-09	7.2e-08
Gm10699	1331.51	-0.974776	0.164179	-5.93726	2.9e-09	7.21e-08
Eif4e2	3178.67	-0.856915	0.144357	-5.93606	2.92e-09	7.25e-08
Acot13	7471.03	-0.919654	0.154931	-5.9359	2.92e-09	7.25e-08
Dbpht2	7283.99	-1.10043	0.185494	-5.93245	2.98e-09	7.39e-08
Rps7	9899.77	-0.905041	0.152724	-5.92599	3.1e-09	7.68e-08
Tbpl1	3061.02	-0.886494	0.149681	-5.92255	3.17e-09	7.83e-08
Snrpd3	1346.36	-0.987644	0.166847	-5.91944	3.23e-09	7.97e-08
Man2a2	960.478	1.07717	0.182002	5.91843	3.25e-09	8e-08
Dnajb6	11638.1	-0.799374	0.13514	-5.91516	3.32e-09	8.15e-08
Sfswap	3415.75	0.861571	0.145659	5.91499	3.32e-09	8.15e-08
Vmac	626.009	-1.21606	0.205621	-5.91408	3.34e-09	8.18e-08
Cdpf1	1202.6	-1.07265	0.181446	-5.91165	3.39e-09	8.29e-08
Mirg	1057.72	1.15616	0.195795	5.90495	3.53e-09	8.63e-08
Snrnp200	3882.91	0.807962	0.1369	5.90183	3.59e-09	8.78e-08
Mical3	2219.37	0.89228	0.151193	5.9016	3.6e-09	8.78e-08
Ints1	797.847	1.10252	0.186846	5.90066	3.62e-09	8.82e-08
Gm48700	477.852	1.21448	0.205849	5.89987	3.64e-09	8.85e-08
Them4	3853.82	-0.833497	0.141306	-5.89852	3.67e-09	8.91e-08
Sipa1l3	512.148	1.18006	0.200103	5.89727	3.7e-09	8.96e-08
Ttc14	3978.34	0.865259	0.146875	5.89113	3.84e-09	9.29e-08
Trappc2	5189.52	-0.951224	0.161621	-5.88552	3.97e-09	9.6e-08
Gtf2a2	3537.72	-0.908105	0.154339	-5.88383	4.01e-09	9.68e-08
Dcun1d1	3973.44	-0.913072	0.155243	-5.88155	4.06e-09	9.81e-08
Igfbp2	2003.94	1.05244	0.178968	5.8806	4.09e-09	9.85e-08
Tma7	7894.54	-0.936221	0.159342	-5.87553	4.21e-09	1.01e-07
Gm37107	394.505	1.3867	0.236112	5.87304	4.28e-09	1.03e-07
Gm10053	126.17	-1.84498	0.314189	-5.87219	4.3e-09	1.03e-07
Arhgef2	1952.08	0.955512	0.162731	5.87172	4.31e-09	1.03e-07
Herc2	6716.18	0.793528	0.135214	5.86868	4.39e-09	1.05e-07
Dpm2	2933.27	-0.823598	0.140352	-5.86807	4.41e-09	1.05e-07
Fxyd7	513.219	-1.18694	0.202294	-5.86741	4.43e-09	1.06e-07
Trmt10b	2143.88	-0.891746	0.152028	-5.86565	4.47e-09	1.07e-07
Lbhd1	583.699	-1.25239	0.213578	-5.86384	4.52e-09	1.08e-07
Taf12	2019.86	-1.09279	0.186436	-5.8615	4.59e-09	1.09e-07
Thrsp	25397.1	-0.797255	0.136018	-5.86137	4.59e-09	1.09e-07
Ccdc88a	8230.43	0.787337	0.134332	5.86113	4.6e-09	1.09e-07
Paip2	20311.7	-0.861468	0.146992	-5.86063	4.61e-09	1.09e-07
Fyttd1	7886.5	-0.891445	0.152198	-5.85712	4.71e-09	1.11e-07
1500009C09Rik	819.693	-1.18628	0.202558	-5.8565	4.73e-09	1.12e-07
Rab5b	2338.04	-0.935877	0.159848	-5.85478	4.78e-09	1.13e-07
Faap20	1466.91	-0.913112	0.156123	-5.84869	4.95e-09	1.17e-07
Timm10	1251.06	-1.04188	0.178174	-5.84752	4.99e-09	1.17e-07
Mrps14	10468.1	-0.90393	0.154628	-5.84585	5.04e-09	1.18e-07
Gm42853	244.709	1.61051	0.275658	5.84242	5.14e-09	1.21e-07
Bud31	3229.73	-0.844987	0.144652	-5.84152	5.17e-09	1.21e-07
Ankrd46	14474.2	-0.782072	0.133917	-5.83997	5.22e-09	1.22e-07
Rnf41	3858.82	-0.823721	0.141149	-5.83582	5.35e-09	1.25e-07
Lsm6	3607.34	-1.03899	0.178188	-5.83087	5.51e-09	1.29e-07
Gm47591	370.34	1.4219	0.243861	5.8308	5.52e-09	1.29e-07
Kcnip3	3161.92	-0.818984	0.140509	-5.8287	5.59e-09	1.3e-07
Ufc1	7369.03	-0.824707	0.141609	-5.82383	5.75e-09	1.34e-07
Sema4b	216.509	1.5163	0.260465	5.82151	5.83e-09	1.35e-07
Lnpep	2894.7	0.838372	0.144036	5.82058	5.86e-09	1.36e-07
Psmf1	6130.22	-0.777052	0.133551	-5.81837	5.94e-09	1.37e-07
Gm15594	1164.28	0.974577	0.1675	5.81838	5.94e-09	1.37e-07
Khdc4	1933.25	0.954081	0.164043	5.81605	6.03e-09	1.39e-07
Uqcrb	6625.15	-0.933324	0.160625	-5.81056	6.23e-09	1.44e-07
Ska2	983.166	-0.997138	0.17163	-5.80981	6.25e-09	1.44e-07
8430429K09Rik	1099.15	-1.01799	0.175277	-5.80787	6.33e-09	1.46e-07
Polr2c	4139.48	-0.799763	0.13776	-5.80547	6.42e-09	1.47e-07
Fcer1g	5075.98	-0.789325	0.136142	-5.79782	6.72e-09	1.54e-07
G530011O06Rik	549.809	-1.28402	0.221677	-5.79232	6.94e-09	1.59e-07
Nicn1	8876.37	-0.770546	0.133039	-5.79188	6.96e-09	1.59e-07
Triap1	1478.2	-1.05788	0.182709	-5.78998	7.04e-09	1.61e-07
4632427E13Rik	6056.53	0.877328	0.151665	5.78465	7.27e-09	1.66e-07
Ank3	14015.9	0.736007	0.127269	5.78306	7.34e-09	1.67e-07
Mrps25	2520.4	-0.90607	0.1567	-5.7822	7.37e-09	1.68e-07
Mrpl34	1627.36	-0.973252	0.168416	-5.77885	7.52e-09	1.71e-07
Ankrd49	3348.54	-0.810398	0.140236	-5.77881	7.52e-09	1.71e-07
Ssu72	3859.52	-0.839405	0.145275	-5.77803	7.56e-09	1.71e-07
Med4	3624.89	-0.844963	0.146255	-5.77733	7.59e-09	1.72e-07
Lrp1b	3365.99	0.861403	0.149206	5.77324	7.78e-09	1.76e-07
Gm44797	644.504	1.35199	0.234199	5.77282	7.8e-09	1.76e-07
Ube2a	3169	-0.904947	0.156876	-5.76855	8e-09	1.8e-07
Mmachc	949.162	-1.09355	0.189587	-5.76803	8.02e-09	1.81e-07
Sebox	65.028	-2.18174	0.378358	-5.76634	8.1e-09	1.82e-07
Rnf141	3807.69	-0.937765	0.162636	-5.76605	8.12e-09	1.82e-07
Rab33b	3465.17	-0.813766	0.141166	-5.76462	8.18e-09	1.84e-07
Prxl2b	2916.63	-0.880122	0.152823	-5.7591	8.46e-09	1.9e-07
Sra1	5856.49	-0.866265	0.15044	-5.75821	8.5e-09	1.9e-07
Cox19	1892.92	-1.00037	0.173803	-5.75574	8.63e-09	1.93e-07
Gm48267	1002.11	0.994129	0.172725	5.75557	8.64e-09	1.93e-07
Asf1b	657.605	-1.08065	0.187798	-5.75432	8.7e-09	1.94e-07
Cryab	12283.9	-0.962698	0.167342	-5.75288	8.77e-09	1.95e-07
Golph3l	1585.47	-0.895191	0.155625	-5.75224	8.81e-09	1.96e-07
Gm43847	250.546	1.5629	0.271888	5.7483	9.01e-09	2e-07
Smarcad1	771.381	1.09119	0.189839	5.74796	9.03e-09	2e-07
Aasdhppt	4351.99	-0.817762	0.142317	-5.74605	9.14e-09	2.02e-07
Eif4g2	24520.5	-0.754273	0.131274	-5.74581	9.15e-09	2.03e-07
Pvalb	2171.21	-1.25834	0.219015	-5.74545	9.17e-09	2.03e-07
Gm42993	728.849	1.04292	0.18154	5.74488	9.2e-09	2.03e-07
Timm17a	17692.1	-0.828578	0.14426	-5.74363	9.27e-09	2.04e-07
Wnk1	6513.65	0.809147	0.140893	5.74301	9.3e-09	2.05e-07
Tpd52l2	6159.75	-0.755953	0.131665	-5.74148	9.39e-09	2.06e-07
Phf11b	198.349	-1.55908	0.271547	-5.74146	9.39e-09	2.06e-07
9930017N22Rik	408.675	1.23018	0.2143	5.74047	9.44e-09	2.07e-07
Rab10os	3085.42	-0.807298	0.140645	-5.73998	9.47e-09	2.08e-07
Plpp3	2385.93	0.940427	0.163847	5.73966	9.49e-09	2.08e-07
Trappc2l	3622.9	-0.840931	0.146527	-5.7391	9.52e-09	2.08e-07
Gm30238	255.863	-1.73197	0.301912	-5.73668	9.66e-09	2.11e-07
Cuta	2918.25	-0.876704	0.152848	-5.73579	9.71e-09	2.12e-07
Vim	19131.2	0.997596	0.173987	5.73374	9.82e-09	2.14e-07
Pop7	1657.44	-0.967174	0.168742	-5.73167	9.94e-09	2.16e-07
Mrpl23	1811.32	-0.927742	0.161961	-5.72817	1.02e-08	2.2e-07
Prmt9	789.766	1.08241	0.188957	5.72832	1.01e-08	2.2e-07
Arhgap45	615.121	1.18476	0.206818	5.72853	1.01e-08	2.2e-07
Cdk14	7494.35	-0.837497	0.146283	-5.7252	1.03e-08	2.24e-07
Zfc3h1	2245.31	0.892386	0.155908	5.72382	1.04e-08	2.25e-07
Cisd3	934.215	-1.07575	0.187958	-5.72333	1.04e-08	2.26e-07
Ndufb3	4023.65	-0.927604	0.162137	-5.72113	1.06e-08	2.28e-07
Ing1	1638.22	-1.05313	0.18422	-5.7167	1.09e-08	2.34e-07
Fahd1	1762.21	-0.89571	0.156769	-5.71356	1.11e-08	2.38e-07
Rpl10	6218.6	-0.791452	0.138523	-5.71349	1.11e-08	2.38e-07
C330007P06Rik	2589.81	-0.951949	0.166622	-5.71324	1.11e-08	2.38e-07
Gm42971	455.102	1.6012	0.280333	5.71179	1.12e-08	2.4e-07
Itpa	2498.02	-0.835296	0.14625	-5.71144	1.12e-08	2.4e-07
Dnm1	4195.42	0.907931	0.158975	5.71116	1.12e-08	2.4e-07
Mindy3	3787.64	-0.876584	0.153579	-5.7077	1.15e-08	2.45e-07
Chac2	1790.22	-0.881702	0.154548	-5.70504	1.16e-08	2.48e-07
Sfxn3	3671.72	-0.911437	0.159758	-5.70512	1.16e-08	2.48e-07
Clk1	9224.01	0.811882	0.142492	5.69775	1.21e-08	2.58e-07
BC031181	14939.3	-0.734928	0.128984	-5.69781	1.21e-08	2.58e-07
Selenow	80732	-0.949398	0.166748	-5.69362	1.24e-08	2.64e-07
Ptprs	7321.04	0.881203	0.154789	5.69292	1.25e-08	2.65e-07
Banf1	4783.88	-0.913879	0.160589	-5.69078	1.26e-08	2.68e-07
Ryr2	5073.25	0.815663	0.14343	5.68685	1.29e-08	2.74e-07
Atp1a2	23982.8	0.921445	0.162042	5.68645	1.3e-08	2.74e-07
Oard1	2307.99	-0.965447	0.169872	-5.68338	1.32e-08	2.79e-07
Zfp946	1718.83	-1.04188	0.183457	-5.67914	1.35e-08	2.85e-07
Chchd4	2558.28	-0.863473	0.152151	-5.67511	1.39e-08	2.92e-07
Smim7	11157.2	-0.739308	0.130288	-5.6744	1.39e-08	2.93e-07
Slc30a5	1337.17	0.897911	0.158345	5.6706	1.42e-08	2.99e-07
Col6a1	780.068	1.03647	0.182845	5.66858	1.44e-08	3.02e-07
Nhp2	3561.4	-0.973402	0.171745	-5.66771	1.45e-08	3.03e-07
Gpx4	12826.2	-0.757113	0.133691	-5.66317	1.49e-08	3.11e-07
Snrnp25	1825.21	-0.971982	0.171766	-5.65874	1.52e-08	3.19e-07
Atp5j	16318.1	-0.921441	0.162925	-5.65561	1.55e-08	3.24e-07
Srr	3715.38	-0.868497	0.153739	-5.64915	1.61e-08	3.36e-07
Tpd52l1	1324.67	-1.11233	0.19701	-5.64606	1.64e-08	3.42e-07
Rbm8a	4103.48	-0.92978	0.164713	-5.64484	1.65e-08	3.44e-07
Morn2	595.619	-1.13421	0.200943	-5.64442	1.66e-08	3.45e-07
Rab8b	4021.39	-1.04909	0.185886	-5.64371	1.66e-08	3.46e-07
Bbip1	5839.18	-0.928649	0.164557	-5.64333	1.67e-08	3.46e-07
Npepps	6787.1	0.744034	0.131935	5.6394	1.71e-08	3.54e-07
Gm43341	238.156	1.56909	0.278376	5.63657	1.73e-08	3.59e-07
Rpl6	11696.9	-0.806051	0.143016	-5.63609	1.74e-08	3.59e-07
Bloc1s2	1940.5	-0.893587	0.158551	-5.63595	1.74e-08	3.59e-07
Igf1r	3016.81	0.790914	0.140342	5.63562	1.74e-08	3.6e-07
A130014A01Rik	239.084	-1.43556	0.254759	-5.63496	1.75e-08	3.61e-07
Cul9	1006.5	0.952482	0.169181	5.62998	1.8e-08	3.71e-07
Erc1	2949.23	0.814033	0.144623	5.62866	1.82e-08	3.73e-07
Hpgds	2315.35	-0.825953	0.146772	-5.62745	1.83e-08	3.75e-07
Dnajc15	2340.03	-0.921834	0.163812	-5.62738	1.83e-08	3.75e-07
Map4k2	635.506	1.16901	0.207769	5.62648	1.84e-08	3.77e-07
Oaz1-ps	346.152	-1.35458	0.240786	-5.62565	1.85e-08	3.78e-07
Mrps11	2532.22	-0.888659	0.158113	-5.6204	1.91e-08	3.89e-07
Fry	6274.63	0.792382	0.140989	5.62015	1.91e-08	3.89e-07
Abi1	12379.4	-0.784552	0.139644	-5.61821	1.93e-08	3.93e-07
Rps6	9336.03	-0.872289	0.155263	-5.61814	1.93e-08	3.93e-07
Adgrb1	262.816	1.39519	0.248367	5.61745	1.94e-08	3.94e-07
Klhl6	1364.34	-1.00459	0.178827	-5.61763	1.94e-08	3.94e-07
Sirt3	7031.77	-0.771723	0.137457	-5.61429	1.97e-08	4e-07
Gm10862	806.381	1.2114	0.215891	5.61114	2.01e-08	4.07e-07
Gm48562	395.604	1.25762	0.224152	5.61055	2.02e-08	4.08e-07
Llph	939.529	-1.07838	0.192257	-5.60909	2.03e-08	4.11e-07
Herc1	13733.5	0.745912	0.133048	5.60634	2.07e-08	4.17e-07
Gm45263	170.87	1.59539	0.284735	5.60306	2.11e-08	4.25e-07
Zfp652	1418.87	-0.875629	0.156284	-5.6028	2.11e-08	4.25e-07
Polr2k	1653.46	-0.994915	0.177598	-5.60207	2.12e-08	4.26e-07
Acyp1	1557.77	-1.02385	0.182779	-5.60156	2.12e-08	4.27e-07
Mrps23	2430.97	-0.881837	0.157451	-5.60071	2.13e-08	4.29e-07
Chd7	1040.78	0.942929	0.168366	5.60046	2.14e-08	4.29e-07
Gon7	508.636	-1.14249	0.204044	-5.59923	2.15e-08	4.31e-07
A430005L14Rik	2359.83	-0.911931	0.162928	-5.59713	2.18e-08	4.36e-07
Gm37033	217.891	1.72976	0.309122	5.59571	2.2e-08	4.39e-07
Med10	5567.06	-0.905793	0.161879	-5.59548	2.2e-08	4.39e-07
Tecpr1	2652.65	0.794936	0.142077	5.59511	2.2e-08	4.4e-07
Rab11b	8698.86	-0.766726	0.137063	-5.59397	2.22e-08	4.42e-07
Gsto1	3748.07	-0.817496	0.146151	-5.59352	2.23e-08	4.43e-07
Ubr2	2303.58	0.868887	0.155385	5.59185	2.25e-08	4.47e-07
Slc25a19	2354.24	-0.812985	0.145417	-5.59073	2.26e-08	4.49e-07
Celsr3	676.676	1.04331	0.186643	5.5899	2.27e-08	4.51e-07
Spop	15413.9	-0.825064	0.147611	-5.58945	2.28e-08	4.51e-07
Aox1	716.794	1.35848	0.243268	5.58431	2.35e-08	4.64e-07
Arl6ip4	4120.55	-0.964078	0.172682	-5.58296	2.36e-08	4.68e-07
Klf6	8384.54	-0.739907	0.132556	-5.58183	2.38e-08	4.7e-07
Lgals9	1163.08	-1.02192	0.183148	-5.57973	2.41e-08	4.75e-07
Huwe1	4979.9	0.754597	0.135294	5.57748	2.44e-08	4.81e-07
Ctdsp1	395.988	-1.21526	0.218032	-5.57378	2.49e-08	4.91e-07
Rab31	15216.3	-0.888611	0.159466	-5.57243	2.51e-08	4.94e-07
Blcap	6582.02	-0.829425	0.148911	-5.56993	2.55e-08	5.01e-07
Rnf34	5986.45	-0.79907	0.143495	-5.56864	2.57e-08	5.04e-07
Tiprl	7059.23	-0.764343	0.137265	-5.56836	2.57e-08	5.04e-07
Gm43201	184.638	1.55674	0.279588	5.56799	2.58e-08	5.04e-07
Sptssa	2931.77	-0.842009	0.151237	-5.56749	2.58e-08	5.05e-07
3110080E11Rik	770.051	1.25371	0.225266	5.56548	2.61e-08	5.1e-07
Pgpep1	1570.17	-0.852225	0.153126	-5.56551	2.61e-08	5.1e-07
Tmem141	696.187	-1.03713	0.186447	-5.56262	2.66e-08	5.18e-07
B230362B09Rik	437.714	1.21863	0.219094	5.56215	2.66e-08	5.19e-07
C330018D20Rik	2228.26	-1.01112	0.181796	-5.56187	2.67e-08	5.19e-07
2510002D24Rik	1034.04	-0.919977	0.165425	-5.56131	2.68e-08	5.2e-07
Gm13562	173.013	1.5621	0.28103	5.55846	2.72e-08	5.28e-07
Aagab	3593.8	-0.833228	0.149904	-5.5584	2.72e-08	5.28e-07
Ttyh3	1052.8	0.953951	0.171661	5.55717	2.74e-08	5.31e-07
Gm45153	181.986	1.53676	0.276615	5.55558	2.77e-08	5.35e-07
Rprd1a	2412.79	-0.909924	0.163844	-5.55359	2.8e-08	5.41e-07
Pi4ka	6266.68	0.763809	0.137577	5.55185	2.83e-08	5.46e-07
Spin1	8146.83	-0.866718	0.156235	-5.54753	2.9e-08	5.59e-07
Fam193b	1286.18	0.911963	0.164407	5.54698	2.91e-08	5.6e-07
Lmtk3	273.117	1.54544	0.278675	5.54568	2.93e-08	5.63e-07
2410004P03Rik	422.916	-1.26442	0.228051	-5.54448	2.95e-08	5.67e-07
Asb8	2752.03	-0.854185	0.154087	-5.54353	2.96e-08	5.69e-07
Gm38299	198.463	1.80568	0.326153	5.53629	3.09e-08	5.92e-07
Chchd1	3507.58	-0.898755	0.162335	-5.53642	3.09e-08	5.92e-07
Cops7a	3565.05	-0.805102	0.145478	-5.53419	3.13e-08	5.98e-07
Nabp2	2285.21	-0.961871	0.173823	-5.53364	3.14e-08	5.98e-07
Nlgn2	2600.14	0.898776	0.162417	5.53374	3.13e-08	5.98e-07
Adamts1	921.657	0.967445	0.174824	5.53384	3.13e-08	5.98e-07
Rab27b	3208.71	-0.93936	0.169731	-5.53439	3.12e-08	5.98e-07
Dgcr6	4064.13	-0.833112	0.150583	-5.53259	3.16e-08	6e-07
Tango2	5929.74	-0.741712	0.134064	-5.53251	3.16e-08	6e-07
Flii	1614.15	0.850306	0.153709	5.53194	3.17e-08	6.01e-07
Tmem126a	4492.08	-0.821973	0.148651	-5.52955	3.21e-08	6.09e-07
Acsl3	6634	0.75541	0.136639	5.52849	3.23e-08	6.12e-07
Col27a1	160.462	1.70588	0.308579	5.52816	3.24e-08	6.13e-07
Cbfb	2155.64	-0.914882	0.165515	-5.5275	3.25e-08	6.14e-07
Mrpl20	6040.81	-0.830169	0.150251	-5.52519	3.29e-08	6.22e-07
Pdcd5	2908.37	-0.838948	0.151848	-5.52493	3.3e-08	6.22e-07
Prdx5	21083.3	-0.793082	0.143556	-5.52455	3.3e-08	6.23e-07
Rpp25	377.677	-1.20443	0.218042	-5.52385	3.32e-08	6.24e-07
Dync1h1	8858.92	0.820063	0.148478	5.52314	3.33e-08	6.26e-07
Macf1	8789.35	0.746378	0.135202	5.52046	3.38e-08	6.35e-07
Tmem11	2356.06	-1.05407	0.190945	-5.52026	3.38e-08	6.35e-07
Kif5b	23955	0.806213	0.146055	5.51992	3.39e-08	6.36e-07
Man2c1	1009.61	1.01126	0.183311	5.51662	3.46e-08	6.47e-07
Elob	12468.5	-0.826045	0.149759	-5.51582	3.47e-08	6.5e-07
Dtd1	5344.73	-0.820081	0.148694	-5.51523	3.48e-08	6.51e-07
Rex1bd	2033.22	-0.916857	0.166246	-5.51506	3.49e-08	6.51e-07
Tprkb	4096.08	-0.766767	0.139065	-5.51374	3.51e-08	6.55e-07
Chrac1	2103.36	-0.910654	0.165231	-5.51141	3.56e-08	6.63e-07
Gm43162	237.733	1.38475	0.251279	5.51081	3.57e-08	6.65e-07
Trappc6a	2015.99	-0.91434	0.166004	-5.50796	3.63e-08	6.75e-07
Gm37005	119.471	1.76666	0.320824	5.50664	3.66e-08	6.79e-07
Znhit3	3063.83	-0.865557	0.157219	-5.50541	3.68e-08	6.83e-07
Aatk	1435.87	0.907231	0.164839	5.50374	3.72e-08	6.89e-07
Rnf2	3104.15	-0.833683	0.151502	-5.50277	3.74e-08	6.92e-07
Mroh1	1069.71	1.02831	0.186903	5.50184	3.76e-08	6.95e-07
Lin52	2204.55	-0.865258	0.157302	-5.50062	3.78e-08	6.99e-07
Commd3	10319.2	-0.726727	0.132197	-5.49731	3.86e-08	7.12e-07
Uchl5	7120.55	-0.779077	0.141731	-5.49687	3.87e-08	7.12e-07
Atp5l	4765.77	-0.757347	0.13778	-5.49679	3.87e-08	7.12e-07
Cenpx	2353.04	-0.874586	0.159167	-5.49478	3.91e-08	7.2e-07
Lypla1	2418.88	-0.915371	0.166639	-5.49313	3.95e-08	7.26e-07
Uqcrh	9700.12	-0.822655	0.149861	-5.48945	4.03e-08	7.4e-07
Ccng1	5495.25	-0.861697	0.156973	-5.48947	4.03e-08	7.4e-07
Pcnt	1973.03	0.85249	0.155321	5.48856	4.05e-08	7.42e-07
2210016L21Rik	10168.6	-0.753081	0.137218	-5.4882	4.06e-08	7.43e-07
Mcoln1	1854.15	0.83135	0.151519	5.48678	4.09e-08	7.48e-07
Wdr45b	4886.34	-0.755133	0.137625	-5.4869	4.09e-08	7.48e-07
Tmem159	1215.45	-0.926524	0.168959	-5.48372	4.16e-08	7.6e-07
Bcl7b	1183.68	-0.957799	0.174716	-5.48205	4.2e-08	7.66e-07
Prps1	16028.1	-0.742356	0.135503	-5.47851	4.29e-08	7.81e-07
Cab39l	2867.96	-0.857029	0.156465	-5.47744	4.32e-08	7.85e-07
Nrn1	2790.68	-0.884026	0.161433	-5.4761	4.35e-08	7.9e-07
Eif5a2	987.2	-0.949886	0.173468	-5.47586	4.35e-08	7.9e-07
Edil3	1034.44	0.989747	0.180763	5.47537	4.37e-08	7.92e-07
Trappc1	4062.73	-0.798929	0.145922	-5.47506	4.37e-08	7.92e-07
Itgam	1135.1	0.921281	0.168343	5.47265	4.43e-08	8.02e-07
Chmp3	4745.37	-0.731454	0.133733	-5.46952	4.51e-08	8.15e-07
Map3k1	352.719	1.25005	0.228552	5.46943	4.51e-08	8.15e-07
Fbxw5	3210.71	-0.884754	0.161815	-5.4677	4.56e-08	8.23e-07
Gcn1	1021.62	0.919969	0.16837	5.46396	4.66e-08	8.39e-07
Dmac1	1604.6	-0.985883	0.180564	-5.46003	4.76e-08	8.56e-07
Spryd7	1395.51	-0.887068	0.162463	-5.46013	4.76e-08	8.56e-07
Stx1a	2127.32	-0.960889	0.175999	-5.45964	4.77e-08	8.57e-07
Fn1	6617.06	0.807411	0.147895	5.45933	4.78e-08	8.58e-07
Cdh2	4121.59	0.743672	0.136269	5.45739	4.83e-08	8.67e-07
Dock10	2478.53	0.968114	0.177418	5.45668	4.85e-08	8.69e-07
Zfp938	2718.37	-0.819858	0.150255	-5.45646	4.86e-08	8.69e-07
Zfp180	2556.57	-0.812008	0.148863	-5.45474	4.9e-08	8.77e-07
Col5a1	419.405	1.1752	0.21555	5.45208	4.98e-08	8.88e-07
Akip1	885.051	-1.05872	0.194182	-5.45219	4.98e-08	8.88e-07
Nfu1	7773.74	-0.742597	0.136322	-5.44738	5.11e-08	9.11e-07
Gm43061	366.698	1.22056	0.224151	5.44527	5.17e-08	9.21e-07
Nme1	11758.1	-0.815095	0.149746	-5.44318	5.23e-08	9.31e-07
Cryz	2182.84	-0.791791	0.145487	-5.44236	5.26e-08	9.34e-07
Srp19	3288.63	-0.937949	0.172411	-5.44017	5.32e-08	9.45e-07
Tm9sf2	3979.85	0.747274	0.137413	5.43817	5.38e-08	9.55e-07
2900092N22Rik	449.022	1.18802	0.218543	5.43609	5.45e-08	9.65e-07
Mrpl57	2114.87	-0.906127	0.166808	-5.43215	5.57e-08	9.86e-07
Tmem167	5836.84	-0.730419	0.134534	-5.42924	5.66e-08	1e-06
6330415B21Rik	328.971	1.3008	0.239629	5.42839	5.69e-08	1e-06
Kcnu1	165.771	-1.54484	0.28474	-5.42543	5.78e-08	1.02e-06
Nosip	5176.08	-0.728989	0.134382	-5.42474	5.8e-08	1.02e-06
Mrpl40	2223.33	-0.833962	0.153811	-5.42198	5.89e-08	1.04e-06
Rab7b	1090.63	-0.901605	0.166316	-5.42102	5.93e-08	1.04e-06
Usp24	3436.93	0.771765	0.142389	5.42013	5.96e-08	1.05e-06
Rnf185	1963.28	-0.832665	0.15364	-5.4196	5.97e-08	1.05e-06
Cplx3	3587.4	-0.774357	0.142899	-5.41891	6e-08	1.05e-06
Vps29	23348.8	-0.76244	0.140747	-5.4171	6.06e-08	1.06e-06
Sned1	229.007	1.42955	0.263963	5.41572	6.1e-08	1.07e-06
Pold4	334.158	-1.2147	0.22436	-5.41408	6.16e-08	1.08e-06
Ppme1	8435.7	-0.711956	0.131513	-5.41359	6.18e-08	1.08e-06
Gm37602	512.549	1.19318	0.22044	5.41274	6.21e-08	1.08e-06
Gm3788	142.294	-1.67932	0.310412	-5.40997	6.3e-08	1.1e-06
Snx12	1765.28	-0.967173	0.178819	-5.40866	6.35e-08	1.11e-06
Morc2a	1723.58	0.838318	0.155024	5.40767	6.39e-08	1.11e-06
Bid	1691.67	-0.830144	0.15358	-5.40528	6.47e-08	1.13e-06
Il33	1193.65	-0.900215	0.166558	-5.40481	6.49e-08	1.13e-06
Arl2	5000.77	-0.776721	0.143721	-5.40436	6.5e-08	1.13e-06
Ndufc1	10116.2	-0.912289	0.168824	-5.40379	6.52e-08	1.13e-06
Gm43843	876.054	0.929357	0.171992	5.40348	6.54e-08	1.13e-06
Kmt2b	693.655	1.02683	0.190063	5.40255	6.57e-08	1.14e-06
Gm43662	233.976	1.3678	0.253383	5.39814	6.73e-08	1.16e-06
Lrrc28	1143.08	-0.976301	0.180871	-5.39777	6.75e-08	1.17e-06
Opa3	2644.58	-0.772227	0.143075	-5.39735	6.76e-08	1.17e-06
Fam110a	327.623	-1.24728	0.231117	-5.39676	6.79e-08	1.17e-06
Rpl32	8120.1	-0.87972	0.163006	-5.39687	6.78e-08	1.17e-06
Med19	2826.83	-0.788958	0.146206	-5.39622	6.81e-08	1.17e-06
Nudt19	1682.05	-0.884635	0.164025	-5.3933	6.92e-08	1.19e-06
Kcnt1	976.402	0.936073	0.173606	5.39194	6.97e-08	1.2e-06
Akap7	1487.9	-0.90403	0.167669	-5.39176	6.98e-08	1.2e-06
Ift20	5577.5	-0.739514	0.137173	-5.39109	7e-08	1.2e-06
Cadm1	8788.21	0.781432	0.144998	5.38927	7.07e-08	1.21e-06
Pdcd11	1089.56	0.889119	0.164985	5.38911	7.08e-08	1.21e-06
Zfp961	904.406	-0.942391	0.174888	-5.38856	7.1e-08	1.21e-06
Sgta	5582.84	-0.783975	0.145515	-5.3876	7.14e-08	1.22e-06
Gm43813	324.365	1.24012	0.230207	5.38699	7.16e-08	1.22e-06
Tasor	2214.7	0.809994	0.150379	5.38636	7.19e-08	1.23e-06
Gstz1	2627.6	-0.77886	0.144685	-5.38315	7.32e-08	1.25e-06
Col4a2	394.273	1.17122	0.217641	5.38143	7.39e-08	1.26e-06
Gm43879	248.889	1.46618	0.272465	5.38115	7.4e-08	1.26e-06
Gpr171	267.494	1.33437	0.248144	5.37741	7.56e-08	1.28e-06
Mrpl12	2989.34	-0.797198	0.148244	-5.37761	7.55e-08	1.28e-06
Ncald	22443.4	-0.720417	0.133959	-5.3779	7.54e-08	1.28e-06
Glo1	9739.04	-0.741315	0.137854	-5.37755	7.55e-08	1.28e-06
2010204K13Rik	978.259	-1.0537	0.195966	-5.37697	7.57e-08	1.28e-06
Vhl	3349.26	-0.753556	0.140164	-5.37626	7.61e-08	1.28e-06
P3h3	278.52	1.3436	0.249936	5.37575	7.63e-08	1.29e-06
Ywhah	26029.7	-0.714295	0.13288	-5.37548	7.64e-08	1.29e-06
Plxnb3	547.058	1.056	0.196509	5.37377	7.71e-08	1.3e-06
Tceal6	617.677	-1.10947	0.206454	-5.37393	7.7e-08	1.3e-06
Mapk1ip1	2535.31	-0.796973	0.148322	-5.37326	7.73e-08	1.3e-06
Nt5c3b	3962.61	-0.748404	0.139279	-5.37342	7.73e-08	1.3e-06
Gm37954	650.993	1.00811	0.187622	5.37308	7.74e-08	1.3e-06
Atp5g3	10691.5	-0.904955	0.168448	-5.37232	7.77e-08	1.3e-06
Coq7	3868.72	-0.842263	0.156768	-5.37266	7.76e-08	1.3e-06
Gm48967	363.081	1.56342	0.291007	5.37245	7.77e-08	1.3e-06
Cebpzos	2114.34	-0.999067	0.185974	-5.37208	7.78e-08	1.3e-06
Zfp932	1531.75	-0.925912	0.172362	-5.37189	7.79e-08	1.3e-06
Nudt16l1	4506.38	-0.741029	0.137982	-5.37047	7.85e-08	1.31e-06
Eno2	1872.24	1.06253	0.19786	5.37013	7.87e-08	1.31e-06
Ndufb10	17766.2	-0.814801	0.151757	-5.3691	7.91e-08	1.32e-06
Gm42995	164.863	1.55248	0.289181	5.36854	7.94e-08	1.32e-06
Agrn	2326.84	0.827782	0.154197	5.36833	7.95e-08	1.32e-06
Gm48302	122.364	1.73533	0.323301	5.36755	7.98e-08	1.33e-06
Slc22a17	7999.46	0.723644	0.134928	5.36318	8.18e-08	1.36e-06
Trrap	3446.64	0.84567	0.157707	5.36228	8.22e-08	1.36e-06
Rnpep	791.5	0.967116	0.180381	5.36152	8.25e-08	1.37e-06
Chd5	1143.4	0.93643	0.174688	5.3606	8.29e-08	1.37e-06
Sdcbp	35429.6	-0.718878	0.134137	-5.35928	8.36e-08	1.38e-06
Mmab	758.73	-1.03763	0.193614	-5.35923	8.36e-08	1.38e-06
Pdcd6	8209.73	-0.763824	0.142575	-5.35734	8.45e-08	1.39e-06
Cdc42se1	2951.9	-0.907191	0.169375	-5.35611	8.5e-08	1.4e-06
Fbxo44	6503.53	-0.743195	0.138773	-5.35548	8.53e-08	1.41e-06
Zer1	2067.41	0.805991	0.150516	5.35485	8.56e-08	1.41e-06
Gm45182	732.562	1.07699	0.201117	5.35505	8.55e-08	1.41e-06
Mob3a	775.45	-0.996868	0.186161	-5.35487	8.56e-08	1.41e-06
Mcrs1	3702.95	-0.739731	0.138204	-5.35244	8.68e-08	1.42e-06
Tmem223	3590.13	-0.764837	0.142975	-5.34946	8.82e-08	1.45e-06
Ube2j1	3006.79	-0.786247	0.146992	-5.34891	8.85e-08	1.45e-06
Stab1	833.992	0.982284	0.183637	5.34904	8.84e-08	1.45e-06
Mrpl55	3770.71	-0.84262	0.15755	-5.34827	8.88e-08	1.45e-06
Rps24	4942.92	-0.771268	0.144293	-5.34513	9.04e-08	1.48e-06
1700123O20Rik	2216	-0.949668	0.177673	-5.34502	9.04e-08	1.48e-06
Gm42692	752.515	1.16619	0.218201	5.34459	9.06e-08	1.48e-06
Exosc4	3080.02	-0.744726	0.139347	-5.34441	9.07e-08	1.48e-06
Tcea1	3799.88	-0.851671	0.159405	-5.34283	9.15e-08	1.49e-06
Ncoa3	1009.76	0.945113	0.176937	5.34153	9.22e-08	1.5e-06
Nme6	671.533	-1.03776	0.194361	-5.33937	9.33e-08	1.52e-06
Fam222b	1295.12	-0.859871	0.161135	-5.33633	9.48e-08	1.54e-06
Gm50240	798.403	-0.974586	0.182637	-5.33619	9.49e-08	1.54e-06
Dctpp1	1167.85	-1.07926	0.20238	-5.33286	9.67e-08	1.57e-06
Shroom2	4486.48	-0.89487	0.167833	-5.3319	9.72e-08	1.57e-06
Cnot3	459.727	1.15662	0.216971	5.33076	9.78e-08	1.58e-06
2810013P06Rik	1912.56	-0.905785	0.169963	-5.32931	9.86e-08	1.59e-06
Gm48015	239.169	1.34451	0.252456	5.32571	1.01e-07	1.62e-06
Nsun3	770.721	-1.13428	0.212976	-5.32587	1e-07	1.62e-06
Phldb1	787.972	1.00441	0.188669	5.32366	1.02e-07	1.64e-06
Gm48261	175.6	1.68218	0.316026	5.32291	1.02e-07	1.64e-06
D430036J16Rik	229.7	-1.4214	0.26709	-5.32182	1.03e-07	1.65e-06
C030006N10Rik	113.27	1.74263	0.327444	5.32191	1.03e-07	1.65e-06
Thoc2l	2319.6	0.771336	0.144987	5.32005	1.04e-07	1.67e-06
Dcun1d4	5968.42	-0.803224	0.151067	-5.317	1.05e-07	1.69e-06
Ift22	3468.13	-0.796262	0.149811	-5.31509	1.07e-07	1.71e-06
Mllt6	1016.64	0.914428	0.172041	5.31516	1.07e-07	1.71e-06
Cenps	441.217	-1.14824	0.21607	-5.31423	1.07e-07	1.71e-06
Ss18l2	4168.81	-0.84189	0.158422	-5.31423	1.07e-07	1.71e-06
Cacnb4	7469.18	-0.722526	0.135986	-5.31322	1.08e-07	1.72e-06
Polr2g	8551.11	-0.741571	0.139719	-5.3076	1.11e-07	1.77e-06
Mpv17l	2335.35	-0.898782	0.169367	-5.30671	1.12e-07	1.78e-06
Pdcd10	9352	-0.708616	0.133558	-5.30569	1.12e-07	1.79e-06
Pnpla6	991.591	0.902592	0.170168	5.30413	1.13e-07	1.8e-06
Cwc15	5482.67	-0.819777	0.154552	-5.3042	1.13e-07	1.8e-06
BC005624	6559.77	-0.754365	0.142315	-5.30067	1.15e-07	1.83e-06
Atp5d	3697.25	-0.726807	0.137137	-5.29987	1.16e-07	1.83e-06
Sarnp	8962.16	-0.808019	0.152461	-5.29985	1.16e-07	1.83e-06
Serf1	695.21	-1.05117	0.19833	-5.30014	1.16e-07	1.83e-06
Arhgef40	731.445	0.950903	0.179419	5.2999	1.16e-07	1.83e-06
Napa	18303.6	-0.67956	0.128278	-5.29755	1.17e-07	1.86e-06
Eef1akmt2	2319.78	-0.856179	0.161713	-5.29445	1.19e-07	1.89e-06
Rnf14	31276.6	-0.712217	0.134571	-5.29249	1.21e-07	1.9e-06
Abhd5	1336.54	-0.841308	0.159003	-5.29113	1.22e-07	1.92e-06
4930447M23Rik	269.312	-1.32963	0.251307	-5.29089	1.22e-07	1.92e-06
Vps72	1926.4	-0.842218	0.159192	-5.29057	1.22e-07	1.92e-06
Fbln2	390.351	1.15456	0.218267	5.28969	1.23e-07	1.93e-06
Lamtor2	6621.43	-0.891726	0.168609	-5.28873	1.23e-07	1.94e-06
P2ry14	873.277	0.925938	0.175085	5.2885	1.23e-07	1.94e-06
Cacna2d3	2893.72	0.775029	0.14659	5.28705	1.24e-07	1.95e-06
Ube2l6	2189.96	-0.888154	0.167994	-5.28681	1.24e-07	1.95e-06
Nes	1602.63	1.04498	0.197668	5.28656	1.25e-07	1.95e-06
Rpl27a	2019.56	-0.86004	0.16272	-5.28538	1.25e-07	1.96e-06
Gm38260	643.417	1.20017	0.227131	5.28404	1.26e-07	1.97e-06
Smim20	1382.12	-0.902852	0.171072	-5.27762	1.31e-07	2.04e-06
Hspb8	4756.15	-0.828398	0.156954	-5.27798	1.31e-07	2.04e-06
Polr2f	2765.45	-0.869057	0.16467	-5.27756	1.31e-07	2.04e-06
Mrpl11	4280.76	-0.801167	0.151802	-5.27772	1.31e-07	2.04e-06
A830019L24Rik	82.7209	-1.85929	0.352406	-5.27598	1.32e-07	2.05e-06
Hspbp1	4800.47	-0.724186	0.137272	-5.27557	1.32e-07	2.06e-06
BC029722	323.525	-1.23138	0.233441	-5.2749	1.33e-07	2.06e-06
Lancl2	4147.57	-0.742791	0.140865	-5.27308	1.34e-07	2.08e-06
Tln2	1970.99	0.82717	0.156879	5.27265	1.34e-07	2.09e-06
2900064K03Rik	389.776	1.34479	0.25509	5.27181	1.35e-07	2.09e-06
Mrpl32	2841.92	-0.807865	0.153371	-5.26738	1.38e-07	2.14e-06
Cox7b	8876.53	-0.836691	0.158852	-5.26711	1.39e-07	2.14e-06
Rpp30	3621	-0.788853	0.149775	-5.26693	1.39e-07	2.14e-06
Rpl19	6906.87	-0.816902	0.155118	-5.26634	1.39e-07	2.15e-06
Col20a1	309.557	1.251	0.237578	5.26561	1.4e-07	2.16e-06
Rtl8c	2362.91	-0.762684	0.144902	-5.26344	1.41e-07	2.18e-06
Lrpprc	5205.7	0.732009	0.13916	5.26021	1.44e-07	2.22e-06
Polr2e	7241.9	-0.734127	0.139588	-5.25925	1.45e-07	2.23e-06
Flywch2	897.618	-1.07175	0.203803	-5.25878	1.45e-07	2.23e-06
Ankhd1	2793.32	0.744195	0.141563	5.257	1.46e-07	2.25e-06
Tubg2	2133.43	-0.765569	0.145653	-5.2561	1.47e-07	2.26e-06
Rps11	5299.75	-0.846898	0.161138	-5.25575	1.47e-07	2.26e-06
2900037B21Rik	243.517	1.34796	0.256547	5.25426	1.49e-07	2.28e-06
Sec24a	1218.98	0.876685	0.166872	5.25364	1.49e-07	2.28e-06
Rab39b	2340.61	-0.777795	0.148052	-5.25351	1.49e-07	2.28e-06
Ppp2r2b	10655.6	-0.729398	0.138873	-5.25226	1.5e-07	2.3e-06
Ggct	1163.11	-0.845822	0.16107	-5.25127	1.51e-07	2.31e-06
Gm43462	366.203	1.23194	0.23461	5.251	1.51e-07	2.31e-06
Chrm3	475.641	1.12956	0.215303	5.24635	1.55e-07	2.36e-06
Smim8	1580.02	-0.92366	0.176064	-5.24615	1.55e-07	2.36e-06
Gm36529	330.239	-1.19555	0.228083	-5.24173	1.59e-07	2.42e-06
Birc6	6529.49	0.686877	0.131038	5.2418	1.59e-07	2.42e-06
Tmem80	1879.18	-0.793062	0.15136	-5.23958	1.61e-07	2.44e-06
Slc2a4rg-ps	850.554	1.14996	0.219529	5.23832	1.62e-07	2.46e-06
Pigbos1	727.407	-0.944409	0.180308	-5.23775	1.63e-07	2.46e-06
1810030O07Rik	1789.45	-0.8392	0.160241	-5.23711	1.63e-07	2.47e-06
Meaf6	2412.37	-0.766773	0.146458	-5.23546	1.65e-07	2.49e-06
Bdh1	3252.8	-0.734249	0.140243	-5.23554	1.64e-07	2.49e-06
Rps27a	5458.48	-0.770197	0.147143	-5.23433	1.66e-07	2.5e-06
Mettl6	2560.49	-0.744232	0.142215	-5.23315	1.67e-07	2.52e-06
Etv1	4951.62	-0.735612	0.140592	-5.23226	1.67e-07	2.53e-06
Trappc5	1471.3	-0.879447	0.168096	-5.23182	1.68e-07	2.53e-06
Rps25	5466.85	-0.887166	0.169689	-5.22818	1.71e-07	2.58e-06
Dmxl1	1643.88	0.911458	0.174332	5.22829	1.71e-07	2.58e-06
Lrrn1	950.463	1.1276	0.215721	5.22711	1.72e-07	2.59e-06
Kndc1	2030.8	0.894946	0.171217	5.22697	1.72e-07	2.59e-06
Fgf9	1162.68	-0.904446	0.173071	-5.22587	1.73e-07	2.6e-06
Ndufs5	5051.68	-0.85304	0.163253	-5.22526	1.74e-07	2.61e-06
Micos13	5309.59	-0.750332	0.143624	-5.22427	1.75e-07	2.62e-06
Dlx6os1	1451.33	-0.860821	0.164811	-5.22307	1.76e-07	2.63e-06
Cks1b	852.822	-1.09757	0.210152	-5.22276	1.76e-07	2.64e-06
Myl6	18043	-0.730021	0.1398	-5.22191	1.77e-07	2.65e-06
Pex11b	1463.33	-0.811497	0.155415	-5.22147	1.78e-07	2.65e-06
Ttc1	7305.53	-0.691057	0.132359	-5.22107	1.78e-07	2.65e-06
Ndel1	2923.88	-0.765728	0.146679	-5.22043	1.79e-07	2.66e-06
Itgb1	3607.92	0.762918	0.146183	5.21892	1.8e-07	2.68e-06
Dennd6b	1048.86	0.92752	0.177762	5.21777	1.81e-07	2.7e-06
Pkib	887.134	-0.892776	0.171201	-5.21479	1.84e-07	2.74e-06
4933412E12Rik	1132.46	-0.85025	0.163066	-5.21414	1.85e-07	2.74e-06
Gm17477	79.3471	1.87985	0.360912	5.20862	1.9e-07	2.82e-06
Gatd1	1735.49	-0.791834	0.152046	-5.20787	1.91e-07	2.83e-06
Arl4a	2786.09	-0.831464	0.159711	-5.20605	1.93e-07	2.86e-06
Pcp4	1446.3	-1.05469	0.202662	-5.20415	1.95e-07	2.89e-06
Ak6	993.882	-1.12685	0.216769	-5.19838	2.01e-07	2.97e-06
Actn1	1614.25	0.805491	0.154961	5.19804	2.01e-07	2.98e-06
Nipsnap3b	2810.3	-0.815892	0.157017	-5.1962	2.03e-07	3e-06
Tle2	220.83	1.5692	0.301983	5.19633	2.03e-07	3e-06
Taf11	1872.84	-0.827814	0.159336	-5.19541	2.04e-07	3.01e-06
Snap25	187724	-0.723337	0.139236	-5.19505	2.05e-07	3.01e-06
Sltm	7074.47	0.707415	0.136169	5.19514	2.05e-07	3.01e-06
Ubr5	7775.39	0.680867	0.131076	5.19445	2.05e-07	3.02e-06
Snx25	1565.79	0.812499	0.156424	5.19422	2.06e-07	3.02e-06
Scp2	13548.1	-0.799199	0.153871	-5.19397	2.06e-07	3.02e-06
Tagln2	1392.79	-0.822574	0.158398	-5.1931	2.07e-07	3.03e-06
Vdac3	23188.5	-0.691878	0.133275	-5.19137	2.09e-07	3.06e-06
Gm45201	407.474	1.11697	0.215187	5.1907	2.1e-07	3.07e-06
Minar2	1707.56	-0.828513	0.159612	-5.19079	2.09e-07	3.07e-06
Cbx5	8190.59	-0.708246	0.136541	-5.18707	2.14e-07	3.12e-06
Clpp	4579.81	-0.73163	0.141076	-5.18609	2.15e-07	3.14e-06
Akap9	12121.6	0.712165	0.137346	5.18518	2.16e-07	3.15e-06
Taok3	3564.54	-0.731961	0.141242	-5.18231	2.19e-07	3.2e-06
Gm36955	138.864	1.5912	0.307069	5.1819	2.2e-07	3.2e-06
Trpc4ap	4060.76	0.718382	0.138722	5.17858	2.24e-07	3.26e-06
Gm37274	154.232	1.53486	0.296629	5.17434	2.29e-07	3.33e-06
Fam229b	1130.62	-0.887838	0.171581	-5.17444	2.29e-07	3.33e-06
Slc12a5	3109.27	0.733373	0.141755	5.17351	2.3e-07	3.34e-06
Zfp692	522.97	1.02006	0.197264	5.17101	2.33e-07	3.38e-06
Ndufa11	6715.71	-0.838004	0.162056	-5.17107	2.33e-07	3.38e-06
Gm44742	131.325	1.64113	0.317438	5.16993	2.34e-07	3.39e-06
Fgf13	7490.14	-0.750985	0.145266	-5.16972	2.34e-07	3.4e-06
Rictor	1872.28	0.858527	0.166074	5.16956	2.35e-07	3.4e-06
Gm36988	268.936	1.3473	0.260644	5.16911	2.35e-07	3.4e-06
Pole3	2718.94	-0.895728	0.173329	-5.16778	2.37e-07	3.42e-06
Selenoh	1399.2	-0.980288	0.189715	-5.16717	2.38e-07	3.43e-06
Tpm3	24759.8	-0.659276	0.127611	-5.16628	2.39e-07	3.44e-06
Rps15a	3123.28	-0.7684	0.148767	-5.16512	2.4e-07	3.46e-06
B230118H07Rik	3816.75	-0.83104	0.16102	-5.16109	2.46e-07	3.54e-06
Myo18a	3836.26	0.845034	0.163757	5.16029	2.47e-07	3.54e-06
Armc7	367.428	-1.13605	0.22015	-5.16034	2.47e-07	3.54e-06
Gpsm3	163.257	-1.45715	0.282368	-5.16048	2.46e-07	3.54e-06
Tmem263	5242.97	-0.976254	0.189237	-5.15889	2.48e-07	3.57e-06
Tsc1	1869.22	0.818107	0.158603	5.15822	2.49e-07	3.58e-06
Tagln3	12155	-0.791372	0.153433	-5.15778	2.5e-07	3.58e-06
Prrc2a	616.734	0.992315	0.192388	5.15788	2.5e-07	3.58e-06
Rpl14	7999.71	-0.793129	0.153879	-5.15425	2.55e-07	3.64e-06
Dot1l	1305.72	0.859752	0.166818	5.15384	2.55e-07	3.65e-06
Btg2	1306.06	-0.94666	0.183748	-5.15194	2.58e-07	3.68e-06
Ndufs7	10202.1	-0.732024	0.142135	-5.15021	2.6e-07	3.71e-06
Mcee	1059.82	-0.898938	0.174565	-5.1496	2.61e-07	3.72e-06
Chd4	7586.51	0.737838	0.143313	5.14843	2.63e-07	3.74e-06
Atp1b1	33026.7	0.646091	0.125506	5.14789	2.63e-07	3.75e-06
2810414N06Rik	349.566	-1.1733	0.227934	-5.14756	2.64e-07	3.75e-06
Cited1	1280.92	-0.879115	0.170866	-5.14505	2.67e-07	3.8e-06
Adarb2	2727.93	0.762789	0.148295	5.14373	2.69e-07	3.83e-06
Zc3h13	6682.81	0.676294	0.131483	5.14358	2.7e-07	3.83e-06
Atxn7l1	2645.24	-0.75697	0.147191	-5.14277	2.71e-07	3.84e-06
Nrsn1	12086.7	-0.78733	0.153154	-5.14076	2.74e-07	3.88e-06
Surf1	6040.53	-0.687564	0.133811	-5.13832	2.77e-07	3.92e-06
Ubxn2a	1313.81	-0.984779	0.191667	-5.13795	2.78e-07	3.93e-06
Hes1	164.275	1.51659	0.295367	5.13459	2.83e-07	4e-06
Ppp1r7	10309.6	-0.680836	0.132617	-5.13387	2.84e-07	4.01e-06
Mcm3ap	1297.86	0.848306	0.165244	5.13365	2.84e-07	4.01e-06
Slc12a2	3483.71	0.762173	0.148514	5.13199	2.87e-07	4.04e-06
Cacna1b	2811.43	0.757488	0.147632	5.13092	2.88e-07	4.06e-06
Gm43788	251.007	1.27779	0.249073	5.13019	2.89e-07	4.07e-06
Bex1	810.613	-1.08975	0.212424	-5.13007	2.9e-07	4.07e-06
Prkrip1	1288.84	-0.912717	0.177928	-5.12969	2.9e-07	4.08e-06
Gm16286	9615.93	-0.70126	0.136741	-5.12839	2.92e-07	4.1e-06
Gm37788	132.115	1.56596	0.305398	5.1276	2.93e-07	4.12e-06
Kif1b	26858.7	0.664167	0.129565	5.12611	2.96e-07	4.14e-06
N6amt1	3594.47	-0.774546	0.151097	-5.12616	2.96e-07	4.14e-06
Per3	2474.66	0.831018	0.162121	5.12593	2.96e-07	4.15e-06
Litaf	1315.53	-0.839645	0.163887	-5.12331	3e-07	4.2e-06
Thap7	1602.86	-0.814989	0.159242	-5.11793	3.09e-07	4.32e-06
Poli	909.592	-0.869481	0.16992	-5.11701	3.1e-07	4.34e-06
Rpl27	4222.46	-0.83216	0.162645	-5.11641	3.11e-07	4.35e-06
Heatr5a	671.031	0.941485	0.184017	5.11629	3.12e-07	4.35e-06
Fam192a	5824.92	-0.706458	0.138094	-5.11577	3.12e-07	4.35e-06
Eif1ad	3019.51	-0.781563	0.152771	-5.11591	3.12e-07	4.35e-06
Prr3	1209.7	-0.828634	0.162024	-5.11428	3.15e-07	4.38e-06
Dr1	1730.93	-0.811895	0.158784	-5.11321	3.17e-07	4.4e-06
2610044O15Rik8	2268	-0.770577	0.150708	-5.11305	3.17e-07	4.4e-06
2310039H08Rik	784.661	-0.92557	0.181038	-5.11257	3.18e-07	4.41e-06
Ndufaf8	1499.93	-0.918395	0.17966	-5.11184	3.19e-07	4.43e-06
Gm42466	192.927	1.37476	0.269062	5.10947	3.23e-07	4.48e-06
Gm43487	108.738	1.6577	0.324477	5.10884	3.24e-07	4.49e-06
Nxt1	898.399	-0.896015	0.175391	-5.10867	3.24e-07	4.49e-06
Thyn1	4576.25	-0.764709	0.149717	-5.10769	3.26e-07	4.51e-06
Pts	2835.4	-0.94716	0.185447	-5.10743	3.27e-07	4.51e-06
Tceal3	3848.94	-0.875846	0.1715	-5.10696	3.27e-07	4.52e-06
Dlx1	1659.09	-0.860355	0.168489	-5.10629	3.29e-07	4.53e-06
Mrpl27	3519.98	-0.912596	0.178887	-5.10153	3.37e-07	4.64e-06
Nav2	4910.52	0.764895	0.149966	5.10046	3.39e-07	4.67e-06
Relch	1812.8	0.817792	0.160357	5.09984	3.4e-07	4.68e-06
Mkrn2	2031.83	-0.757373	0.14851	-5.09981	3.4e-07	4.68e-06
Plek	2476.79	-0.832872	0.163331	-5.0993	3.41e-07	4.68e-06
Commd2	2820.51	-0.785298	0.15403	-5.09833	3.43e-07	4.71e-06
Nisch	9741.2	0.684081	0.134188	5.09794	3.43e-07	4.71e-06
Ndufb6	6312.7	-0.773486	0.151738	-5.09751	3.44e-07	4.72e-06
Safb	3651.51	0.698913	0.137126	5.09688	3.45e-07	4.73e-06
Nbeal1	1726.7	0.845116	0.165834	5.09617	3.47e-07	4.74e-06
Ppil1	1903.97	-0.842426	0.165476	-5.09092	3.56e-07	4.87e-06
Elmod1	2182.96	0.756669	0.148652	5.09021	3.58e-07	4.89e-06
9630010A21Rik	767.388	0.924432	0.181655	5.08893	3.6e-07	4.92e-06
Gm50287	153.305	1.53242	0.301141	5.08869	3.61e-07	4.92e-06
Ndufa5	8308.06	-0.856086	0.168346	-5.08528	3.67e-07	5.01e-06
Limch1	5278.19	0.744862	0.146512	5.08397	3.7e-07	5.04e-06
Txn1	5056.34	-0.815717	0.160459	-5.08364	3.7e-07	5.04e-06
Mrpl4	3020.5	-0.71165	0.140002	-5.08315	3.71e-07	5.05e-06
Nucks1	6982.84	-0.849955	0.167306	-5.08023	3.77e-07	5.12e-06
Cdc123	10288.3	-0.701882	0.138162	-5.08012	3.77e-07	5.12e-06
Cds2	6135.91	0.697724	0.137374	5.079	3.79e-07	5.15e-06
Sln	339.19	-1.29909	0.255809	-5.07836	3.81e-07	5.16e-06
Rplp2	2525	-0.861083	0.169598	-5.07721	3.83e-07	5.19e-06
Ube2d3	8628.64	-0.679005	0.133762	-5.07622	3.85e-07	5.21e-06
Sfr1	10401.2	-0.700778	0.138089	-5.07483	3.88e-07	5.25e-06
Plekhn1	499.619	1.09845	0.21647	5.07439	3.89e-07	5.25e-06
6330420H09Rik	324.81	-1.19136	0.234777	-5.07443	3.89e-07	5.25e-06
Ldb2	1595.6	-0.931163	0.183629	-5.0709	3.96e-07	5.34e-06
A2ml1	180.507	-1.39349	0.274798	-5.07097	3.96e-07	5.34e-06
Trappc4	6624.9	-0.689243	0.135935	-5.07039	3.97e-07	5.35e-06
Ccdc106	620.014	-0.961803	0.189742	-5.06902	4e-07	5.39e-06
Ddost	2655.46	0.729947	0.144067	5.06671	4.05e-07	5.45e-06
Dnajb1	3782.51	-0.713053	0.14074	-5.06644	4.05e-07	5.45e-06
Vamp8	2352.79	-0.98393	0.194267	-5.06482	4.09e-07	5.49e-06
Atg2a	591.847	1.02012	0.201411	5.06485	4.09e-07	5.49e-06
Rps13	2766.06	-0.845132	0.166949	-5.0622	4.14e-07	5.56e-06
Ppil3	1226.76	-0.860383	0.169993	-5.06129	4.16e-07	5.58e-06
Tns3	1600.15	0.794087	0.156955	5.05934	4.21e-07	5.64e-06
Atp11a	1744.11	0.791266	0.156498	5.05608	4.28e-07	5.73e-06
Hectd1	6602.33	0.680684	0.134629	5.05601	4.28e-07	5.73e-06
Caskin1	1094.53	0.912391	0.180529	5.05399	4.33e-07	5.78e-06
Yae1d1	1066.3	-0.862319	0.170649	-5.05319	4.34e-07	5.8e-06
Ptch1	1035.42	0.920956	0.182261	5.05296	4.35e-07	5.81e-06
4732491K20Rik	359.519	-1.11225	0.220122	-5.05286	4.35e-07	5.81e-06
Gm44541	161.975	1.44776	0.286696	5.04981	4.42e-07	5.89e-06
Rnf5	1376.05	-0.960941	0.190295	-5.04974	4.42e-07	5.89e-06
Gm44745	354.455	1.12205	0.222333	5.04672	4.49e-07	5.98e-06
Dph3	2500.44	-0.957627	0.189772	-5.0462	4.51e-07	5.99e-06
Zfp286	1975.96	-0.807629	0.160213	-5.04097	4.63e-07	6.16e-06
Commd7	3126.26	-0.716973	0.142262	-5.03981	4.66e-07	6.18e-06
Polr3gl	1643.2	-0.784849	0.155726	-5.03994	4.66e-07	6.18e-06
Bcl10	1456.79	-0.843111	0.167313	-5.03913	4.68e-07	6.2e-06
Zfp51	1011.65	-0.842937	0.16734	-5.03728	4.72e-07	6.26e-06
Uvssa	1597.33	0.785365	0.15599	5.03472	4.79e-07	6.34e-06
Ndufs6	4919.75	-0.839413	0.16679	-5.03274	4.84e-07	6.4e-06
Htra3	523.738	-1.1495	0.228519	-5.03021	4.9e-07	6.48e-06
Lhpp	1147.38	-0.845413	0.168102	-5.02915	4.93e-07	6.51e-06
Mast4	1755.6	0.798215	0.158729	5.02878	4.94e-07	6.52e-06
Atg16l1	1922.51	0.818035	0.162698	5.02794	4.96e-07	6.54e-06
Mob2	1689.81	-0.769919	0.153129	-5.0279	4.96e-07	6.54e-06
Gm37333	226.878	1.37941	0.274452	5.02606	5.01e-07	6.59e-06
Gm45220	356.644	1.23856	0.246521	5.02415	5.06e-07	6.65e-06
Scrib	355.676	1.21501	0.241841	5.02399	5.06e-07	6.65e-06
Chd1	766.643	0.941218	0.187342	5.02405	5.06e-07	6.65e-06
Snrpe	1964.28	-0.919292	0.182998	-5.0235	5.07e-07	6.66e-06
Rxrg	972.796	-0.860652	0.171323	-5.02357	5.07e-07	6.66e-06
Dnal4	1152.99	-0.906574	0.180559	-5.02094	5.14e-07	6.74e-06
Ift172	961.983	0.955127	0.190239	5.02066	5.15e-07	6.75e-06
Dner	5833.36	0.682315	0.135924	5.01983	5.17e-07	6.77e-06
Rprm	867.415	-0.888834	0.177065	-5.01981	5.17e-07	6.77e-06
Adgrl1	5709.84	0.682372	0.135944	5.01949	5.18e-07	6.77e-06
Ubr4	4959.02	0.690057	0.137504	5.01844	5.21e-07	6.81e-06
Glt8d1	1459.41	0.782968	0.156078	5.01653	5.26e-07	6.87e-06
Pvt1	930.232	-0.897185	0.178915	-5.01458	5.31e-07	6.93e-06
Zfand2a	1466.31	-0.841678	0.167923	-5.0123	5.38e-07	7.01e-06
A630081D01Rik	110.675	1.90572	0.380257	5.01167	5.4e-07	7.03e-06
Myrf	613.27	1.13367	0.22627	5.01025	5.44e-07	7.08e-06
Mrpl47	1653.77	-0.777654	0.155263	-5.00863	5.48e-07	7.13e-06
Gm43313	288.273	1.23977	0.247554	5.00808	5.5e-07	7.15e-06
Prkcz	6234.58	-0.676529	0.135102	-5.00753	5.51e-07	7.16e-06
Bax	3683.74	-0.783023	0.156376	-5.00731	5.52e-07	7.16e-06
Fam107b	944.837	-0.849095	0.169578	-5.00709	5.53e-07	7.17e-06
Gm42690	74.2061	-1.79154	0.357842	-5.00649	5.54e-07	7.18e-06
Mtres1	2887.31	-0.746928	0.149212	-5.00582	5.56e-07	7.2e-06
Dcaf15	392.332	1.07618	0.215085	5.00354	5.63e-07	7.28e-06
Syce2	1280.06	-0.951859	0.190261	-5.00291	5.65e-07	7.3e-06
Arid1b	2238.6	0.753347	0.150606	5.00209	5.67e-07	7.33e-06
Cdkn1a	2272.52	-0.836847	0.167338	-5.00093	5.71e-07	7.37e-06
Ifi27l2a	327.605	-1.2735	0.254792	-4.99818	5.79e-07	7.47e-06
Vars	607.525	0.975089	0.195098	4.99794	5.79e-07	7.47e-06
Snap23	1995.07	-0.757969	0.151741	-4.99516	5.88e-07	7.57e-06
Fam81a	10077.5	-0.827766	0.16573	-4.99466	5.89e-07	7.59e-06
Bcl2a1b	218.31	-1.35156	0.270818	-4.99065	6.02e-07	7.74e-06
Inf2	916.308	0.893021	0.178943	4.99054	6.02e-07	7.74e-06
Dnajc19	3881.01	-0.724341	0.145204	-4.98843	6.09e-07	7.82e-06
0610009B22Rik	4742.27	-0.819494	0.164339	-4.9866	6.15e-07	7.89e-06
1700048O20Rik	278.04	-1.33764	0.268266	-4.98623	6.16e-07	7.9e-06
Srxn1	2009.82	-0.808956	0.162316	-4.98382	6.23e-07	7.99e-06
C130073E24Rik	124.899	1.56704	0.314555	4.98177	6.3e-07	8.07e-06
Cmpk1	6831.37	-0.782026	0.156985	-4.98153	6.31e-07	8.07e-06
Mrpl14	1869.53	-0.92479	0.185646	-4.98147	6.31e-07	8.07e-06
Gcfc2	380.778	1.11455	0.223765	4.9809	6.33e-07	8.09e-06
Mxi1	2318.47	-0.758228	0.152261	-4.97978	6.37e-07	8.13e-06
Stau2	5909.58	-0.70749	0.14221	-4.97495	6.53e-07	8.33e-06
Stat2	1526.81	0.777007	0.1562	4.97445	6.54e-07	8.35e-06
Sart1	1819.6	0.780648	0.156935	4.97433	6.55e-07	8.35e-06
Mrpl28	11295.1	-0.680298	0.136774	-4.97388	6.56e-07	8.36e-06
Slc4a7	2294.36	0.749471	0.150746	4.97175	6.64e-07	8.44e-06
Gramd1a	1665.09	0.800916	0.161106	4.97136	6.65e-07	8.46e-06
Atp13a1	1255.85	0.917444	0.184598	4.96996	6.7e-07	8.51e-06
Zfp971	395.313	-1.09346	0.220044	-4.96927	6.72e-07	8.54e-06
Pdha1	11178.6	-0.667765	0.134395	-4.96868	6.74e-07	8.55e-06
Magoh	1480.09	-0.832007	0.167456	-4.9685	6.75e-07	8.56e-06
Snrpd2	3786.63	-0.811778	0.163412	-4.96768	6.78e-07	8.59e-06
Gm43175	1917.6	0.769697	0.155052	4.96412	6.9e-07	8.74e-06
Crebzf	464.397	1.04062	0.209655	4.96346	6.92e-07	8.76e-06
Rhoj	758.303	-0.880143	0.177344	-4.9629	6.94e-07	8.78e-06
Sem1	2584.31	-0.933891	0.188189	-4.96253	6.96e-07	8.79e-06
Bola1	2079.28	-0.76886	0.154965	-4.96152	6.99e-07	8.83e-06
Txnl4a	2931.47	-0.762973	0.153817	-4.96026	7.04e-07	8.88e-06
1500015A07Rik	375.04	-1.11423	0.224691	-4.95893	7.09e-07	8.94e-06
Gtf2e2	2989.29	-0.707587	0.142705	-4.95838	7.11e-07	8.96e-06
Cwf19l2	1684.93	0.748731	0.151032	4.95745	7.14e-07	8.99e-06
2610002M06Rik	2262.82	-0.785092	0.158367	-4.95743	7.14e-07	8.99e-06
Coa6	959.195	-0.937583	0.189165	-4.95642	7.18e-07	9.02e-06
Pitpnm1	1548.21	0.858072	0.173125	4.95637	7.18e-07	9.02e-06
Col4a5	238.769	1.37653	0.277872	4.95382	7.28e-07	9.14e-06
Babam1	3843.64	-0.761961	0.15385	-4.95261	7.32e-07	9.19e-06
Aamdc	3489.58	-0.773102	0.156192	-4.94968	7.43e-07	9.32e-06
Rpl34	5058.49	-0.783699	0.158346	-4.94928	7.45e-07	9.33e-06
Mrps18a	6110.86	-0.717757	0.145031	-4.949	7.46e-07	9.34e-06
Jak1	9890.25	0.643103	0.129965	4.94829	7.49e-07	9.37e-06
Eif4a1	10281.7	-0.638151	0.128987	-4.9474	7.52e-07	9.4e-06
Mon2	3713.62	0.675912	0.136764	4.94219	7.73e-07	9.65e-06
6030400A10Rik	176.633	1.51567	0.3067	4.94187	7.74e-07	9.66e-06
Cpsf1	1749.22	0.777719	0.157374	4.94184	7.74e-07	9.66e-06
Ak4	1908.81	-0.75118	0.152118	-4.93815	7.89e-07	9.83e-06
Chchd3	5354	-0.70182	0.142126	-4.93801	7.89e-07	9.83e-06
Hebp2	345.034	-1.11161	0.225188	-4.93634	7.96e-07	9.91e-06
Gpx1	10463.7	-0.793679	0.160828	-4.93497	8.02e-07	9.97e-06
B230217J21Rik	82.9499	1.74177	0.353034	4.93371	8.07e-07	1e-05
Nudcd2	3137.31	-0.803007	0.16277	-4.93338	8.08e-07	1e-05
Spata33	525.342	-1.00489	0.203726	-4.93256	8.12e-07	1.01e-05
C4b	1974.03	1.0071	0.204268	4.93029	8.21e-07	1.02e-05
Ptgfrn	717.079	1.01279	0.205597	4.92611	8.39e-07	1.04e-05
Rps14	18616.9	-0.772481	0.156897	-4.9235	8.5e-07	1.05e-05
Bet1	2748.91	-0.936433	0.190204	-4.92332	8.51e-07	1.05e-05
Hlf	3242.87	-0.794274	0.161339	-4.92301	8.52e-07	1.05e-05
Lix1	8964.15	-0.832412	0.169209	-4.91943	8.68e-07	1.07e-05
Ndufa12	19173	-0.719556	0.146302	-4.91831	8.73e-07	1.08e-05
Chn1	45988.7	-0.636815	0.129492	-4.91781	8.75e-07	1.08e-05
Ciao2b	1446.3	-0.90198	0.183433	-4.9172	8.78e-07	1.08e-05
Ino80c	1900.67	-0.884771	0.179944	-4.91693	8.79e-07	1.08e-05
Zfp984	678.069	-1.19413	0.242886	-4.91643	8.81e-07	1.09e-05
Bcas1os2	77.6777	1.78595	0.363316	4.91569	8.85e-07	1.09e-05
Ndufa6	7257.79	-0.761676	0.154958	-4.91537	8.86e-07	1.09e-05
A930003A15Rik	192.942	-1.37743	0.280243	-4.91513	8.87e-07	1.09e-05
Gpalpp1	1199.82	-0.871335	0.177317	-4.914	8.92e-07	1.1e-05
Pfdn5	8222.34	-0.713352	0.145174	-4.91378	8.93e-07	1.1e-05
Gm14597	569.794	-0.956239	0.194615	-4.9135	8.95e-07	1.1e-05
Eif4g1	4450.59	0.667375	0.135846	4.91272	8.98e-07	1.1e-05
Rps9	11702.2	-0.769518	0.156652	-4.91227	9e-07	1.1e-05
Ndufv3	9715.91	-0.730509	0.148707	-4.9124	9e-07	1.1e-05
Zfp940	1208.54	-0.791991	0.161293	-4.91028	9.09e-07	1.11e-05
Ankrd40	3141.15	-0.704917	0.143566	-4.91007	9.1e-07	1.11e-05
Gm15912	807.71	-0.932708	0.189955	-4.91014	9.1e-07	1.11e-05
Pfdn6	4688.79	-0.797444	0.162425	-4.90961	9.13e-07	1.11e-05
Ccdc59	2927.05	-0.746996	0.152199	-4.90803	9.2e-07	1.12e-05
2700062C07Rik	1623.64	-0.769301	0.156761	-4.90747	9.23e-07	1.13e-05
Stmn3	16360.9	-0.628444	0.128065	-4.90722	9.24e-07	1.13e-05
Rif1	2628.89	0.74062	0.150931	4.90701	9.25e-07	1.13e-05
Cisd2	4841.43	-0.667235	0.135982	-4.9068	9.26e-07	1.13e-05
Gm38178	278.534	1.16803	0.238062	4.90639	9.28e-07	1.13e-05
Atp11b	2600.87	0.899552	0.183363	4.90587	9.3e-07	1.13e-05
Vamp3	3271.62	-0.808622	0.164881	-4.90428	9.38e-07	1.14e-05
Uqcr10	12742.2	-0.795068	0.162134	-4.90377	9.4e-07	1.14e-05
Mrps2	1317.61	-0.837656	0.170841	-4.90312	9.43e-07	1.14e-05
Ndufb4	6876.73	-0.74584	0.152141	-4.90231	9.47e-07	1.15e-05
Rnps1	6829.11	-0.739293	0.150829	-4.90153	9.51e-07	1.15e-05
Tsfm	1795.09	-0.739407	0.150896	-4.9001	9.58e-07	1.16e-05
Pam16	1116.62	-0.850982	0.173704	-4.89905	9.63e-07	1.16e-05
Nsmce2	3572.69	-0.683734	0.139589	-4.89818	9.67e-07	1.17e-05
Mpc2	5230.91	-0.731217	0.149289	-4.89799	9.68e-07	1.17e-05
Cplane1	2706.13	0.811381	0.16569	4.89698	9.73e-07	1.17e-05
Rps23	3137.48	-0.867733	0.177241	-4.89577	9.79e-07	1.18e-05
Igsf6	908.255	-0.932092	0.190442	-4.89437	9.86e-07	1.19e-05
Gm47472	814.302	0.972423	0.198683	4.89434	9.86e-07	1.19e-05
Selenok	25847.9	-0.706619	0.14447	-4.89111	1e-06	1.21e-05
Nudt2	1002.09	-0.96295	0.196904	-4.89045	1.01e-06	1.21e-05
Exosc1	3605.67	-0.68842	0.140815	-4.88883	1.01e-06	1.22e-05
Usp35	539.796	0.999746	0.204509	4.88853	1.02e-06	1.22e-05
Gm37437	150.176	1.47075	0.300947	4.88707	1.02e-06	1.23e-05
Pdap1	1675.28	-0.91021	0.186273	-4.88644	1.03e-06	1.23e-05
Ngrn	3140.55	-0.727904	0.148989	-4.88562	1.03e-06	1.24e-05
Rpl35a	3153.72	-0.851849	0.174387	-4.88483	1.04e-06	1.24e-05
Smim15	2906.14	-0.86521	0.177131	-4.88458	1.04e-06	1.24e-05
Cipc	2399.02	-0.745121	0.152601	-4.88281	1.05e-06	1.25e-05
Lrp8	1861.1	0.735989	0.150739	4.88254	1.05e-06	1.25e-05
Anapc16	2413.48	-0.826635	0.169316	-4.88221	1.05e-06	1.25e-05
Clns1a	6787.93	-0.699301	0.143252	-4.8816	1.05e-06	1.26e-05
Mrfap1	6395.52	-0.796229	0.163122	-4.88119	1.05e-06	1.26e-05
Atp6v0c	19744.3	-0.753702	0.154446	-4.88003	1.06e-06	1.26e-05
Gm42888	77.573	1.78566	0.365932	4.87975	1.06e-06	1.27e-05
Gtpbp2	503.736	1.00392	0.205737	4.87965	1.06e-06	1.27e-05
Dnajc12	1524.5	-0.833713	0.170896	-4.87849	1.07e-06	1.27e-05
B230216N24Rik	763.337	0.934667	0.191602	4.87818	1.07e-06	1.27e-05
Usp40	1685.07	0.739515	0.151687	4.87526	1.09e-06	1.29e-05
Gm15631	369.455	-1.0893	0.223458	-4.87473	1.09e-06	1.29e-05
8030445P17Rik	138.549	1.57171	0.322468	4.874	1.09e-06	1.3e-05
Gm37879	176.973	1.43065	0.293539	4.87378	1.09e-06	1.3e-05
Dennd1a	755.539	0.941937	0.193377	4.87099	1.11e-06	1.32e-05
Ubl7	7460.11	-0.648017	0.133081	-4.86935	1.12e-06	1.33e-05
Chchd5	948.922	-0.904022	0.185665	-4.8691	1.12e-06	1.33e-05
Gm37407	1413.49	0.845464	0.173769	4.86546	1.14e-06	1.35e-05
Sbf2	2549.41	0.728933	0.149819	4.86544	1.14e-06	1.35e-05
Gm42735	663.616	1.0316	0.212223	4.8609	1.17e-06	1.38e-05
Fryl	4607.91	0.713385	0.146784	4.86011	1.17e-06	1.39e-05
Abca7	439.477	1.02107	0.210132	4.85921	1.18e-06	1.39e-05
2810006K23Rik	759.731	-0.890184	0.183213	-4.85872	1.18e-06	1.39e-05
Ttc37	830.024	0.84884	0.174759	4.85721	1.19e-06	1.4e-05
1500009L16Rik	1157.48	-0.939187	0.193539	-4.85269	1.22e-06	1.43e-05
Gm48742	277.606	1.34113	0.276399	4.85213	1.22e-06	1.44e-05
Lamb2	665.309	1.25324	0.258328	4.85136	1.23e-06	1.44e-05
Slc12a9	783.817	0.876913	0.180769	4.85101	1.23e-06	1.44e-05
Gm9866	1734.25	-0.727971	0.15012	-4.84925	1.24e-06	1.46e-05
Borcs8	1138.03	-0.813526	0.16778	-4.84877	1.24e-06	1.46e-05
mt-Tp	4285.08	0.736469	0.151922	4.84769	1.25e-06	1.46e-05
Myd88	581.229	-0.924765	0.190787	-4.84711	1.25e-06	1.47e-05
Nde1	2919.2	-0.760593	0.156915	-4.84718	1.25e-06	1.47e-05
Bod1l	6368.09	0.664285	0.137144	4.84369	1.27e-06	1.49e-05
Mcam	277.756	1.32184	0.272942	4.84291	1.28e-06	1.5e-05
Cenpw	389.613	-1.05501	0.217935	-4.84095	1.29e-06	1.51e-05
Amy1	616.293	1.00153	0.206911	4.84037	1.3e-06	1.51e-05
Tenm2	6056.7	0.684318	0.141414	4.83913	1.3e-06	1.52e-05
Gm43670	1134.94	0.843198	0.174289	4.83792	1.31e-06	1.53e-05
Fbxo8	1861.1	-0.764684	0.158087	-4.83712	1.32e-06	1.54e-05
Gdap1	10540.6	-0.670366	0.138611	-4.8363	1.32e-06	1.54e-05
Chd8	3122.11	0.751324	0.155389	4.83511	1.33e-06	1.55e-05
Mapk10	16935.4	-0.642666	0.132925	-4.83479	1.33e-06	1.55e-05
Mrps7	3481.6	-0.735625	0.152155	-4.83472	1.33e-06	1.55e-05
Mkks	978.764	-1.01603	0.21016	-4.83455	1.33e-06	1.55e-05
Gm44560	63.4282	1.85284	0.383291	4.83403	1.34e-06	1.55e-05
Rai1	390.468	1.12147	0.232054	4.83282	1.35e-06	1.56e-05
Gm36933	122.313	1.52424	0.315437	4.83216	1.35e-06	1.57e-05
Hspa4	2506.71	0.7339	0.151894	4.83167	1.35e-06	1.57e-05
Pfdn1	6581.57	-0.778179	0.16108	-4.83102	1.36e-06	1.57e-05
Uggt2	1352.3	0.785574	0.162641	4.83013	1.36e-06	1.58e-05
Mtor	2789.28	0.730852	0.151322	4.82977	1.37e-06	1.58e-05
Fam98a	1685.63	-0.736133	0.152419	-4.82965	1.37e-06	1.58e-05
Gm37686	257.351	1.27789	0.264649	4.82863	1.37e-06	1.59e-05
C030015E24Rik	158.216	1.49631	0.309994	4.8269	1.39e-06	1.6e-05
Ncam2	1596.64	0.806949	0.167207	4.82605	1.39e-06	1.61e-05
Gm43829	198.468	1.4381	0.298057	4.82492	1.4e-06	1.61e-05
Ccpg1os	711.032	-0.895007	0.185554	-4.82344	1.41e-06	1.63e-05
Adgrb2	1288.13	1.03348	0.214353	4.82139	1.43e-06	1.64e-05
Selenom	6968.57	-0.708227	0.146888	-4.82154	1.42e-06	1.64e-05
Mcts1	5242.33	-0.763792	0.158416	-4.82145	1.43e-06	1.64e-05
Trim28	4780.87	0.644365	0.133704	4.81933	1.44e-06	1.66e-05
Cdan1	500.619	0.961514	0.199568	4.81797	1.45e-06	1.67e-05
Vti1b	7019.76	-0.746541	0.154978	-4.81708	1.46e-06	1.67e-05
Sae1	11116.1	-0.626497	0.130118	-4.81485	1.47e-06	1.69e-05
Slc4a4	4624.35	0.786869	0.163447	4.81421	1.48e-06	1.69e-05
Praf2	2426.4	-0.700247	0.14546	-4.81401	1.48e-06	1.69e-05
Uqcc1	4915.75	-0.646939	0.134411	-4.81313	1.49e-06	1.7e-05
Lypla2	512.854	-1.12291	0.233298	-4.8132	1.49e-06	1.7e-05
Ext2	1106.33	0.843284	0.175227	4.81252	1.49e-06	1.7e-05
Taf13	11426.9	-0.775237	0.16109	-4.81244	1.49e-06	1.7e-05
Zmat2	5194.85	-0.737011	0.153153	-4.81224	1.49e-06	1.7e-05
Ecpas	6716.62	0.64029	0.133065	4.81187	1.5e-06	1.71e-05
Npr2	928.987	0.835364	0.173674	4.80994	1.51e-06	1.72e-05
Fgfr1op2	6243.73	-0.743581	0.1546	-4.80972	1.51e-06	1.72e-05
Myo6	6854.53	0.777355	0.161623	4.80968	1.51e-06	1.72e-05
Gm48296	64.941	-1.81784	0.377971	-4.80946	1.51e-06	1.72e-05
Lrrc61	158.173	-1.36778	0.284446	-4.80857	1.52e-06	1.73e-05
Zfp874b	512.085	-0.968424	0.201402	-4.80841	1.52e-06	1.73e-05
Zfand1	3326.63	-0.703655	0.146351	-4.808	1.52e-06	1.73e-05
Gm50012	411.038	1.05853	0.220257	4.80591	1.54e-06	1.75e-05
Zfp868	1493.41	-0.772718	0.160804	-4.80535	1.54e-06	1.75e-05
Mrpl13	3558.9	-0.77587	0.161538	-4.80301	1.56e-06	1.77e-05
Donson	638.496	0.949515	0.19772	4.80233	1.57e-06	1.78e-05
Cerox1	1132.23	-0.821327	0.171028	-4.8023	1.57e-06	1.78e-05
Siva1	698.758	-0.873932	0.18207	-4.79999	1.59e-06	1.8e-05
Mthfsl	744.426	-0.951253	0.198189	-4.79971	1.59e-06	1.8e-05
Rwdd3	502.273	-1.05351	0.21956	-4.79828	1.6e-06	1.81e-05
Iqcc	1148.51	-0.810775	0.168973	-4.79825	1.6e-06	1.81e-05
Med21	2337.95	-0.741325	0.154516	-4.79773	1.6e-06	1.81e-05
Pop4	3402.97	-0.689824	0.143794	-4.7973	1.61e-06	1.81e-05
Mtdh	3876.79	0.663503	0.138306	4.79733	1.61e-06	1.81e-05
Psma2	13587.3	-0.679046	0.141572	-4.79648	1.61e-06	1.82e-05
Idh3a	26331.9	-0.62912	0.131178	-4.79592	1.62e-06	1.82e-05
Cd46	278.766	1.14238	0.238269	4.79452	1.63e-06	1.83e-05
Arl11	213.649	-1.38607	0.289126	-4.79401	1.63e-06	1.84e-05
Ddx17	3989.34	0.676546	0.141133	4.79368	1.64e-06	1.84e-05
Anapc1	3685.67	0.697492	0.145518	4.79318	1.64e-06	1.84e-05
Gm42576	321.402	1.13028	0.235824	4.79291	1.64e-06	1.84e-05
Clcn2	579.954	0.961184	0.200616	4.79115	1.66e-06	1.86e-05
Gm10048	289.307	1.20374	0.251273	4.79056	1.66e-06	1.86e-05
Dcaf4	1576.54	-0.753349	0.157255	-4.79062	1.66e-06	1.86e-05
Lrrc40	4022.99	-0.670126	0.139892	-4.79031	1.67e-06	1.86e-05
Adamtsl1	276.086	1.15794	0.241761	4.78961	1.67e-06	1.87e-05
Exog	2585.46	-0.701466	0.146452	-4.78972	1.67e-06	1.87e-05
Gm42919	93.8714	1.60987	0.336438	4.78503	1.71e-06	1.91e-05
Gm47794	31.3168	-1.99927	0.417884	-4.78428	1.72e-06	1.92e-05
Tomm40l	427.21	-1.00729	0.210581	-4.7834	1.72e-06	1.92e-05
Ptov1	2838.64	0.673688	0.14084	4.78337	1.72e-06	1.92e-05
Ktn1	7303.49	0.628199	0.131331	4.78334	1.72e-06	1.92e-05
Lpxn	336.931	-1.10337	0.230663	-4.78348	1.72e-06	1.92e-05
Gm37606	130.416	1.45806	0.304843	4.78298	1.73e-06	1.92e-05
Selenoo	442.129	0.988166	0.20665	4.78183	1.74e-06	1.93e-05
Sptbn4	771.197	0.918408	0.192069	4.78165	1.74e-06	1.93e-05
Ube2e3	4670.81	-0.693895	0.14519	-4.77922	1.76e-06	1.96e-05
Hdac4	2826.16	0.786773	0.164648	4.7785	1.77e-06	1.96e-05
Clvs1	728.835	-0.926387	0.193937	-4.77675	1.78e-06	1.98e-05
Eef1akmt1	2606.87	-0.773834	0.162079	-4.77444	1.8e-06	2e-05
Zwint	68593	-0.658355	0.13791	-4.7738	1.81e-06	2e-05
Mfsd14a	750.637	0.859819	0.18013	4.77333	1.81e-06	2.01e-05
Itm2b	33388	0.619655	0.129818	4.77326	1.81e-06	2.01e-05
Fam102b	2627.4	-0.874225	0.183213	-4.77164	1.83e-06	2.02e-05
5730455P16Rik	8189.76	-0.701224	0.146957	-4.77163	1.83e-06	2.02e-05
Atp1a3	22685	0.649248	0.136077	4.77118	1.83e-06	2.02e-05
Per2	716.67	0.871427	0.182743	4.7686	1.86e-06	2.05e-05
Gm17907	459.826	1.02585	0.215123	4.76867	1.85e-06	2.05e-05
Mlx	1070.45	-0.782534	0.164112	-4.76829	1.86e-06	2.05e-05
Ap2m1	25298.3	-0.628452	0.131834	-4.76699	1.87e-06	2.06e-05
Sirt7	2879.75	0.819329	0.171928	4.76553	1.88e-06	2.07e-05
Pbdc1	4001.76	-0.740038	0.15532	-4.76461	1.89e-06	2.08e-05
Rdx	6149.92	0.656748	0.13785	4.76421	1.9e-06	2.09e-05
Hexdc	808.29	0.8668	0.18196	4.76368	1.9e-06	2.09e-05
Cnot2	3443.79	-0.67307	0.141298	-4.76347	1.9e-06	2.09e-05
Polr2l	1397.46	-0.868987	0.182461	-4.76259	1.91e-06	2.1e-05
Gm44675	325.41	1.20297	0.252607	4.76222	1.91e-06	2.1e-05
Rps27l	3150.3	-0.89867	0.188798	-4.75995	1.94e-06	2.12e-05
Sgms1	842.608	0.874016	0.183665	4.75875	1.95e-06	2.13e-05
Ndufv2	23084.5	-0.677087	0.142289	-4.75852	1.95e-06	2.14e-05
Gm37519	88.1682	1.72931	0.36352	4.75712	1.96e-06	2.15e-05
Sema5b	499.979	1.16232	0.244452	4.75479	1.99e-06	2.17e-05
Ap3s2	2409.39	-0.719818	0.151397	-4.75452	1.99e-06	2.17e-05
Ranbp2	3175.4	0.683185	0.14372	4.75358	2e-06	2.18e-05
Cotl1	591.874	-1.01419	0.213466	-4.75105	2.02e-06	2.21e-05
Fgf10	540.564	-1.02495	0.215815	-4.74918	2.04e-06	2.23e-05
Lrrc8a	3961.36	0.882407	0.185865	4.74758	2.06e-06	2.25e-05
Rpl7	12570.9	-0.721601	0.152106	-4.74406	2.09e-06	2.28e-05
Kctd4	2596.63	-0.710206	0.149749	-4.74263	2.11e-06	2.3e-05
Saraf	6022.53	0.731379	0.154218	4.7425	2.11e-06	2.3e-05
Agap2	459.954	1.0548	0.222455	4.74165	2.12e-06	2.31e-05
Gm47018	116.483	1.65439	0.348967	4.74083	2.13e-06	2.31e-05
Gm43793	82.4772	1.75631	0.37054	4.73986	2.14e-06	2.32e-05
Gm44093	325.468	1.11838	0.235997	4.73894	2.15e-06	2.33e-05
Dmxl2	8943.81	0.624514	0.131786	4.73883	2.15e-06	2.33e-05
Gm10095	235.572	-1.22549	0.258631	-4.73838	2.15e-06	2.34e-05
Lrrn2	2442.94	0.768577	0.162223	4.73777	2.16e-06	2.34e-05
Cfap410	2151.25	-0.726731	0.153444	-4.73614	2.18e-06	2.36e-05
Mrpl15	4063.56	-0.65484	0.138271	-4.73591	2.18e-06	2.36e-05
Gm14322	283.623	-1.12009	0.236609	-4.73395	2.2e-06	2.38e-05
Gm42729	125.49	1.61734	0.34171	4.73309	2.21e-06	2.39e-05
Enoph1	3748.36	-0.65024	0.137396	-4.73261	2.22e-06	2.4e-05
Fgfr1	4020.26	0.765024	0.161653	4.7325	2.22e-06	2.4e-05
Pantr1	3812.63	-0.894267	0.189163	-4.72749	2.27e-06	2.45e-05
Eif2ak4	658.646	0.894582	0.189282	4.7262	2.29e-06	2.47e-05
Vegfa	137.831	1.44312	0.305339	4.72628	2.29e-06	2.47e-05
Dhcr24	417.724	1.05228	0.222688	4.72534	2.3e-06	2.48e-05
Zcchc10	780.772	-0.934029	0.197698	-4.72452	2.31e-06	2.48e-05
Rab39	139.718	-1.47299	0.311811	-4.72399	2.31e-06	2.49e-05
Abcd4	396.459	1.01559	0.215022	4.7232	2.32e-06	2.5e-05
Gm45537	230.34	1.2072	0.255658	4.72193	2.34e-06	2.51e-05
Chmp1b	2026.18	-0.788509	0.16703	-4.72075	2.35e-06	2.52e-05
Gm35755	91.9783	1.729	0.366557	4.71687	2.39e-06	2.57e-05
Gm42899	270.156	1.37083	0.290651	4.71642	2.4e-06	2.58e-05
Gm42992	1361.4	0.870028	0.184513	4.71528	2.41e-06	2.59e-05
Nrbp2	1900.26	0.761257	0.161443	4.71533	2.41e-06	2.59e-05
Setdb1	1318.93	0.745301	0.158071	4.71497	2.42e-06	2.59e-05
Prpf31	3628.37	-0.684511	0.145193	-4.71448	2.42e-06	2.59e-05
Tmod3	7494.72	-0.638786	0.135496	-4.71442	2.42e-06	2.59e-05
Cinp	1301.76	-0.869367	0.184413	-4.71423	2.43e-06	2.59e-05
Xpo6	3545.53	0.669066	0.141946	4.71352	2.43e-06	2.6e-05
Pcx	1210.54	0.80596	0.17099	4.71349	2.44e-06	2.6e-05
Kcnip4	1437.22	-0.738203	0.156687	-4.71133	2.46e-06	2.63e-05
Gas6	2532.2	0.679155	0.144245	4.70833	2.5e-06	2.66e-05
Gm43696	1464.13	0.843071	0.179072	4.70799	2.5e-06	2.67e-05
A930004D18Rik	471.567	-0.972036	0.206474	-4.7078	2.5e-06	2.67e-05
5330437M03Rik	93.5952	1.72267	0.365966	4.70718	2.51e-06	2.67e-05
Brsk2	444.183	1.00325	0.21317	4.70631	2.52e-06	2.68e-05
Itpr2	2045.05	0.742503	0.157813	4.70496	2.54e-06	2.7e-05
mt-Cytb	557784	0.731373	0.155498	4.70343	2.56e-06	2.72e-05
Szt2	469.256	0.955867	0.203318	4.70135	2.58e-06	2.74e-05
2810002D19Rik	564.35	-0.923412	0.196519	-4.69884	2.62e-06	2.78e-05
Spryd4	729.117	-0.907789	0.193224	-4.69813	2.63e-06	2.78e-05
Fbxl6	346.298	1.05346	0.224245	4.69782	2.63e-06	2.79e-05
Gm44433	396.881	1.14841	0.24448	4.69735	2.64e-06	2.79e-05
Pex5	1577.85	0.727458	0.154888	4.69667	2.64e-06	2.8e-05
Bin2	1264.54	-0.760403	0.161911	-4.69642	2.65e-06	2.8e-05
Gm37124	236.23	1.20506	0.256649	4.69535	2.66e-06	2.81e-05
Ino80e	878.3	-0.853227	0.181899	-4.69067	2.72e-06	2.88e-05
Tdrkh	2598.56	-0.687035	0.146557	-4.68785	2.76e-06	2.92e-05
Ccl6	900.435	-0.848404	0.181005	-4.68719	2.77e-06	2.92e-05
Pigyl	2724.33	-0.706478	0.15096	-4.67991	2.87e-06	3.03e-05
Gm45264	235.861	1.21762	0.260328	4.67728	2.91e-06	3.07e-05
Pcdh8	695.856	0.857	0.183235	4.67705	2.91e-06	3.07e-05
Gm44437	145.743	1.47821	0.316347	4.67277	2.97e-06	3.13e-05
Acaa1a	851.154	0.881701	0.188724	4.67192	2.98e-06	3.14e-05
Ascc3	1071.69	0.81606	0.174676	4.67186	2.98e-06	3.14e-05
Arl5a	1940.25	-0.801767	0.171675	-4.67026	3.01e-06	3.16e-05
Lncpint	282.895	1.13466	0.242965	4.67004	3.01e-06	3.16e-05
Adcy9	2150.87	0.70083	0.150187	4.66638	3.07e-06	3.22e-05
Gm44676	693.872	1.0155	0.217694	4.6648	3.09e-06	3.24e-05
Slitrk5	2727.3	0.671032	0.143894	4.66338	3.11e-06	3.26e-05
Dmac2	1542.83	-0.724576	0.155391	-4.66292	3.12e-06	3.27e-05
Gm42970	159.878	1.35724	0.291122	4.66209	3.13e-06	3.28e-05
3110045C21Rik	212.518	-1.20333	0.258186	-4.66071	3.15e-06	3.3e-05
Gm26653	142.942	-1.39084	0.298422	-4.66065	3.15e-06	3.3e-05
Rb1cc1	7953.08	0.604244	0.129662	4.66013	3.16e-06	3.3e-05
Nwd2	1212.15	0.749341	0.160824	4.65938	3.17e-06	3.31e-05
Pak1	13997.1	-0.639527	0.1373	-4.65788	3.19e-06	3.34e-05
Cfap36	7392.79	-0.740034	0.158898	-4.65727	3.2e-06	3.34e-05
Golim4	1816.64	0.708204	0.152108	4.65594	3.23e-06	3.36e-05
Hdac5	1884.98	0.799163	0.171672	4.65517	3.24e-06	3.37e-05
Smn1	2130.51	-0.687898	0.147781	-4.65484	3.24e-06	3.38e-05
Cbarp	2449.15	0.686441	0.147512	4.65347	3.26e-06	3.4e-05
Gins3	363.478	-1.1212	0.240949	-4.65325	3.27e-06	3.4e-05
Neo1	2136.54	0.681751	0.146563	4.65158	3.29e-06	3.43e-05
Ap3d1	8744.86	0.610244	0.131246	4.64962	3.33e-06	3.46e-05
Rplp0	21905.3	-0.65019	0.139853	-4.64909	3.33e-06	3.46e-05
Cstb	2900.96	-0.863752	0.185793	-4.649	3.34e-06	3.46e-05
Pyurf	589.104	-1.07482	0.231243	-4.648	3.35e-06	3.48e-05
Fam184a	836.323	0.827971	0.178166	4.64719	3.36e-06	3.49e-05
Ptprd	11083.1	0.663144	0.142707	4.6469	3.37e-06	3.49e-05
Rpl22	2520.95	-0.737462	0.158742	-4.64568	3.39e-06	3.51e-05
Wdfy3	3081.49	0.64997	0.139918	4.64535	3.39e-06	3.51e-05
Spag7	5246.53	-0.65509	0.141035	-4.64488	3.4e-06	3.52e-05
Gm37731	206.092	1.42279	0.306451	4.64279	3.44e-06	3.55e-05
Creld2	381.974	1.00821	0.217153	4.64285	3.44e-06	3.55e-05
Vsnl1	38042.6	-0.68217	0.146947	-4.6423	3.45e-06	3.56e-05
A030001D20Rik	819.322	-0.835078	0.179923	-4.64132	3.46e-06	3.57e-05
Dusp22	1428.75	-0.736196	0.158719	-4.63837	3.51e-06	3.62e-05
Spock2	5147.89	0.679139	0.146433	4.63787	3.52e-06	3.63e-05
Cep164	685.738	0.880526	0.189946	4.63566	3.56e-06	3.67e-05
Gm37517	239.109	1.20334	0.259601	4.63536	3.56e-06	3.67e-05
H2bc4	5308.07	-0.818568	0.176648	-4.6339	3.59e-06	3.69e-05
Glg1	11271.4	0.622299	0.13432	4.63295	3.6e-06	3.71e-05
Bccip	5859.02	-0.842991	0.18197	-4.63258	3.61e-06	3.71e-05
Tspan3	9931.61	0.659283	0.142374	4.63064	3.65e-06	3.75e-05
Snx29	734.63	0.901251	0.194703	4.62885	3.68e-06	3.78e-05
Tpi1	28569.6	-0.643568	0.139075	-4.62748	3.7e-06	3.8e-05
Gm45343	191	1.26151	0.272678	4.62639	3.72e-06	3.82e-05
Ccnk	633.424	-0.86266	0.186474	-4.62617	3.72e-06	3.82e-05
Adam15	1259.05	0.803291	0.173651	4.6259	3.73e-06	3.82e-05
Slc16a1	1809.22	0.770791	0.166648	4.62527	3.74e-06	3.83e-05
Rnf128	819.041	0.844119	0.182668	4.62105	3.82e-06	3.91e-05
Spen	1931.65	0.759673	0.164451	4.61944	3.85e-06	3.94e-05
Slc25a44	3448.28	-0.634961	0.137462	-4.61917	3.85e-06	3.94e-05
BC064078	503.943	-1.03333	0.22374	-4.61846	3.87e-06	3.95e-05
Glipr2	1194.05	-1.09774	0.237716	-4.61786	3.88e-06	3.96e-05
Abhd4	7243.51	-0.703965	0.152475	-4.61692	3.89e-06	3.97e-05
Tctex1d2	1016.62	-0.799513	0.173171	-4.61689	3.9e-06	3.97e-05
Tpt1	4106.11	-0.75733	0.164048	-4.61652	3.9e-06	3.98e-05
LTO1	1120.51	-0.839166	0.181798	-4.61594	3.91e-06	3.99e-05
Gm44758	75.2486	1.66948	0.361761	4.61489	3.93e-06	4e-05
Paxx	1740.55	-0.711692	0.154232	-4.61443	3.94e-06	4.01e-05
Ccdc127	6204.25	-0.638986	0.13849	-4.61395	3.95e-06	4.02e-05
Samd10	277.145	-1.16169	0.251811	-4.61334	3.96e-06	4.02e-05
Gm42443	155.514	1.38104	0.299355	4.61339	3.96e-06	4.02e-05
Crip2	18847.3	-0.638383	0.138387	-4.61301	3.97e-06	4.03e-05
Olfml2b	618.966	0.86753	0.188067	4.61288	3.97e-06	4.03e-05
Nptxr	9625.56	0.652821	0.14153	4.6126	3.98e-06	4.03e-05
Zfp942	2010.6	-0.717309	0.155513	-4.61255	3.98e-06	4.03e-05
Ptpn11	1287.58	0.833768	0.180796	4.61165	3.99e-06	4.05e-05
Zfp688	917.789	-0.796852	0.172836	-4.61044	4.02e-06	4.07e-05
Iqgap2	2627.33	0.678266	0.147112	4.61053	4.02e-06	4.07e-05
Tut4	2226	0.694359	0.150636	4.60953	4.04e-06	4.08e-05
Arid1a	3800.16	0.655024	0.142106	4.60941	4.04e-06	4.08e-05
Gm38071	180.698	1.31526	0.285365	4.60907	4.04e-06	4.09e-05
Nrxn3	7701.61	0.615856	0.133638	4.60841	4.06e-06	4.1e-05
Fau	6351.01	-0.731843	0.158817	-4.60808	4.06e-06	4.1e-05
Uba1	14631.5	0.605204	0.131353	4.60747	4.08e-06	4.11e-05
Rnf213	629.083	0.861854	0.187076	4.60698	4.09e-06	4.12e-05
Hddc3	363.237	-1.10935	0.240817	-4.60662	4.09e-06	4.12e-05
Nipbl	6702.67	0.609575	0.132326	4.60661	4.09e-06	4.12e-05
Gm44927	200.705	1.29276	0.280668	4.60602	4.1e-06	4.13e-05
Ephb2	542.86	0.932806	0.202526	4.60587	4.11e-06	4.13e-05
Hdhd2	679.267	-0.838996	0.182208	-4.60461	4.13e-06	4.15e-05
Bcas2	11130.3	-0.652619	0.141747	-4.60412	4.14e-06	4.16e-05
Rps3a1	7229.65	-0.679259	0.147559	-4.60332	4.16e-06	4.17e-05
Zswim7	1382.78	-0.754212	0.163874	-4.60239	4.18e-06	4.19e-05
Fam50a	1139.18	0.784245	0.170395	4.6025	4.17e-06	4.19e-05
Trim8	890.908	0.80113	0.174116	4.60113	4.2e-06	4.21e-05
Fkbp3	14616.9	-0.630671	0.137102	-4.6	4.22e-06	4.23e-05
Cadps	17559.3	0.584869	0.127155	4.59964	4.23e-06	4.24e-05
Lsm5	650.82	-0.937097	0.203755	-4.59912	4.24e-06	4.24e-05
Fam118b	2296.09	-0.673174	0.14637	-4.59914	4.24e-06	4.24e-05
Hnrnpl	1407.1	0.776788	0.168918	4.59861	4.25e-06	4.25e-05
Zbtb8os	1167.25	-0.817573	0.177826	-4.5976	4.27e-06	4.27e-05
Zfr2	574.755	0.966207	0.210212	4.59634	4.3e-06	4.29e-05
Nsa2	1118.07	-0.821243	0.178682	-4.59611	4.3e-06	4.29e-05
Pard6a	993.183	-0.818987	0.178219	-4.59541	4.32e-06	4.31e-05
Cdo1	1184.03	-0.783326	0.170472	-4.59504	4.33e-06	4.31e-05
Exosc5	1231.11	-0.737464	0.160516	-4.59433	4.34e-06	4.32e-05
Rab2a	11752.4	-0.66175	0.144042	-4.59415	4.35e-06	4.32e-05
Dand5	584.439	-1.06941	0.232814	-4.59339	4.36e-06	4.34e-05
Atpif1	9681.95	-0.687644	0.149735	-4.59242	4.38e-06	4.35e-05
Gm43413	293.696	1.11243	0.242222	4.5926	4.38e-06	4.35e-05
Igfbp3	610.048	0.978319	0.213031	4.59238	4.38e-06	4.35e-05
Lrrc7	2778.96	0.664217	0.144653	4.59179	4.39e-06	4.36e-05
Ndufaf3	3542.41	-0.744445	0.162133	-4.59158	4.4e-06	4.36e-05
Utp23	991.958	-0.773063	0.168368	-4.5915	4.4e-06	4.36e-05
Afdn	3673.34	0.633048	0.137876	4.59143	4.4e-06	4.36e-05
Rps8	3089.93	-0.71599	0.155956	-4.59099	4.41e-06	4.37e-05
Celsr2	4478.7	0.636668	0.138709	4.58994	4.43e-06	4.39e-05
Afg3l2	2741.41	0.698777	0.15226	4.58936	4.45e-06	4.4e-05
Rpl31	3658.67	-0.824325	0.179692	-4.58744	4.49e-06	4.44e-05
Zfp512b	3706.19	0.732996	0.159814	4.58656	4.51e-06	4.45e-05
Gng12	5217.56	-0.829382	0.180852	-4.58598	4.52e-06	4.46e-05
2610306M01Rik	694.699	-0.937706	0.204502	-4.58531	4.53e-06	4.47e-05
Gm42979	317.566	1.05418	0.229973	4.58393	4.56e-06	4.5e-05
Tmx4	8454.4	0.616137	0.134426	4.58345	4.57e-06	4.51e-05
Rgs17	3129.29	-0.7145	0.155974	-4.58088	4.63e-06	4.56e-05
Upf1	421.296	1.07107	0.233977	4.57766	4.7e-06	4.63e-05
Fabp5	2856.51	-0.745374	0.162857	-4.57688	4.72e-06	4.65e-05
Snrpg	1163.72	-0.788325	0.172249	-4.57666	4.72e-06	4.65e-05
5830444F18Rik	289.8	1.08592	0.237298	4.57619	4.74e-06	4.66e-05
Gm37531	526.585	0.959402	0.209664	4.5759	4.74e-06	4.66e-05
Chsy3	472.02	0.95533	0.208802	4.57529	4.76e-06	4.67e-05
Prrc2b	8072.17	0.635568	0.138917	4.57516	4.76e-06	4.67e-05
Atp5pb	24828.8	-0.621605	0.135889	-4.57437	4.78e-06	4.69e-05
Vwa3b	600.375	-0.897353	0.196181	-4.5741	4.78e-06	4.69e-05
Prmt2	4971.06	-0.622762	0.136153	-4.57398	4.79e-06	4.69e-05
Plekha6	488.331	0.925078	0.202276	4.57335	4.8e-06	4.7e-05
Camk2b	16706.9	0.58198	0.127258	4.57322	4.8e-06	4.7e-05
Tipin	2990.33	-0.821687	0.179718	-4.57209	4.83e-06	4.72e-05
Plekhb2	12053.1	-0.638349	0.139691	-4.56971	4.88e-06	4.77e-05
4633401B06Rik	91.1714	1.60114	0.350422	4.56918	4.9e-06	4.78e-05
Gm44801	168.321	1.32852	0.290785	4.56875	4.91e-06	4.79e-05
Mtus1	1437.72	-0.732356	0.160295	-4.56879	4.91e-06	4.79e-05
Psmc1	21703.8	-0.578699	0.126681	-4.56817	4.92e-06	4.8e-05
Brd3os	1431.96	-0.750421	0.16434	-4.56627	4.96e-06	4.84e-05
Gm39822	244.652	-1.21896	0.266976	-4.56579	4.98e-06	4.85e-05
1700001L19Rik	361.948	-1.06533	0.233322	-4.5659	4.97e-06	4.85e-05
Gm49674	304.927	1.34031	0.293616	4.56484	5e-06	4.87e-05
Hsf2	481.916	0.966516	0.211829	4.56273	5.05e-06	4.91e-05
Gm3764	4858.45	0.638979	0.140087	4.56129	5.08e-06	4.94e-05
Rpl17	4428.71	-0.791313	0.173501	-4.56085	5.09e-06	4.95e-05
Zcchc17	13250.6	-0.674489	0.147906	-4.56026	5.11e-06	4.96e-05
Ajap1	1168.09	0.757184	0.166064	4.55958	5.13e-06	4.98e-05
Nol4	3480.45	-0.722594	0.15851	-4.55867	5.15e-06	4.99e-05
Spryd3	1667.44	-0.836106	0.183453	-4.55761	5.17e-06	5.02e-05
Rpl11	5051.36	-0.700337	0.153688	-4.55686	5.19e-06	5.03e-05
Snx15	1719.44	-0.694242	0.152372	-4.55623	5.21e-06	5.04e-05
Plb1	551.503	-0.896566	0.196947	-4.55231	5.31e-06	5.14e-05
Gm37802	66.8273	1.69307	0.37198	4.5515	5.33e-06	5.15e-05
Dnajc1	844.767	0.828556	0.182074	4.55064	5.35e-06	5.17e-05
Gm10115	243.521	1.17963	0.259293	4.54939	5.38e-06	5.2e-05
Chmp6	1134.26	-0.810298	0.178125	-4.54905	5.39e-06	5.2e-05
Cltb	6757.22	-0.680038	0.149488	-4.54912	5.39e-06	5.2e-05
Slc8a2	264.011	1.1927	0.26224	4.54811	5.41e-06	5.22e-05
Srrt	3094.39	0.632618	0.139185	4.54516	5.49e-06	5.29e-05
Kcnab1	4411.05	-0.611804	0.134639	-4.54402	5.52e-06	5.32e-05
Smim10l1	4836.56	-0.855483	0.188268	-4.54398	5.52e-06	5.32e-05
Cryzl1	9566.19	-0.626505	0.137937	-4.54196	5.57e-06	5.37e-05
Adam23	2655.13	0.666531	0.146755	4.5418	5.58e-06	5.37e-05
Icam5	127.88	1.44498	0.318265	4.54017	5.62e-06	5.4e-05
Kdm3b	1534.54	0.698393	0.153824	4.54021	5.62e-06	5.4e-05
Zfand6	7287.37	-0.639138	0.140782	-4.53993	5.63e-06	5.41e-05
Eif4g3	8373.94	0.588383	0.129621	4.53927	5.65e-06	5.42e-05
Ipo4	1584.6	0.748471	0.164884	4.53937	5.64e-06	5.42e-05
Igsf8	1857.69	0.732322	0.161347	4.53881	5.66e-06	5.43e-05
Ccdc32	3275.78	-0.664564	0.146431	-4.53841	5.67e-06	5.43e-05
Rab3b	4283.89	-0.695187	0.153178	-4.53843	5.67e-06	5.43e-05
Gstm4	497.178	-0.899909	0.198393	-4.53598	5.73e-06	5.49e-05
Gpr162	361.177	1.07015	0.235927	4.53593	5.74e-06	5.49e-05
Sec14l5	167.958	1.36275	0.300529	4.53449	5.77e-06	5.52e-05
Zfp560	868.207	-0.81864	0.180549	-4.53416	5.78e-06	5.53e-05
Msrb1	761.114	-0.908121	0.200286	-4.53412	5.78e-06	5.53e-05
Rpl12	3212.84	-0.671307	0.148075	-4.53357	5.8e-06	5.54e-05
Clec7a	488.321	-0.908985	0.2005	-4.53359	5.8e-06	5.54e-05
Nat14	2325.95	-0.655106	0.144521	-4.53295	5.82e-06	5.55e-05
Gm6525	191.913	1.21563	0.268199	4.53256	5.83e-06	5.56e-05
Lgals3	1962.34	-0.870366	0.192028	-4.53249	5.83e-06	5.56e-05
Rtel1	341.959	1.0172	0.224486	4.53124	5.86e-06	5.58e-05
Vamp1	1973.93	-0.71091	0.156893	-4.53119	5.87e-06	5.58e-05
Apobec1	1455.87	-0.754794	0.166598	-4.53062	5.88e-06	5.6e-05
Usp7	5527.34	0.618956	0.136655	4.52932	5.92e-06	5.63e-05
1700101I11Rik	209.387	-1.29753	0.286534	-4.52836	5.94e-06	5.65e-05
Fam210b	696.835	-0.947262	0.209246	-4.52704	5.98e-06	5.68e-05
Nifk	2351.19	-0.71186	0.157276	-4.52619	6.01e-06	5.7e-05
Znrd1	734.37	-0.901995	0.199289	-4.52606	6.01e-06	5.7e-05
Kcnn2	937.62	0.764328	0.168936	4.52437	6.06e-06	5.75e-05
Trerf1	1090.07	0.756048	0.167146	4.52329	6.09e-06	5.77e-05
Fastkd3	1377.08	-0.70682	0.156272	-4.52301	6.1e-06	5.78e-05
Ythdc2	989.095	0.860617	0.190283	4.52283	6.1e-06	5.78e-05
Pkd1	563.079	0.994967	0.22003	4.52196	6.13e-06	5.8e-05
Chac1	529.123	-0.887424	0.196304	-4.52065	6.16e-06	5.83e-05
Gm42507	124.619	1.44588	0.319847	4.52053	6.17e-06	5.83e-05
Ghitm	46774.7	-0.574196	0.12701	-4.52086	6.16e-06	5.83e-05
Tnfaip8	1091.35	-0.738425	0.163346	-4.52063	6.17e-06	5.83e-05
Cdk4	4450.68	-0.616097	0.136327	-4.51924	6.21e-06	5.86e-05
Dbn1	2689.73	0.704868	0.156028	4.51756	6.26e-06	5.9e-05
Gm7932	120.681	-1.47618	0.326778	-4.51737	6.26e-06	5.9e-05
Gm43984	195.188	1.2054	0.266889	4.5165	6.29e-06	5.92e-05
Pnma2	4429.01	-0.631268	0.139821	-4.51484	6.34e-06	5.97e-05
Lhfpl4	2376.6	0.696009	0.154181	4.51423	6.35e-06	5.98e-05
Tbc1d7	2265.73	-0.708692	0.156995	-4.5141	6.36e-06	5.98e-05
Ddx23	622.113	0.844382	0.187106	4.51286	6.4e-06	6.01e-05
Med13l	3053.18	0.647509	0.143548	4.51074	6.46e-06	6.07e-05
Rad23a	809.023	-0.865503	0.191882	-4.51061	6.46e-06	6.07e-05
Gm44230	179.008	1.49498	0.331494	4.50983	6.49e-06	6.09e-05
Nectin1	615.541	0.872404	0.193456	4.50958	6.5e-06	6.1e-05
Polrmt	455.995	1.02184	0.226675	4.50796	6.55e-06	6.14e-05
Cdc26	1538.21	-0.772201	0.17132	-4.50737	6.56e-06	6.15e-05
Ppp2r3c	2638.5	-0.639948	0.141984	-4.50719	6.57e-06	6.15e-05
Slc27a4	1550.52	0.749016	0.166231	4.50586	6.61e-06	6.19e-05
A330074H02Rik	190.79	1.2337	0.273799	4.50587	6.61e-06	6.19e-05
Gm38085	280.91	1.08156	0.240218	4.50241	6.72e-06	6.29e-05
Notch2	412.693	1.05025	0.233329	4.50116	6.76e-06	6.32e-05
Mapk8ip2	5228.81	0.723156	0.160688	4.50037	6.78e-06	6.34e-05
Mcfd2	9027.74	-0.579937	0.128888	-4.49955	6.81e-06	6.36e-05
Fth1	74474.8	-0.69936	0.155498	-4.49754	6.87e-06	6.42e-05
Kmt2a	3959.74	0.640974	0.142571	4.49583	6.93e-06	6.47e-05
Gm16153	438.56	0.973275	0.216499	4.49552	6.94e-06	6.47e-05
Gm45342	137.446	1.37321	0.305542	4.49436	6.98e-06	6.5e-05
Cpe	82181.3	0.732347	0.162988	4.49326	7.01e-06	6.53e-05
Rps12	1395.87	-0.757123	0.168534	-4.4924	7.04e-06	6.55e-05
Snx2	10942.9	-0.612734	0.136393	-4.4924	7.04e-06	6.55e-05
Gm32391	179.932	-1.2429	0.276786	-4.49048	7.11e-06	6.61e-05
Gm37529	314.158	1.04755	0.233314	4.48987	7.13e-06	6.62e-05
Gltp	1694.32	-0.674913	0.150323	-4.48974	7.13e-06	6.63e-05
Krr1	2247.06	-0.681325	0.151761	-4.48947	7.14e-06	6.63e-05
Pdlim7	11361.9	-0.575957	0.128324	-4.48831	7.18e-06	6.66e-05
Cbll1	2088.14	-0.766058	0.170752	-4.48638	7.24e-06	6.72e-05
Ints3	2249.74	0.659354	0.147044	4.48406	7.32e-06	6.79e-05
Mrps21	2884.2	-0.729284	0.162636	-4.48415	7.32e-06	6.79e-05
Gm37472	207.808	1.28446	0.286476	4.48367	7.34e-06	6.8e-05
Tnc	551.299	1.079	0.240665	4.4834	7.35e-06	6.8e-05
Suv39h1	1037.18	-0.770584	0.171953	-4.48136	7.42e-06	6.86e-05
Gatd3a	605.721	-0.892588	0.199207	-4.4807	7.44e-06	6.88e-05
Acss2	1494.03	0.695864	0.155322	4.48013	7.46e-06	6.89e-05
Cdk13	1350.76	0.714638	0.159572	4.47848	7.52e-06	6.94e-05
Serp1	1884.99	-0.935078	0.208884	-4.47654	7.59e-06	7e-05
Atf2	6161.64	-0.705609	0.157696	-4.4745	7.66e-06	7.07e-05
Dusp23	540.759	-0.964446	0.215624	-4.47281	7.72e-06	7.12e-05
Dagla	597.561	0.934939	0.209035	4.47264	7.73e-06	7.12e-05
Gm42448	57.5513	1.73142	0.387134	4.4724	7.73e-06	7.13e-05
Gm44439	206.015	1.20683	0.269854	4.47215	7.74e-06	7.13e-05
Zfp943	1420.89	-0.735141	0.164387	-4.47203	7.75e-06	7.13e-05
Brix1	7773.69	-0.628444	0.140533	-4.47185	7.75e-06	7.13e-05
Nphp3	282.1	1.0596	0.237013	4.47064	7.8e-06	7.17e-05
Rexo4	2094.67	-0.659925	0.147669	-4.46894	7.86e-06	7.22e-05
Ankrd29	3222.65	-0.677467	0.15162	-4.4682	7.89e-06	7.25e-05
Josd2	1384.71	-0.717368	0.160617	-4.46633	7.96e-06	7.3e-05
H2bu2	211.607	-1.17487	0.263044	-4.46644	7.95e-06	7.3e-05
Grpel1	7597.59	-0.675325	0.151216	-4.46595	7.97e-06	7.31e-05
Itgav	3967.03	0.661545	0.14814	4.46567	7.98e-06	7.32e-05
Greb1	151.509	1.33511	0.29901	4.46511	8e-06	7.33e-05
Sptbn2	5710.26	0.817148	0.183188	4.4607	8.17e-06	7.48e-05
Zfp292	4943.32	0.608909	0.1366	4.45762	8.29e-06	7.58e-05
Tdrp	250.243	-1.1553	0.259216	-4.4569	8.32e-06	7.61e-05
Mtfr1	858.382	-0.77975	0.175018	-4.45526	8.38e-06	7.66e-05
Gm19554	551.529	-1.11086	0.249357	-4.45492	8.39e-06	7.67e-05
Zfp825	844.811	-0.810431	0.181936	-4.45449	8.41e-06	7.68e-05
Gm42482	108.469	1.52351	0.342064	4.45386	8.43e-06	7.7e-05
Usf1	1008.21	-0.819304	0.183969	-4.45349	8.45e-06	7.71e-05
Emx2os	375.015	-0.985153	0.22128	-4.45206	8.51e-06	7.76e-05
Xylt1	1544.91	0.77386	0.173851	4.45128	8.54e-06	7.78e-05
Svbp	1598.47	-0.922198	0.207181	-4.45116	8.54e-06	7.78e-05
Angptl6	651.779	-0.86715	0.194834	-4.45071	8.56e-06	7.79e-05
C230071H17Rik	1200.24	0.806307	0.181222	4.44929	8.62e-06	7.84e-05
Polr2j	1875.09	-0.792374	0.178107	-4.44887	8.63e-06	7.85e-05
Eif1b	4700	-0.684945	0.153969	-4.44858	8.64e-06	7.86e-05
Gm42767	61.7241	1.70329	0.38291	4.44827	8.66e-06	7.87e-05
B230369F24Rik	326.066	-1.03233	0.232165	-4.44652	8.73e-06	7.93e-05
Nbas	919.701	0.783171	0.176177	4.44537	8.77e-06	7.96e-05
Get1	6451.5	-0.635873	0.143092	-4.44381	8.84e-06	8.02e-05
Cops2	8013.95	-0.640256	0.144089	-4.44349	8.85e-06	8.03e-05
Tox4	4020.81	-0.641969	0.144498	-4.44276	8.88e-06	8.05e-05
Sgf29	2020.59	-0.657377	0.147974	-4.44253	8.89e-06	8.05e-05
Sash1	708.263	0.943219	0.212331	4.44222	8.9e-06	8.06e-05
Dock3	1957.23	0.658591	0.148265	4.44199	8.91e-06	8.07e-05
Syt17	2794.48	-0.739942	0.166585	-4.44184	8.92e-06	8.07e-05
Gm45179	476.727	0.925412	0.208359	4.44143	8.94e-06	8.08e-05
Sptlc2	1012.02	0.74998	0.168886	4.44074	8.96e-06	8.1e-05
Myl12a	3072.94	-0.734834	0.165515	-4.43969	9.01e-06	8.14e-05
Ermn	1286.74	-0.829329	0.186815	-4.43931	9.02e-06	8.14e-05
Nol6	1192.63	0.756236	0.170352	4.43927	9.03e-06	8.14e-05
Pex2	5756.77	-0.590254	0.132977	-4.43875	9.05e-06	8.16e-05
Gm42771	264.634	1.07366	0.241896	4.43853	9.06e-06	8.16e-05
Lsm3	1299.81	-0.7799	0.17576	-4.4373	9.11e-06	8.21e-05
Gm44242	232.088	1.31436	0.296261	4.4365	9.14e-06	8.23e-05
Dffa	1307.55	-0.706531	0.159279	-4.43581	9.17e-06	8.25e-05
Trpc1	1488.82	0.710894	0.160268	4.43564	9.18e-06	8.26e-05
Dcaf11	3140.85	-0.632292	0.142623	-4.43331	9.28e-06	8.34e-05
Dgat1	593.497	0.97328	0.219538	4.43331	9.28e-06	8.34e-05
4933404O12Rik	270.109	-1.0811	0.243884	-4.43284	9.3e-06	8.35e-05
Zfp322a	3590	-0.621534	0.140231	-4.43222	9.33e-06	8.37e-05
Gm37621	330.74	1.01949	0.230065	4.43131	9.37e-06	8.4e-05
Uqcc2	5364.57	-0.723682	0.163308	-4.4314	9.36e-06	8.4e-05
Emg1	3701.98	-0.623377	0.140695	-4.4307	9.39e-06	8.42e-05
Akt2	2009.87	-0.709807	0.160226	-4.43005	9.42e-06	8.44e-05
mt-Nd1	101192	0.636432	0.143691	4.42917	9.46e-06	8.47e-05
Zfp653	372.624	1.01943	0.230209	4.42828	9.5e-06	8.5e-05
Hmgxb3	653.051	0.82651	0.186684	4.42732	9.54e-06	8.53e-05
Inka2	1554.7	-0.801224	0.180992	-4.42686	9.56e-06	8.54e-05
Mat2b	13440.6	-0.58092	0.131224	-4.42695	9.56e-06	8.54e-05
Tpgs2	2058.7	-0.708658	0.160167	-4.42449	9.67e-06	8.63e-05
Dst	16735	0.654251	0.147885	4.42405	9.69e-06	8.64e-05
Fkbpl	805.262	-0.796728	0.18009	-4.42405	9.69e-06	8.64e-05
Btbd10	5571.29	-0.629035	0.142281	-4.42108	9.82e-06	8.76e-05
Gm20646	220.679	-1.19061	0.269334	-4.42058	9.84e-06	8.77e-05
Slc25a53	690.609	-0.842023	0.190507	-4.41991	9.87e-06	8.8e-05
Gm37366	116.373	1.45028	0.328142	4.41966	9.89e-06	8.8e-05
Ccdc91	3124.56	-0.711481	0.161013	-4.41877	9.93e-06	8.83e-05
Prdm15	924.234	0.864054	0.19566	4.41611	1e-05	8.94e-05
Ddx20	559.128	0.873542	0.197851	4.41515	1.01e-05	8.97e-05
Chordc1	6216.81	-0.640011	0.144965	-4.41492	1.01e-05	8.98e-05
Srpk3	249.841	1.29314	0.292919	4.41466	1.01e-05	8.99e-05
[truncated: 15,756 more rows]

## Sheet: DeSEQ2 analysis (controlled)
Wildtype synaptopodin coIP (differentially enriched genes; logFC >0, p<0.05)									Synpo-KO synaptopodin coIP (differentially enriched genes; logFC >0, p<0.05)
Gene Name	BaseMean	log2FC	StdDev	WaldStats	p-value	q-value			Gene Name	BaseMean	log2FC	StdDev	WaldStats	p-value	q-value
Kif1b	33170.8	1.07409	0.063276	16.9746	1.2653e-64	4.36822e-61			Kif1b	26858.7	0.664167	0.129565	5.12611	2.96e-07	4.14e-06
Huwe1	6773.75	1.14922	0.0709341	16.2013	4.93906e-59	1.27885e-55			Huwe1	4979.9	0.754597	0.135294	5.57748	2.44e-08	4.81e-07
Mroh1	1410.72	1.36425	0.0886423	15.3905	1.89569e-53	3.02056e-50			Mroh1	1069.71	1.02831	0.186903	5.50184	3.76e-08	6.95e-07
Man2a2	1025.79	1.24853	0.0817091	15.2802	1.03674e-52	1.53394e-49			Man2a2	960.478	1.07717	0.182002	5.91843	3.25e-09	8e-08
Prrc2b	10112.1	1.14768	0.0770179	14.9014	3.22697e-50	4.45623e-47			Prrc2b	8072.17	0.635568	0.138917	4.57516	4.76e-06	4.67e-05
Prpf8	6557.52	1.27411	0.0865097	14.7279	4.26845e-49	5.20098e-46			Prpf8	5075.84	1.03473	0.13615	7.59987	2.96e-14	2.97e-12
Hectd1	7392.7	0.931077	0.0646869	14.3936	5.67759e-47	4.90023e-44			Hectd1	6602.33	0.680684	0.134629	5.05601	4.28e-07	5.73e-06
Flii	1761.24	1.05307	0.0748479	14.0695	5.84666e-45	3.66993e-42			Flii	1614.15	0.850306	0.153709	5.53194	3.17e-08	6.01e-07
Ankrd11	12524	1.03579	0.0744464	13.9132	5.26521e-44	2.72659e-41			Ankrd11	11789.6	0.839456	0.128895	6.5127	7.38e-11	2.89e-09
Sptbn1	36935.6	1.23556	0.0892813	13.839	1.48326e-43	7.0534e-41			Sptbn1	31135.1	1.02338	0.130175	7.86151	3.8e-15	4.62e-13
Ank3	15809.6	0.998207	0.0721552	13.8342	1.58569e-43	7.29913e-41			Ank3	14015.9	0.736007	0.127269	5.78306	7.34e-09	1.67e-07
Herc2	7746.44	1.18579	0.0858537	13.8117	2.1668e-43	9.54958e-41			Herc2	6716.18	0.793528	0.135214	5.86868	4.39e-09	1.05e-07
Cds2	8520.03	1.06356	0.0770331	13.8065	2.32783e-43	9.90356e-41			Cds2	6135.91	0.697724	0.137374	5.079	3.79e-07	5.15e-06
Macf1	10929.7	1.05631	0.0765107	13.8061	2.34274e-43	9.90356e-41			Macf1	8789.35	0.746378	0.135202	5.52046	3.38e-08	6.35e-07
Arhgef12	5417.43	0.982376	0.0713225	13.7737	3.6681e-43	1.49354e-40			Arhgef12	4490.76	0.591188	0.148937	3.96939	7.21e-05	0.000482597
Arid1a	4114.87	0.881316	0.0643059	13.705	9.47098e-43	3.70155e-40			Arid1a	3800.16	0.655024	0.142106	4.60941	4.04e-06	4.08e-05
Usp24	3735.66	1.08703	0.0795981	13.6565	1.84549e-42	6.82632e-40			Usp24	3436.93	0.771765	0.142389	5.42013	5.96e-08	1.05e-06
Wdfy3	3395.04	1.03054	0.0757346	13.6073	3.62373e-42	1.31687e-39			Wdfy3	3081.49	0.64997	0.139918	4.64535	3.39e-06	3.51e-05
Grik5	620.195	1.4015	0.104616	13.3966	6.3278e-41	2.14876e-38			Grik5	778.5	1.46402	0.180079	8.12989	4.3e-16	7.27e-14
Gm44830	366.649	2.25975	0.169731	13.3137	1.92616e-40	6.23415e-38			Gm44830	530.699	2.04497	0.217745	9.3916	5.91e-21	3.62e-18
Unc80	8276.41	0.879942	0.0666128	13.2098	7.70099e-40	2.37558e-37			Unc80	6899.42	0.58309	0.132136	4.41281	1.02e-05	9.05e-05
Sbf2	2811.18	1.00509	0.0762694	13.1781	1.17284e-39	3.4706e-37			Sbf2	2549.41	0.728933	0.149819	4.86544	1.14e-06	1.35e-05
Glg1	13227.5	0.851166	0.0651236	13.07	4.88609e-39	1.34947e-36			Glg1	11271.4	0.622299	0.13432	4.63295	3.6e-06	3.71e-05
Wnk1	6682.92	0.8901	0.0686232	12.9708	1.79088e-38	4.52393e-36			Wnk1	6513.65	0.809147	0.140893	5.74301	9.3e-09	2.05e-07
Csmd1	2006.61	1.15399	0.08947	12.8981	4.61588e-38	1.11178e-35			Csmd1	2080.91	1.12497	0.152178	7.39242	1.44e-13	1.24e-11
Zfp536	2282.11	0.877922	0.0682755	12.8585	7.70351e-38	1.80752e-35			Zfp536	2143.19	0.569708	0.155124	3.6726	0.000240099	0.00136765
Bptf	9102.63	0.859425	0.0668403	12.8579	7.76621e-38	1.80752e-35			Bptf	8107.35	0.527253	0.130898	4.02798	5.63e-05	0.000390946
Nlgn2	3344.93	1.1175	0.0877904	12.7292	4.06891e-37	8.87194e-35			Nlgn2	2600.14	0.898776	0.162417	5.53374	3.13e-08	5.98e-07
Usp34	7668.36	0.886061	0.0701567	12.6297	1.44739e-36	2.96843e-34			Usp34	6738.09	0.344404	0.132508	2.59912	0.00934641	0.0287202
Bod1l	7309.44	1.09242	0.0867294	12.5957	2.22915e-36	4.48298e-34			Bod1l	6368.09	0.664285	0.137144	4.84369	1.27e-06	1.49e-05
Ank2	28040.6	1.05195	0.0837116	12.5664	3.23112e-36	6.37424e-34			Ank2	25345.3	0.842277	0.12776	6.59264	4.32e-11	1.85e-09
Gm44829	879.791	1.26806	0.101116	12.5406	4.47558e-36	8.66423e-34			Gm44829	1058.33	1.31076	0.181131	7.23657	4.6e-13	3.28e-11
Dock7	3056.27	1.03889	0.0831646	12.4919	8.26339e-36	1.51476e-33			Dock7	3034.36	0.952923	0.139584	6.82688	8.68e-12	4.47e-10
Ncor1	11534.5	0.776967	0.0626721	12.3973	2.70132e-35	4.58648e-33			Ncor1	10493.7	0.425907	0.134682	3.16231	0.00156522	0.00658541
Ubr4	6504.02	1.1668	0.0943909	12.3614	4.22728e-35	7.0616e-33			Ubr4	4959.02	0.690057	0.137504	5.01844	5.21e-07	6.81e-06
Dync1h1	10795.7	1.17433	0.0955201	12.2941	9.74249e-35	1.56439e-32			Dync1h1	8858.92	0.820063	0.148478	5.52314	3.33e-08	6.26e-07
Kcnq1ot1	11062.6	1.5716	0.127944	12.2835	1.11118e-34	1.75702e-32			Kcnq1ot1	13595	1.54862	0.15965	9.70011	3.01e-22	2.55e-19
Chd5	1406.69	1.45354	0.118413	12.2752	1.23035e-34	1.93072e-32			Chd5	1143.4	0.93643	0.174688	5.3606	8.29e-08	1.37e-06
Pitpnm1	1900.28	1.1509	0.0939431	12.2511	1.65817e-34	2.56323e-32			Pitpnm1	1548.21	0.858072	0.173125	4.95637	7.18e-07	9.02e-06
Megf8	1159.97	1.37257	0.112201	12.2331	2.06825e-34	3.12714e-32			Megf8	983.054	1.08026	0.172564	6.26009	3.85e-10	1.24e-08
Ptprt	2477.13	0.869759	0.0714205	12.178	4.07146e-34	5.93917e-32			Ptprt	2254.91	0.35024	0.158795	2.20561	0.0274113	0.0686829
Sgsm2	845.745	1.28324	0.105805	12.1283	7.47676e-34	1.04644e-31			Sgsm2	674.821	0.837075	0.194267	4.30889	1.64e-05	0.000136385
Ppp1r12b	2145.3	1.15934	0.0956462	12.1212	8.16e-34	1.11938e-31			Ppp1r12b	1782.37	0.664337	0.160441	4.14069	3.46e-05	0.000258863
Mprip	12813.1	0.903796	0.0746103	12.1136	8.95306e-34	1.22009e-31			Mprip	10224	0.520733	0.137836	3.77791	0.000158149	0.000947667
Gm44562	870.912	1.53995	0.127179	12.1085	9.51861e-34	1.28868e-31			Gm44562	1182.78	1.23637	0.19433	6.36222	1.99e-10	6.96e-09
Bsn	8307.24	0.986409	0.081584	12.0907	1.18234e-33	1.56994e-31			Bsn	5860.16	0.342638	0.146579	2.33757	0.0194096	0.0520728
Sptan1	25412.8	1.20366	0.0996922	12.0738	1.45272e-33	1.90454e-31			Sptan1	21620.1	0.817728	0.132902	6.15287	7.61e-10	2.26e-08
Dop1a	2313.87	1.01766	0.0846227	12.0259	2.59786e-33	3.30136e-31			Dop1a	2081.09	1.00864	0.148032	6.8137	9.51e-12	4.78e-10
Fry	6598.25	1.07106	0.0892103	12.0061	3.30202e-33	4.09569e-31			Fry	6274.63	0.792382	0.140989	5.62015	1.91e-08	3.89e-07
Birc6	7387.22	0.92138	0.0772126	11.933	7.96317e-33	9.37211e-31			Birc6	6529.49	0.686877	0.131038	5.2418	1.59e-07	2.42e-06
Plcg1	1785.54	1.00857	0.0848333	11.8888	1.35366e-32	1.54064e-30			Plcg1	1840.64	0.683303	0.155301	4.39986	1.08e-05	9.55e-05
Ubr5	8678.73	0.956927	0.0805619	11.8782	1.53702e-32	1.73977e-30			Ubr5	7775.39	0.680867	0.131076	5.19445	2.05e-07	3.02e-06
Mpdz	2725.23	0.975501	0.0821573	11.8736	1.62365e-32	1.82784e-30			Mpdz	2483.39	0.926597	0.147471	6.28324	3.32e-10	1.09e-08
Ndst1	4204.91	1.01108	0.0851824	11.8696	1.70214e-32	1.89888e-30			Ndst1	3627.72	0.491465	0.15762	3.11803	0.00182064	0.00747754
Nisch	9672.03	0.871634	0.0738146	11.8084	3.53127e-32	3.77045e-30			Nisch	9741.2	0.684081	0.134188	5.09794	3.43e-07	4.71e-06
Akap6	9823.96	0.812212	0.0688689	11.7936	4.21188e-32	4.42867e-30			Akap6	7815.6	0.411134	0.140026	2.93613	0.0033234	0.0123342
Insr	1379.44	0.882835	0.0750037	11.7706	5.53548e-32	5.7331e-30			Insr	1302.19	0.709839	0.168552	4.21139	2.54e-05	0.000198077
Rab11fip3	234.712	1.42627	0.121747	11.715	1.06794e-31	1.08972e-29			Rab11fip3	231.979	1.08307	0.253535	4.27189	1.94e-05	0.000157426
Herc1	15755.7	1.02775	0.0880536	11.6719	1.77357e-31	1.79208e-29			Herc1	13733.5	0.745912	0.133048	5.60634	2.07e-08	4.17e-07
Igf1r	3680.35	1.02135	0.0878925	11.6204	3.2455e-31	3.15621e-29			Igf1r	3016.81	0.790914	0.140342	5.63562	1.74e-08	3.6e-07
Galnt17	1200.78	0.992826	0.0856247	11.5951	4.36374e-31	4.18475e-29			Galnt17	1327.42	0.986537	0.159475	6.18615	6.17e-10	1.89e-08
Kcnc1	2184.05	0.978113	0.0847464	11.5417	8.13432e-31	7.65883e-29			Kcnc1	1739.58	0.647808	0.177608	3.6474	0.000264907	0.00148466
Rapgef1	1806.58	1.0129	0.0881248	11.4939	1.41548e-30	1.28598e-28			Rapgef1	1495.78	0.540748	0.183033	2.95438	0.00313297	0.0117354
Pi4ka	8230.14	1.05584	0.0920671	11.4682	1.90604e-30	1.7166e-28			Pi4ka	6266.68	0.763809	0.137577	5.55185	2.83e-08	5.46e-07
Xpo6	4032.47	0.855124	0.0748959	11.4175	3.41933e-30	3.01396e-28			Xpo6	3545.53	0.669066	0.141946	4.71352	2.43e-06	2.6e-05
Snx30	1696.5	0.900105	0.078852	11.4151	3.51431e-30	3.07154e-28			Snx30	1556.38	0.288516	0.163381	1.76591	0.0774109	0.157114
Gm42772	495.548	1.74098	0.152806	11.3934	4.51166e-30	3.87778e-28			Gm42772	744.902	1.81255	0.216387	8.37642	5.46e-17	1.21e-14
Bag6	2569.92	0.880517	0.0774135	11.3742	5.62087e-30	4.77175e-28			Bag6	2848.13	1.01621	0.148024	6.86521	6.64e-12	3.52e-10
Snrnp200	4920.8	0.943838	0.0831073	11.3569	6.85704e-30	5.75048e-28			Snrnp200	3882.91	0.807962	0.1369	5.90183	3.59e-09	8.78e-08
Htt	2388.29	1.22857	0.108822	11.2898	1.47452e-29	1.18384e-27			Htt	2036.26	1.11281	0.154038	7.22429	5.04e-13	3.58e-11
Mycbp2	19700.6	0.90955	0.0808801	11.2457	2.43247e-29	1.89422e-27			Mycbp2	16672.7	0.561497	0.131146	4.28146	1.86e-05	0.000152025
Spen	2121.87	1.09955	0.0979354	11.2273	2.99351e-29	2.2881e-27			Spen	1931.65	0.759673	0.164451	4.61944	3.85e-06	3.94e-05
Sptbn2	8278.92	1.55319	0.138716	11.1969	4.22179e-29	3.14569e-27			Sptbn2	5710.26	0.817148	0.183188	4.4607	8.17e-06	7.48e-05
Lnpep	3062.64	0.872648	0.0779874	11.1896	4.58452e-29	3.40372e-27			Lnpep	2894.7	0.838372	0.144036	5.82058	5.86e-09	1.36e-07
Mtor	3367.53	0.978481	0.0875067	11.1818	5.00777e-29	3.69149e-27			Mtor	2789.28	0.730852	0.151322	4.82977	1.37e-06	1.58e-05
Ttbk1	609.912	1.23399	0.110701	11.1471	7.39582e-29	5.35654e-27			Ttbk1	461.574	0.302591	0.205835	1.47006	0.141545	0.249491
Slc12a5	3415.95	1.00482	0.0904641	11.1074	1.15457e-28	8.24684e-27			Slc12a5	3109.27	0.733373	0.141755	5.17351	2.3e-07	3.34e-06
Ehmt2	2904.74	0.999315	0.0900442	11.0981	1.28208e-28	9.033e-27			Ehmt2	2608.14	0.603956	0.15227	3.96636	7.3e-05	0.000488187
mt-Nd6	27384.4	0.964887	0.0872276	11.0617	1.92397e-28	1.32843e-26			mt-Nd6	27988.2	0.661417	0.181017	3.65389	0.000258295	0.00145542
Med13l	3371.32	1.06359	0.0963256	11.0417	2.40562e-28	1.63914e-26			Med13l	3053.18	0.647509	0.143548	4.51074	6.46e-06	6.07e-05
Scap	1537.01	1.2252	0.111095	11.0284	2.78899e-28	1.8818e-26			Scap	1421.67	1.00691	0.166364	6.05242	1.43e-09	3.95e-08
Kif1a	65550	0.873834	0.0793928	11.0065	3.55713e-28	2.37685e-26			Kif1a	50203.8	0.442222	0.134023	3.29959	0.000968271	0.00442741
Hivep2	6105.01	0.886061	0.0809182	10.9501	6.63903e-28	4.36574e-26			Hivep2	4892.8	0.476409	0.139692	3.41044	0.000648592	0.00316541
Zswim8	1357.21	1.38343	0.126601	10.9275	8.51832e-28	5.5662e-26			Zswim8	1122.96	1.27579	0.184669	6.90854	4.9e-12	2.66e-10
C230086J09Rik	533.839	1.62604	0.148917	10.9191	9.34364e-28	6.08629e-26			C230086J09Rik	840.027	1.65133	0.208899	7.90492	2.68e-15	3.55e-13
A230103L15Rik	1217.87	1.52125	0.140131	10.856	1.86846e-27	1.17283e-25			A230103L15Rik	1626.52	1.28356	0.174362	7.36146	1.82e-13	1.48e-11
Akap11	12101.8	0.751372	0.0692322	10.8529	1.93124e-27	1.20493e-25			Akap11	10066.5	0.322917	0.130655	2.47152	0.013454	0.0386281
Mapk8ip2	5673.05	0.828041	0.0765695	10.8142	2.9473e-27	1.81698e-25			Mapk8ip2	5228.81	0.723156	0.160688	4.50037	6.78e-06	6.34e-05
Tecpr1	2954.33	1.00382	0.0930333	10.7899	3.84009e-27	2.33952e-25			Tecpr1	2652.65	0.794936	0.142077	5.59511	2.2e-08	4.4e-07
Kif5c	29705.8	0.841649	0.0780319	10.786	4.01027e-27	2.42891e-25			Kif5c	23904.4	0.484298	0.140397	3.4495	0.000561621	0.00280969
Nbea	12292.8	0.922128	0.0864793	10.663	1.51633e-26	8.70064e-25			Nbea	11794.5	0.491491	0.129371	3.79908	0.000145234	0.00088128
Hdac4	3192.26	0.903697	0.0847609	10.6617	1.53722e-26	8.79611e-25			Hdac4	2826.16	0.786773	0.164648	4.7785	1.77e-06	1.96e-05
Bdp1	2515.04	0.874063	0.08199	10.6606	1.55586e-26	8.87825e-25			Bdp1	2435.28	0.642467	0.146284	4.39191	1.12e-05	9.86e-05
Atg2a	637.743	1.48132	0.139043	10.6537	1.67586e-26	9.53674e-25			Atg2a	591.847	1.02012	0.201411	5.06485	4.09e-07	5.49e-06
Gpr171	220.072	1.63299	0.153721	10.6231	2.32823e-26	1.29992e-24			Gpr171	267.494	1.33437	0.248144	5.37741	7.56e-08	1.28e-06
Neurl4	1514.39	1.06357	0.100126	10.6223	2.34712e-26	1.30694e-24			Neurl4	1178.83	0.464324	0.170079	2.73005	0.00633242	0.0208749
Dst	19411.1	1.01792	0.0961475	10.5871	3.42156e-26	1.87995e-24			Dst	16735	0.654251	0.147885	4.42405	9.69e-06	8.64e-05
Epg5	1003.41	1.05572	0.100389	10.5163	7.26639e-26	3.84952e-24			Epg5	800.943	0.547154	0.178671	3.06236	0.00219598	0.00872444
Trio	4200.2	1.10811	0.105489	10.5045	8.23201e-26	4.33888e-24			Trio	4288.9	0.968684	0.139793	6.92944	4.23e-12	2.37e-10
Cacna2d3	2987.44	0.76237	0.0726897	10.488	9.80685e-26	5.14276e-24			Cacna2d3	2893.72	0.775029	0.14659	5.28705	1.24e-07	1.95e-06
Anapc1	4566.47	0.866574	0.0826513	10.4847	1.01567e-25	5.29939e-24			Anapc1	3685.67	0.697492	0.145518	4.79318	1.64e-06	1.84e-05
Map4k4	2892.91	0.883666	0.084296	10.4829	1.03533e-25	5.38839e-24			Map4k4	3372.59	0.936161	0.155085	6.03645	1.58e-09	4.3e-08
Kmt2b	715.001	1.19872	0.114439	10.4747	1.12839e-25	5.8143e-24			Kmt2b	693.655	1.02683	0.190063	5.40255	6.57e-08	1.14e-06
Nipbl	7038.15	0.739971	0.0707903	10.453	1.41948e-25	7.26002e-24			Nipbl	6702.67	0.609575	0.132326	4.60661	4.09e-06	4.12e-05
Tmem132b	9735.73	0.752017	0.0723138	10.3993	2.49641e-25	1.24905e-23			Tmem132b	8303.67	0.420455	0.13232	3.17756	0.00148519	0.00632062
Sptbn4	885.207	1.21215	0.116641	10.3921	2.69349e-25	1.33476e-23			Sptbn4	771.197	0.918408	0.192069	4.78165	1.74e-06	1.93e-05
Ltk	234.292	1.48346	0.143311	10.3514	4.12547e-25	2.025e-23			Ltk	166.479	0.780506	0.294251	2.65251	0.00798949	0.02534
Nat8l	1693.27	0.900244	0.0871194	10.3334	4.97398e-25	2.40727e-23			Nat8l	1432.9	0.463874	0.168341	2.75556	0.00585918	0.0196394
Agl	1131.09	0.989315	0.0959758	10.308	6.48588e-25	3.09559e-23			Agl	1111.88	0.763296	0.17596	4.33788	1.44e-05	0.000121209
Lrp3	871.947	1.11111	0.107817	10.3055	6.65114e-25	3.1599e-23			Lrp3	691.806	0.399869	0.192293	2.07948	0.0375733	0.0885001
Arhgef2	2012.24	0.861329	0.0838388	10.2736	9.26419e-25	4.35144e-23			Arhgef2	1952.08	0.955512	0.162731	5.87172	4.31e-09	1.03e-07
Zfyve26	795.389	1.07415	0.104565	10.2726	9.36683e-25	4.3897e-23			Zfyve26	723.868	1.12734	0.187175	6.02294	1.71e-09	4.59e-08
Myo9a	6463.64	0.702274	0.0684407	10.2611	1.05535e-24	4.92354e-23			Myo9a	5516.04	0.372059	0.133806	2.78058	0.00542611	0.0184808
2900022M07Rik	330.949	1.49931	0.146604	10.2269	1.50257e-24	6.90117e-23			2900022M07Rik	480.593	1.58655	0.242519	6.54196	6.07e-11	2.46e-09
Tpr	13757.1	0.827836	0.0810272	10.2168	1.66805e-24	7.5772e-23			Tpr	12910.9	0.853001	0.130058	6.55861	5.43e-11	2.22e-09
Chd8	3531.92	0.983452	0.0963601	10.206	1.86386e-24	8.42971e-23			Chd8	3122.11	0.751324	0.155389	4.83511	1.33e-06	1.55e-05
Igf2r	1231.53	0.984774	0.0964921	10.2057	1.8688e-24	8.43364e-23			Igf2r	967.426	0.598886	0.177178	3.38014	0.0007245	0.00346738
Ap3d1	9473.23	0.768349	0.0753881	10.1919	2.15503e-24	9.6413e-23			Ap3d1	8744.86	0.610244	0.131246	4.64962	3.33e-06	3.46e-05
Dicer1	1694.59	0.970917	0.0953633	10.1812	2.40479e-24	1.06894e-22			Dicer1	1668.49	0.53216	0.153898	3.45789	0.000544434	0.00273294
Ltbp3	613.978	1.18012	0.115963	10.1768	2.51786e-24	1.11205e-22			Ltbp3	615.646	1.30641	0.201374	6.48748	8.73e-11	3.35e-09
Rptor	1759.12	1.04132	0.102337	10.1755	2.55212e-24	1.12239e-22			Rptor	1363.3	0.609565	0.16951	3.59603	0.00032311	0.00175178
Kdm4b	1580.28	1.04805	0.103148	10.1607	2.97032e-24	1.29804e-22			Kdm4b	1221.33	0.654184	0.182207	3.59034	0.000330244	0.00178439
Baz1b	3886.78	0.800506	0.0787987	10.1589	3.02559e-24	1.31664e-22			Baz1b	3531.29	0.544004	0.138985	3.91412	9.07e-05	0.000589668
Pclo	11413.8	0.778703	0.0766721	10.1563	3.10707e-24	1.34644e-22			Pclo	9723	0.480384	0.132455	3.62677	0.00028699	0.00158492
Myo18a	4424.44	1.23806	0.121967	10.1508	3.28558e-24	1.42082e-22			Myo18a	3836.26	0.845034	0.163757	5.16029	2.47e-07	3.54e-06
Shank2	4978.44	0.858163	0.0845514	10.1496	3.32712e-24	1.43579e-22			Shank2	4042.04	0.268102	0.145668	1.8405	0.0656951	0.137891
Large1	5882.15	0.863362	0.0850901	10.1464	3.43665e-24	1.47998e-22			Large1	5869.35	0.569477	0.137494	4.14184	3.45e-05	0.000257904
Sptb	1501.41	1.49834	0.147835	10.1352	3.85529e-24	1.64997e-22			Sptb	1024.65	0.897513	0.214223	4.18961	2.79e-05	0.000215149
Col5a1	542.914	1.44054	0.142196	10.1307	4.03873e-24	1.72146e-22			Col5a1	419.405	1.1752	0.21555	5.45208	4.98e-08	8.88e-07
Grid1	2222.82	0.747471	0.0738222	10.1253	4.2672e-24	1.815e-22			Grid1	2089.53	0.542117	0.156866	3.45593	0.000548402	0.0027482
Thsd7a	1912.47	0.870588	0.0860872	10.1129	4.84475e-24	2.04805e-22			Thsd7a	1648.68	0.530908	0.183154	2.8987	0.00374715	0.0136641
Sik2	326.921	1.19735	0.11849	10.1051	5.24659e-24	2.18518e-22			Sik2	346.729	1.36645	0.224953	6.07436	1.24e-09	3.51e-08
Fgfr1	4895.04	0.935192	0.092987	10.0572	8.53604e-24	3.47378e-22			Fgfr1	4020.26	0.765024	0.161653	4.7325	2.22e-06	2.4e-05
Golgb1	9183.78	0.81472	0.0811019	10.0456	9.60265e-24	3.87737e-22			Golgb1	7154.55	0.529356	0.132661	3.99028	6.6e-05	0.000448774
Nacc2	4501.97	0.76479	0.0762366	10.0318	1.10489e-23	4.42683e-22			Nacc2	4233.07	0.262304	0.156868	1.67213	0.0944985	0.183328
Vps13d	4052.02	0.97036	0.0968326	10.021	1.23243e-23	4.90934e-22			Vps13d	3270.81	0.402366	0.141994	2.8337	0.0046013	0.0161839
Heatr1	1155.69	1.01784	0.101676	10.0106	1.36856e-23	5.44115e-22			Heatr1	935.846	0.600597	0.181187	3.3148	0.000917088	0.00423157
Abl2	3290.95	0.729579	0.0730256	9.99073	1.67342e-23	6.61512e-22			Abl2	2687.44	0.126711	0.150698	0.840826	0.400445	0.54002
Pcnx3	563.516	1.4794	0.148155	9.98552	1.76378e-23	6.9458e-22			Pcnx3	402.46	1.00938	0.230763	4.37412	1.22e-05	0.00010529
Baz2a	2030.01	0.896499	0.0899061	9.97151	2.03122e-23	7.95362e-22			Baz2a	1687.3	0.64891	0.160796	4.0356	5.45e-05	0.000380376
Itpr1	7927.25	0.802511	0.0805756	9.95973	2.28685e-23	8.85416e-22			Itpr1	6625.76	0.447824	0.135645	3.30144	0.000961888	0.00440163
Gm44235	623.83	1.26882	0.127613	9.94274	2.71249e-23	1.04178e-21			Gm44235	897.07	1.58912	0.203503	7.80881	5.77e-15	6.79e-13
Cacna1i	575.917	1.24188	0.124905	9.94262	2.71586e-23	1.04178e-21			Cacna1i	539.244	0.716214	0.204935	3.49484	0.000474344	0.00243059
Iqgap1	2670.66	0.809386	0.081414	9.94162	2.74333e-23	1.04844e-21			Iqgap1	2749.64	0.605502	0.149024	4.06311	4.84e-05	0.000344999
Mcm3ap	1404.11	1.02256	0.102993	9.92843	3.1314e-23	1.19016e-21			Mcm3ap	1297.86	0.848306	0.165244	5.13365	2.84e-07	4.01e-06
Ptch1	1108.56	0.923393	0.093052	9.9234	3.2933e-23	1.2494e-21			Ptch1	1035.42	0.920956	0.182261	5.05296	4.35e-07	5.81e-06
Map4k2	723.066	1.15868	0.116888	9.91279	3.66264e-23	1.37691e-21			Map4k2	635.506	1.16901	0.207769	5.62648	1.84e-08	3.77e-07
Lhfpl4	2689.4	0.867591	0.0875554	9.90905	3.8023e-23	1.42425e-21			Lhfpl4	2376.6	0.696009	0.154181	4.51423	6.35e-06	5.98e-05
Pcnt	2348.44	1.03083	0.104163	9.89632	4.31895e-23	1.60904e-21			Pcnt	1973.03	0.85249	0.155321	5.48856	4.05e-08	7.42e-07
Dscam	2582.21	0.898506	0.0908202	9.89324	4.45371e-23	1.65627e-21			Dscam	1980.51	0.423021	0.147297	2.87189	0.00408031	0.0146533
mt-Nd1	90975.6	0.913067	0.0927238	9.84717	7.05011e-23	2.57449e-21			mt-Nd1	101192	0.636432	0.143691	4.42917	9.46e-06	8.47e-05
Gm48261	153.628	1.95344	0.19841	9.84546	7.17106e-23	2.61057e-21			Gm48261	175.6	1.68218	0.316026	5.32291	1.02e-07	1.64e-06
Dennd4b	757.019	1.10742	0.112501	9.84365	7.30128e-23	2.65331e-21			Dennd4b	707.899	0.7529	0.181289	4.15304	3.28e-05	0.000246831
Edil3	893.612	0.961958	0.0978414	9.83181	8.21312e-23	2.96905e-21			Edil3	1034.44	0.989747	0.180763	5.47537	4.37e-08	7.92e-07
C030006N10Rik	85.863	2.16173	0.21989	9.83097	8.28188e-23	2.98869e-21			C030006N10Rik	113.27	1.74263	0.327444	5.32191	1.03e-07	1.65e-06
Zfp106	7373.73	0.692544	0.0706161	9.80718	1.04859e-22	3.76438e-21			Zfp106	4905.19	-0.0873014	0.148984	-0.585977	0.557891	0.682578
Cacna1b	2907.72	1.0144	0.103808	9.77193	1.48589e-22	5.23447e-21			Cacna1b	2811.43	0.757488	0.147632	5.13092	2.88e-07	4.06e-06
Pde4dip	4930.16	0.812267	0.0831409	9.76976	1.51805e-22	5.33868e-21			Pde4dip	4517.19	0.817511	0.136418	5.99269	2.06e-09	5.38e-08
Sez6l2	3659.83	0.942213	0.0964578	9.76813	1.54268e-22	5.41611e-21			Sez6l2	3209.95	0.563727	0.149752	3.76441	0.00016694	0.000994303
Pnpla6	1128.39	1.135	0.116442	9.74726	1.89515e-22	6.61992e-21			Pnpla6	991.591	0.902592	0.170168	5.30413	1.13e-07	1.8e-06
Gcn1	1388.95	1.37973	0.141577	9.74543	1.92951e-22	6.72861e-21			Gcn1	1021.62	0.919969	0.16837	5.46396	4.66e-08	8.39e-07
Srcin1	1925.89	0.95735	0.0982905	9.74001	2.03535e-22	7.07388e-21			Srcin1	1814.98	0.59258	0.151481	3.91191	9.16e-05	0.000593567
Dnm3os	301.531	1.78152	0.183148	9.72722	2.30812e-22	7.86463e-21			Dnm3os	340.89	1.5484	0.230125	6.7285	1.71e-11	7.99e-10
Gm47024	299.701	1.78298	0.183329	9.72557	2.34594e-22	7.97927e-21			Gm47024	334.796	1.90998	0.270147	7.07017	1.55e-12	9.67e-11
Kdm5a	7093.59	0.605324	0.0622567	9.72303	2.40512e-22	8.16716e-21			Kdm5a	6205.9	0.409158	0.131925	3.10145	0.00192577	0.00781888
Gapvd1	7212.48	0.66081	0.0679722	9.72177	2.43522e-22	8.25583e-21			Gapvd1	6389.88	0.314577	0.143941	2.18546	0.0288553	0.0716439
Clmn	1915.63	0.889254	0.0914867	9.72003	2.47697e-22	8.36997e-21			Clmn	1494.88	0.462318	0.160483	2.88079	0.00396675	0.0143295
Gm48259	192.534	1.97544	0.203466	9.70894	2.76201e-22	9.30279e-21			Gm48259	276.55	1.86603	0.269645	6.92033	4.51e-12	2.51e-10
Rnf213	880.386	1.00721	0.103887	9.69525	3.15868e-22	1.05701e-20			Rnf213	629.083	0.861854	0.187076	4.60698	4.09e-06	4.12e-05
Kcnh1	1939.98	0.915225	0.094435	9.69159	3.27397e-22	1.09206e-20			Kcnh1	1441.64	0.330715	0.162254	2.03825	0.0415248	0.0957373
Npepps	5889.46	0.615436	0.0635973	9.67708	3.7734e-22	1.25461e-20			Npepps	6787.1	0.744034	0.131935	5.6394	1.71e-08	3.54e-07
mt-Cytb	496349	0.930911	0.0962792	9.66887	4.08883e-22	1.35297e-20			mt-Cytb	557784	0.731373	0.155498	4.70343	2.56e-06	2.72e-05
Gm17922	1254.46	1.29808	0.134315	9.66446	4.26876e-22	1.40801e-20			Gm17922	1732.36	1.66563	0.183585	9.07278	1.16e-19	4.48e-17
Sec16a	2113.17	0.937966	0.0971088	9.65892	4.50594e-22	1.47844e-20			Sec16a	1849.41	0.560481	0.158083	3.54549	0.000391889	0.00206346
Crocc	444.591	1.51184	0.156524	9.65881	4.51083e-22	1.47844e-20			Crocc	457.443	1.66026	0.210419	7.89025	3.02e-15	3.88e-13
Vars	928.745	1.16262	0.120445	9.65269	4.78822e-22	1.5644e-20			Vars	607.525	0.975089	0.195098	4.99794	5.79e-07	7.47e-06
Ube3a	11457.1	0.843592	0.0874461	9.64699	5.06198e-22	1.65124e-20			Ube3a	13303.3	0.91648	0.144509	6.34204	2.27e-10	7.78e-09
Chd1	805.856	0.943684	0.0978474	9.64445	5.18894e-22	1.69e-20			Chd1	766.643	0.941218	0.187342	5.02405	5.06e-07	6.65e-06
Sorl1	11356.9	0.797772	0.0828	9.63493	5.69314e-22	1.8455e-20			Sorl1	8925.19	0.364639	0.129102	2.82442	0.00473664	0.0165713
Afdn	3786.95	0.712417	0.0740229	9.62427	6.31508e-22	2.03755e-20			Afdn	3673.34	0.633048	0.137876	4.59143	4.4e-06	4.36e-05
mt-Nd5	104537	0.804347	0.0835815	9.62351	6.36245e-22	2.04964e-20			mt-Nd5	101976	0.45913	0.171394	2.6788	0.00738854	0.0237608
Tyro3	1108.2	1.01604	0.105609	9.62083	6.53015e-22	2.09714e-20			Tyro3	796.736	0.569717	0.178779	3.18672	0.00143896	0.00616524
Carmil3	565.731	1.40292	0.146125	9.60079	7.93322e-22	2.52038e-20			Carmil3	488.658	1.35448	0.205413	6.59396	4.28e-11	1.84e-09
Ntrk3	9557.85	0.784449	0.0817766	9.59258	8.59055e-22	2.71671e-20			Ntrk3	8521.9	0.483248	0.134561	3.59129	0.000329049	0.00177847
Disp3	381.701	1.21276	0.126546	9.58353	9.37848e-22	2.96137e-20			Disp3	289.334	0.577128	0.256598	2.24916	0.0245025	0.0627738
Dennd4a	1996.11	0.863795	0.090185	9.57804	9.89054e-22	3.1067e-20			Dennd4a	1928.56	0.640602	0.14992	4.27296	1.93e-05	0.000156814
Scrib	451.394	1.48613	0.155162	9.57795	9.89871e-22	3.1067e-20			Scrib	355.676	1.21501	0.241841	5.02399	5.06e-07	6.65e-06
Gm48967	247.02	1.51033	0.157954	9.56187	1.15647e-21	3.58608e-20			Gm48967	363.081	1.56342	0.291007	5.37245	7.77e-08	1.3e-06
Limch1	5549.52	0.803171	0.0840183	9.55948	1.18355e-21	3.65913e-20			Limch1	5278.19	0.744862	0.146512	5.08397	3.7e-07	5.04e-06
Grk3	3388.27	0.716631	0.0751518	9.53579	1.48748e-21	4.55793e-20			Grk3	2859.57	0.418337	0.147845	2.82957	0.00466106	0.0163532
Myo9b	656.668	1.11271	0.116731	9.53221	1.53965e-21	4.71081e-20			Myo9b	635.633	0.815672	0.190656	4.27824	1.88e-05	0.000153634
Gm43751	221.912	1.54448	0.162087	9.5287	1.59262e-21	4.86571e-20			Gm43751	287.331	1.42229	0.237096	5.99877	1.99e-09	5.19e-08
Gm42970	116.289	1.87412	0.196851	9.52049	1.72361e-21	5.25817e-20			Gm42970	159.878	1.35724	0.291122	4.66209	3.13e-06	3.28e-05
Kif21b	1282.99	1.03769	0.109126	9.5091	1.92319e-21	5.82413e-20			Kif21b	1189.16	0.662101	0.190107	3.48278	0.000496227	0.0025274
Arfgef2	1916.92	0.860522	0.0905127	9.50719	1.95874e-21	5.92312e-20			Arfgef2	1417.75	0.558192	0.160194	3.48448	0.000493096	0.00251648
Gm37051	77.4765	2.06218	0.216971	9.50439	2.01231e-21	6.07625e-20			Gm37051	104.52	1.02851	0.333096	3.08773	0.00201691	0.00812576
Rrp12	659.516	1.00433	0.105697	9.50197	2.05955e-21	6.2008e-20			Rrp12	590.824	0.701232	0.200895	3.49053	0.000482055	0.00246512
Map1a	10799.5	1.08729	0.114432	9.50165	2.06589e-21	6.21086e-20			Map1a	8312.51	0.36556	0.160562	2.27676	0.0228007	0.0593647
B230362B09Rik	443.494	1.20807	0.127328	9.48787	2.35794e-21	7.05814e-20			B230362B09Rik	437.714	1.21863	0.219094	5.56215	2.66e-08	5.19e-07
Plod2	747.893	0.968014	0.102049	9.48582	2.40488e-21	7.18828e-20			Plod2	935.954	1.06732	0.176378	6.05133	1.44e-09	3.97e-08
Iars2	1155.5	0.847267	0.0894156	9.47561	2.65208e-21	7.88439e-20			Iars2	1129.33	0.684654	0.167389	4.0902	4.31e-05	0.000312857
Amotl1	2427.08	1.07012	0.11308	9.46339	2.98126e-21	8.75939e-20			Amotl1	1799.84	0.302356	0.16763	1.80371	0.0712768	0.147067
Mga	4745.04	0.701486	0.0741588	9.45924	3.10177e-21	9.08769e-20			Mga	4368.35	0.475722	0.136952	3.47365	0.000513426	0.00260008
Ift172	1466.81	1.20375	0.127264	9.45869	3.11812e-21	9.12271e-20			Ift172	961.983	0.955127	0.190239	5.02066	5.15e-07	6.75e-06
Supt6	6171.48	0.871764	0.0922257	9.4525	3.30824e-21	9.6381e-20			Supt6	5096.07	0.50222	0.140493	3.57471	0.000350619	0.00187677
Setd2	4160.39	0.759248	0.0803699	9.44691	3.48971e-21	1.01241e-19			Setd2	4021.59	0.600499	0.151835	3.95494	7.66e-05	0.000507889
Plxna2	8244.4	0.683137	0.0723753	9.43881	3.77028e-21	1.09227e-19			Plxna2	6870.72	0.338105	0.141819	2.38407	0.0171223	0.0469146
Dennd5a	7613.47	0.639613	0.0677766	9.43708	3.83329e-21	1.10743e-19			Dennd5a	6872.32	0.0797568	0.132876	0.600235	0.54835	0.674281
Lmtk3	232.682	1.1999	0.127437	9.41565	4.70147e-21	1.34884e-19			Lmtk3	273.117	1.54544	0.278675	5.54568	2.93e-08	5.63e-07
mt-Nd4	78210.3	0.911124	0.0968288	9.40963	4.97875e-21	1.42444e-19			mt-Nd4	77538.2	0.53953	0.1738	3.10433	0.00190713	0.00775539
Skiv2l	1432.21	1.1483	0.122148	9.40087	5.41117e-21	1.5439e-19			Skiv2l	1384.78	1.14783	0.162233	7.0752	1.49e-12	9.43e-11
Ptprf	2816.69	0.937866	0.0998181	9.39575	5.68101e-21	1.61643e-19			Ptprf	2375.6	0.652883	0.14901	4.38146	1.18e-05	0.000102601
Gan	1267.28	0.869051	0.0925263	9.39247	5.86076e-21	1.66074e-19			Gan	1171.99	0.458839	0.167608	2.73758	0.00618939	0.0205062
Nbeal1	1969.97	0.909361	0.09684	9.39034	5.98043e-21	1.68313e-19			Nbeal1	1726.7	0.845116	0.165834	5.09617	3.47e-07	4.74e-06
Tnk2	1415.44	1.08819	0.116014	9.37979	6.61055e-21	1.85543e-19			Tnk2	1007.33	0.807783	0.198366	4.07219	4.66e-05	0.000334244
Gpc6	338.69	1.22829	0.131022	9.37468	6.93867e-21	1.94226e-19			Gpc6	333.754	1.07825	0.248569	4.33781	1.44e-05	0.000121209
Gpr162	423.774	1.08861	0.116475	9.34633	9.07457e-21	2.51298e-19			Gpr162	361.177	1.07015	0.235927	4.53593	5.74e-06	5.49e-05
Zfc3h1	2348.18	0.953584	0.102026	9.34646	9.06314e-21	2.51298e-19			Zfc3h1	2245.31	0.892386	0.155908	5.72382	1.04e-08	2.25e-07
Dlg5	1371.59	1.07634	0.115222	9.34149	9.49911e-21	2.62353e-19			Dlg5	1230.83	0.648896	0.184269	3.52146	0.000429178	0.00223085
Fryl	5038.16	0.882996	0.0945805	9.33592	1.00117e-20	2.76141e-19			Fryl	4607.91	0.713385	0.146784	4.86011	1.17e-06	1.39e-05
Mtss2	2896.77	0.935019	0.100174	9.33396	1.01986e-20	2.80923e-19			Mtss2	2618.6	0.488482	0.177987	2.74447	0.0060608	0.0201591
Dmxl2	9553.42	0.838754	0.0898791	9.33202	1.03872e-20	2.85359e-19			Dmxl2	8943.81	0.624514	0.131786	4.73883	2.15e-06	2.33e-05
Rgl2	866.394	1.38342	0.148309	9.32796	1.07929e-20	2.9611e-19			Rgl2	878.964	1.317	0.185224	7.11033	1.16e-12	7.57e-11
Tsc2	2539.25	1.05881	0.113576	9.32249	1.13638e-20	3.11362e-19			Tsc2	2252.51	0.663222	0.179542	3.69397	0.00022078	0.00126923
Foxj2	991.286	0.858605	0.0921893	9.3135	1.23691e-20	3.36238e-19			Foxj2	787.556	0.323513	0.182342	1.77421	0.0760283	0.154803
Pdcd11	1179.78	0.898607	0.0965576	9.30644	1.32192e-20	3.58875e-19			Pdcd11	1089.56	0.889119	0.164985	5.38911	7.08e-08	1.21e-06
2610507B11Rik	2389.39	0.842029	0.0906633	9.28743	1.58065e-20	4.26879e-19			2610507B11Rik	1986.41	0.59784	0.156119	3.82938	0.000128465	0.000794459
Cemip2	836.576	0.81856	0.088391	9.26067	2.03153e-20	5.46584e-19			Cemip2	865.194	0.7246	0.185139	3.91382	9.08e-05	0.000589987
Tanc1	2553.6	0.836104	0.0903445	9.25463	2.14975e-20	5.75322e-19			Tanc1	2203.56	0.442729	0.149479	2.9618	0.00305843	0.0115047
Mtmr3	3091.93	0.806974	0.0873163	9.24196	2.42012e-20	6.43523e-19			Mtmr3	2735.17	0.469135	0.156268	3.00212	0.00268106	0.0103281
Fasn	4240.73	1.1757	0.127309	9.23506	2.58137e-20	6.8464e-19			Fasn	4064.74	0.614425	0.169886	3.61668	0.000298403	0.00163905
Nectin1	842.724	1.20727	0.130746	9.23375	2.61327e-20	6.92215e-19			Nectin1	615.541	0.872404	0.193456	4.50958	6.5e-06	6.1e-05
Iqsec3	2528.6	1.06058	0.114868	9.23305	2.63031e-20	6.95841e-19			Iqsec3	1628.77	0.586215	0.218198	2.68662	0.007218	0.0233137
mt-Nd2	49850.4	0.875482	0.0948257	9.23254	2.64287e-20	6.98271e-19			mt-Nd2	54029.8	0.619628	0.151163	4.09908	4.15e-05	0.000302073
Ephb2	602.321	1.0862	0.117702	9.22837	2.74785e-20	7.25082e-19			Ephb2	542.86	0.932806	0.202526	4.60587	4.11e-06	4.13e-05
Caskin1	1257.39	1.15912	0.125782	9.21536	3.10228e-20	8.15489e-19			Caskin1	1094.53	0.912391	0.180529	5.05399	4.33e-07	5.78e-06
Ccdc141	940.439	0.763657	0.0828885	9.21305	3.16973e-20	8.31355e-19			Ccdc141	887.181	0.714483	0.172402	4.14429	3.41e-05	0.000255358
Sacs	3469.81	0.878587	0.0953636	9.21302	3.17066e-20	8.31355e-19			Sacs	3158.82	0.581029	0.146873	3.956	7.62e-05	0.000506067
Akap9	13505.3	0.903154	0.0980411	9.212	3.20106e-20	8.37206e-19			Akap9	12121.6	0.712165	0.137346	5.18518	2.16e-07	3.15e-06
Cep170b	2260.64	1.12832	0.122762	9.19113	3.88724e-20	1.01283e-18			Cep170b	1537.41	0.648676	0.196553	3.30026	0.00096595	0.00441908
Arfgef3	9655.37	0.749756	0.0816615	9.18127	4.2603e-20	1.10725e-18			Arfgef3	7903.84	0.334317	0.130129	2.56912	0.0101957	0.0308074
Adcy1	10331.1	1.08596	0.118294	9.18018	4.30389e-20	1.11718e-18			Adcy1	9650.47	0.43897	0.135548	3.23847	0.00120172	0.00530759
Vps13c	2392.75	0.770464	0.0839913	9.17315	4.59395e-20	1.18949e-18			Vps13c	2068.87	0.636038	0.148688	4.27765	1.89e-05	0.00015397
Polg	910.116	0.906303	0.0989509	9.15912	5.23223e-20	1.34634e-18			Polg	758.28	0.770605	0.189322	4.07035	4.69e-05	0.000336211
9330102E08Rik	691.605	0.890279	0.0972655	9.15308	5.53326e-20	1.42203e-18			9330102E08Rik	461.405	0.439502	0.219447	2.00277	0.0452022	0.102335
Rnf31	498.903	1.06268	0.11613	9.15083	5.64963e-20	1.44775e-18			Rnf31	413.174	0.743262	0.2282	3.25706	0.00112573	0.00502319
Lrrc4b	490.888	1.37756	0.150614	9.14626	5.89379e-20	1.50535e-18			Lrrc4b	513.431	1.29178	0.199926	6.46128	1.04e-10	3.91e-09
A630081D01Rik	89.6183	2.48246	0.271718	9.13617	6.47013e-20	1.64444e-18			A630081D01Rik	110.675	1.90572	0.380257	5.01167	5.4e-07	7.03e-06
Pcnx	2690.05	0.930346	0.101891	9.13081	6.79881e-20	1.72375e-18			Pcnx	2231.81	0.617605	0.148299	4.1646	3.12e-05	0.000236231
Xylt2	364.818	1.19731	0.131241	9.123	7.30744e-20	1.84819e-18			Xylt2	305.091	0.620745	0.230982	2.68742	0.00720072	0.0232622
Ttyh3	1099.71	0.899405	0.0987071	9.11186	8.09815e-20	2.02836e-18			Ttyh3	1052.8	0.953951	0.171661	5.55717	2.74e-08	5.31e-07
Tnrc18	377.711	1.4798	0.162445	9.10955	8.2727e-20	2.06465e-18			Tnrc18	411.737	1.47978	0.234161	6.31947	2.62e-10	8.86e-09
Nptxr	10954.7	0.92261	0.101306	9.10718	8.45497e-20	2.10754e-18			Nptxr	9625.56	0.652821	0.14153	4.6126	3.98e-06	4.03e-05
Abca7	564.6	1.29216	0.141899	9.10623	8.52949e-20	2.12356e-18			Abca7	439.477	1.02107	0.210132	4.85921	1.18e-06	1.39e-05
Ptpn11	1287.21	0.949123	0.104232	9.10584	8.55999e-20	2.12604e-18			Ptpn11	1287.58	0.833768	0.180796	4.61165	3.99e-06	4.05e-05
Aatk	1697.18	1.38763	0.152387	9.10591	8.55437e-20	2.12604e-18			Aatk	1435.87	0.907231	0.164839	5.50374	3.72e-08	6.89e-07
Gm36988	147.812	2.11447	0.232721	9.08585	1.02893e-19	2.52526e-18			Gm36988	268.936	1.3473	0.260644	5.16911	2.35e-07	3.4e-06
Col25a1	1490.51	1.08636	0.119649	9.07953	1.09049e-19	2.67002e-18			Col25a1	1342.28	1.11015	0.159867	6.94421	3.81e-12	2.15e-10
Ppp1r9a	7564.46	0.79395	0.0874554	9.07834	1.10242e-19	2.69605e-18			Ppp1r9a	6711.66	0.444251	0.135077	3.28887	0.00100591	0.00457138
Gtpbp2	507.688	0.955861	0.105353	9.07293	1.15862e-19	2.81687e-18			Gtpbp2	503.736	1.00392	0.205737	4.87965	1.06e-06	1.27e-05
Kcna1	4054.92	0.735094	0.0810384	9.07094	1.17998e-19	2.86544e-18			Kcna1	3255.28	0.263296	0.144508	1.82201	0.0684532	0.142551
Hmbox1	946.962	0.821615	0.0905998	9.06862	1.20535e-19	2.9202e-18			Hmbox1	890.124	0.521917	0.174175	2.99651	0.00273088	0.0104882
Apc2	1161.19	1.29207	0.142508	9.06665	1.22736e-19	2.96657e-18			Apc2	928.438	0.68996	0.198045	3.48385	0.000494251	0.0025195
Mgat5	2696.73	0.712205	0.0785632	9.06538	1.24173e-19	2.99782e-18			Mgat5	2424.16	0.442685	0.145366	3.0453	0.00232445	0.00914485
Dnajc13	3015.48	0.809436	0.0892989	9.06435	1.25353e-19	3.02277e-18			Dnajc13	2527	0.568082	0.142919	3.97485	7.04e-05	0.000472732
Zer1	2215.51	0.779837	0.0861104	9.05624	1.35021e-19	3.25213e-18			Zer1	2067.41	0.805991	0.150516	5.35485	8.56e-08	1.41e-06
Ap2a2	5473.71	0.718388	0.0793276	9.05596	1.35366e-19	3.25664e-18			Ap2a2	4755.9	0.524125	0.135448	3.86956	0.000109031	0.000690881
Cnot1	5023.19	0.762965	0.084374	9.04265	1.52915e-19	3.66607e-18			Cnot1	4248.29	0.349187	0.154889	2.25443	0.0241691	0.0621107
Npr2	1008.07	0.880827	0.0975059	9.03357	1.66162e-19	3.96987e-18			Npr2	928.987	0.835364	0.173674	4.80994	1.51e-06	1.72e-05
Camsap1	4382.58	0.724013	0.0801822	9.0296	1.72298e-19	4.10228e-18			Camsap1	3534.58	0.366829	0.138209	2.65416	0.00795057	0.0252301
Kdm3b	1627.28	0.789043	0.0874579	9.02197	1.84735e-19	4.38327e-18			Kdm3b	1534.54	0.698393	0.153824	4.54021	5.62e-06	5.4e-05
Ubr2	2550.45	0.963168	0.106769	9.02106	1.86284e-19	4.40992e-18			Ubr2	2303.58	0.868887	0.155385	5.59185	2.25e-08	4.47e-07
Ice1	2435.65	0.787023	0.0874058	9.00424	2.17169e-19	5.08874e-18			Ice1	2184.72	0.672182	0.160623	4.18483	2.85e-05	0.000218873
Slc20a2	1418.54	0.869396	0.096601	8.99987	2.25977e-19	5.28913e-18			Slc20a2	1328.13	0.661241	0.159881	4.13584	3.54e-05	0.000262623
Epb41l1	7030.4	0.825452	0.0917331	8.99841	2.29013e-19	5.35415e-18			Epb41l1	5451.94	0.275529	0.150162	1.83488	0.0665241	0.139351
Slc4a3	1951.16	0.963015	0.107076	8.99376	2.38919e-19	5.57945e-18			Slc4a3	1787.74	0.697607	0.162423	4.295	1.75e-05	0.000143927
Kcnq2	3886.33	1.1024	0.122748	8.98098	2.68354e-19	6.23871e-18			Kcnq2	2954.81	0.471465	0.164894	2.8592	0.00424706	0.0151632
Sipa1l2	1372.72	0.998882	0.111297	8.97493	2.8352e-19	6.56698e-18			Sipa1l2	1096.43	0.614428	0.171218	3.58858	0.000332489	0.00179379
Tro	6294.06	0.730624	0.081408	8.97485	2.83743e-19	6.56698e-18			Tro	5321.76	0.375377	0.14299	2.6252	0.00865976	0.0270266
C030015E24Rik	94.6756	1.68146	0.187659	8.96023	3.24003e-19	7.46541e-18			C030015E24Rik	158.216	1.49631	0.309994	4.8269	1.39e-06	1.6e-05
Trrap	4250.05	1.10603	0.123476	8.95744	3.32309e-19	7.64827e-18			Trrap	3446.64	0.84567	0.157707	5.36228	8.22e-08	1.36e-06
Gm43696	1574.52	0.770934	0.0861052	8.95339	3.44728e-19	7.92531e-18			Gm43696	1464.13	0.843071	0.179072	4.70799	2.5e-06	2.67e-05
Gm48700	397.232	1.32579	0.148133	8.95003	3.55378e-19	8.14304e-18			Gm48700	477.852	1.21448	0.205849	5.89987	3.64e-09	8.85e-08
Tenm4	7651.75	0.948853	0.106037	8.94836	3.608e-19	8.25813e-18			Tenm4	5824.16	0.453261	0.145932	3.10598	0.00189653	0.00771959
Ankhd1	2828.2	0.809198	0.090447	8.94665	3.66419e-19	8.3775e-18			Ankhd1	2793.32	0.744195	0.141563	5.257	1.46e-07	2.25e-06
Nav2	4634.65	0.802273	0.0897715	8.93684	4.00465e-19	9.12566e-18			Nav2	4910.52	0.764895	0.149966	5.10046	3.39e-07	4.67e-06
Zswim6	563.223	0.837586	0.0937541	8.93386	4.11396e-19	9.35418e-18			Zswim6	567.894	0.829533	0.213331	3.88847	0.000100878	0.00064544
Gm19938	628.316	1.31817	0.147739	8.92231	4.56653e-19	1.02816e-17			Gm19938	866.14	1.47731	0.224314	6.58592	4.52e-11	1.92e-09
Sash1	654.04	1.17677	0.132197	8.90164	5.5027e-19	1.22826e-17			Sash1	708.263	0.943219	0.212331	4.44222	8.9e-06	8.06e-05
Smarcad1	670.74	0.827434	0.0929998	8.89716	5.72964e-19	1.27343e-17			Smarcad1	771.381	1.09119	0.189839	5.74796	9.03e-09	2e-07
Gm47591	293.471	1.49966	0.168664	8.89143	6.03253e-19	1.33645e-17			Gm47591	370.34	1.4219	0.243861	5.8308	5.52e-09	1.29e-07
Gm47026	98.3822	1.72238	0.193848	8.88522	6.37959e-19	1.41032e-17			Gm47026	145.043	1.35864	0.341951	3.97319	7.09e-05	0.00047567
Gm42443	110.181	1.77753	0.200111	8.8827	6.52558e-19	1.44105e-17			Gm42443	155.514	1.38104	0.299355	4.61339	3.96e-06	4.02e-05
Son	25781.8	0.815487	0.0918363	8.87979	6.69878e-19	1.47773e-17			Son	25257.5	0.953104	0.129924	7.33583	2.2e-13	1.74e-11
Cacna1a	1868.36	1.33039	0.149999	8.8693	7.36104e-19	1.61522e-17			Cacna1a	1862.87	1.28947	0.176519	7.30498	2.77e-13	2.12e-11
Gm44831	602.177	1.42632	0.161121	8.85247	8.56068e-19	1.86856e-17			Gm44831	767.865	1.37755	0.215868	6.38142	1.75e-10	6.26e-09
Rai1	431.041	1.15151	0.130233	8.84191	9.40974e-19	2.04098e-17			Rai1	390.468	1.12147	0.232054	4.83282	1.35e-06	1.56e-05
Scn8a	9108.65	0.851987	0.0963574	8.84195	9.40621e-19	2.04098e-17			Scn8a	8323.13	0.582835	0.146248	3.98525	6.74e-05	0.000457336
Gm43829	136.407	1.70811	0.193264	8.83822	9.72515e-19	2.1041e-17			Gm43829	198.468	1.4381	0.298057	4.82492	1.4e-06	1.61e-05
Tbkbp1	322.25	1.14437	0.12948	8.83815	9.73124e-19	2.1041e-17			Tbkbp1	230.485	0.661338	0.270544	2.44448	0.0145062	0.0411039
Iqsec1	3104.84	0.908741	0.103049	8.81855	1.15948e-18	2.49402e-17			Iqsec1	2441.09	0.631231	0.151583	4.16426	3.12e-05	0.000236404
Mapkbp1	706.11	1.00584	0.114062	8.81834	1.16164e-18	2.49609e-17			Mapkbp1	640.415	0.711796	0.19476	3.65474	0.000257446	0.0014511
Socs7	2433.49	0.746624	0.0848298	8.80144	1.35071e-18	2.89036e-17			Socs7	1738.55	0.055278	0.156647	0.352882	0.724177	0.814453
Plxna4	4588.08	0.898888	0.102315	8.78548	1.55703e-18	3.30793e-17			Plxna4	4347.46	0.567469	0.1393	4.07371	4.63e-05	0.000332466
Atp13a2	1750.55	1.1667	0.132838	8.78287	1.59355e-18	3.37858e-17			Atp13a2	1636.11	0.953194	0.15794	6.03518	1.59e-09	4.32e-08
Kbtbd11	2852.46	0.933589	0.106338	8.77947	1.64247e-18	3.47164e-17			Kbtbd11	2417.75	0.261503	0.16006	1.63378	0.102304	0.194894
Kcnt1	938.1	1.15442	0.131549	8.77555	1.70077e-18	3.58391e-17			Kcnt1	976.402	0.936073	0.173606	5.39194	6.97e-08	1.2e-06
Setx	3608.79	0.800554	0.0913953	8.75925	1.96555e-18	4.12924e-17			Setx	3001.75	0.309674	0.146082	2.11986	0.0340178	0.0818245
Nipal3	801.318	0.896949	0.102421	8.75748	1.99664e-18	4.19032e-17			Nipal3	764.609	0.465922	0.190663	2.44369	0.0145378	0.0411673
Tbc1d9b	2737.27	0.932185	0.106478	8.7547	2.04638e-18	4.2817e-17			Tbc1d9b	2058.61	0.434824	0.169675	2.56268	0.0103867	0.031274
Plec	2952.57	1.31075	0.149848	8.74718	2.18742e-18	4.56296e-17			Plec	1992.37	0.795623	0.187878	4.23478	2.29e-05	0.000181171
Plce1	3585.58	0.997314	0.114042	8.74512	2.2277e-18	4.63764e-17			Plce1	3052.97	0.393636	0.163895	2.40176	0.0163164	0.0451805
Adgrl1	7182.27	1.1259	0.128762	8.74404	2.24922e-18	4.67775e-17			Adgrl1	5709.84	0.682372	0.135944	5.01949	5.18e-07	6.77e-06
Mapk8ip3	4825.92	0.974463	0.111466	8.74225	2.28513e-18	4.74291e-17			Mapk8ip3	3416.97	0.390677	0.160318	2.43688	0.0148145	0.0418173
Trpc4ap	4095.97	0.72275	0.0827083	8.73854	2.36146e-18	4.88176e-17			Trpc4ap	4060.76	0.718382	0.138722	5.17858	2.24e-07	3.26e-06
4930480K15Rik	206.355	1.44043	0.164901	8.73509	2.4347e-18	5.02815e-17			4930480K15Rik	258.859	1.067	0.262055	4.07166	4.67e-05	0.000334731
Ulk1	1159.6	0.778986	0.0893738	8.71605	2.88075e-18	5.93159e-17			Ulk1	990.194	0.2911	0.16634	1.75004	0.0801122	0.161269
Mib2	915.787	1.16995	0.134326	8.70977	3.0448e-18	6.24456e-17			Mib2	647.931	1.21855	0.20089	6.06574	1.31e-09	3.66e-08
Ankrd17	11053.6	0.719984	0.0826689	8.70925	3.05897e-18	6.26741e-17			Ankrd17	10035.5	0.434966	0.128617	3.38186	0.000719963	0.00345205
Tns1	472.152	1.36666	0.156946	8.7078	3.09819e-18	6.3415e-17			Tns1	360.014	0.721889	0.218202	3.30835	0.000938462	0.00431668
Wdr90	406.157	1.31745	0.151351	8.7046	3.18686e-18	6.51655e-17			Wdr90	367.762	1.04934	0.24278	4.32218	1.54e-05	0.000129266
Unc79	2618.94	0.875202	0.100601	8.69978	3.32537e-18	6.78637e-17			Unc79	2312.92	0.558299	0.14467	3.85912	0.000113797	0.000716225
Cacna2d2	293.108	1.17657	0.135274	8.69768	3.38748e-18	6.90633e-17			Cacna2d2	270.893	1.0427	0.247409	4.21449	2.5e-05	0.000195811
Gm43322	1576.66	1.01184	0.116479	8.68687	3.72561e-18	7.57334e-17			Gm43322	1801.69	1.16672	0.153663	7.5927	3.13e-14	3.13e-12
Baz2b	2930.05	0.721311	0.0830454	8.68574	3.76279e-18	7.64141e-17			Baz2b	2957.28	0.487594	0.140153	3.47902	0.00050325	0.0025595
Ints1	891.436	1.21583	0.140081	8.67948	3.97593e-18	8.06636e-17			Ints1	797.847	1.10252	0.186846	5.90066	3.62e-09	8.82e-08
Trim8	905.495	0.991576	0.114394	8.66806	4.39538e-18	8.85661e-17			Trim8	890.908	0.80113	0.174116	4.60113	4.2e-06	4.21e-05
Gm44745	293.333	1.26271	0.14579	8.66114	4.67059e-18	9.402e-17			Gm44745	354.455	1.12205	0.222333	5.04672	4.49e-07	5.98e-06
Hdac5	2307.42	1.03247	0.119218	8.66032	4.70426e-18	9.46058e-17			Hdac5	1884.98	0.799163	0.171672	4.65517	3.24e-06	3.37e-05
Gm38162	125.321	1.49164	0.172475	8.64843	5.22143e-18	1.04702e-16			Gm38162	122.189	1.23029	0.316066	3.8925	9.92e-05	0.000635716
Dgcr2	1782.41	0.76101	0.0881015	8.63787	5.72688e-18	1.14394e-16			Dgcr2	1626.9	0.367104	0.152626	2.40525	0.0161613	0.044842
Agrn	2294.87	1.05666	0.12261	8.61805	6.81038e-18	1.34866e-16			Agrn	2326.84	0.827782	0.154197	5.36833	7.95e-08	1.32e-06
Chd6	4990.41	0.780334	0.0905618	8.61659	6.898e-18	1.36341e-16			Chd6	4616.65	0.596248	0.142995	4.16971	3.05e-05	0.00023225
Acaca	1375.83	1.1	0.127761	8.60986	7.31468e-18	1.44301e-16			Acaca	1180.04	0.581622	0.172862	3.36466	0.000766394	0.00363735
Pex6	857.762	1.09836	0.127648	8.60458	7.65964e-18	1.50676e-16			Pex6	741.917	0.70023	0.195532	3.58116	0.000342078	0.00183992
Adam15	1342.49	0.999685	0.116353	8.59182	8.56017e-18	1.67912e-16			Adam15	1259.05	0.803291	0.173651	4.6259	3.73e-06	3.82e-05
Ecpas	6850.01	0.775661	0.0903236	8.58758	8.88209e-18	1.73733e-16			Ecpas	6716.62	0.64029	0.133065	4.81187	1.5e-06	1.71e-05
Cabin1	1917.35	0.801252	0.0934632	8.57291	1.00905e-17	1.96812e-16			Cabin1	1591.5	0.543432	0.169221	3.21138	0.00132097	0.00575413
Col19a1	1285.72	1.13366	0.13228	8.57016	1.03345e-17	2.01192e-16			Col19a1	1070.9	0.926623	0.213155	4.34717	1.38e-05	0.000117099
Smarca4	8527.67	0.827483	0.0965605	8.56958	1.0386e-17	2.02005e-16			Smarca4	7071.26	0.382049	0.134574	2.83896	0.00452611	0.0159764
5330406M23Rik	526.365	1.50421	0.175719	8.5603	1.12572e-17	2.1813e-16			5330406M23Rik	522.284	1.43883	0.199985	7.19471	6.26e-13	4.32e-11
Ipo4	1730.38	0.897551	0.104908	8.55563	1.1723e-17	2.26733e-16			Ipo4	1584.6	0.748471	0.164884	4.53937	5.64e-06	5.42e-05
Madd	5817.69	0.833454	0.0975291	8.5457	1.27761e-17	2.46181e-16			Madd	4480.05	0.52897	0.147117	3.59557	0.000323677	0.00175424
Erc1	2594.2	0.970312	0.113589	8.54232	1.31556e-17	2.53257e-16			Erc1	2949.23	0.814033	0.144623	5.62866	1.82e-08	3.73e-07
A330076H08Rik	1090.03	1.02045	0.119492	8.53987	1.34375e-17	2.58444e-16			A330076H08Rik	1190.7	1.26473	0.163623	7.72951	1.08e-14	1.21e-12
Ptprs	9449.08	1.24784	0.146305	8.52905	1.47548e-17	2.82469e-16			Ptprs	7321.04	0.881203	0.154789	5.69292	1.25e-08	2.65e-07
Chpf	986.804	1.09285	0.128225	8.52293	1.55567e-17	2.96178e-16			Chpf	745.841	0.841148	0.215419	3.9047	9.43e-05	0.000608218
Ago2	4792.96	0.703593	0.0825522	8.52301	1.5546e-17	2.96178e-16			Ago2	3860.87	0.206755	0.144258	1.43323	0.151791	0.263175
Sh3pxd2a	636.837	1.0865	0.127483	8.52269	1.55894e-17	2.96528e-16			Sh3pxd2a	570.989	0.569695	0.194591	2.92764	0.0034154	0.012636
Atg2b	2547.77	0.882922	0.103677	8.51605	1.65082e-17	3.13428e-16			Atg2b	2030.84	0.471762	0.15617	3.02082	0.00252088	0.00979393
Cep164	772.284	0.895393	0.105201	8.51127	1.72037e-17	3.24346e-16			Cep164	685.738	0.880526	0.189946	4.63566	3.56e-06	3.67e-05
Gm45200	117.417	1.54356	0.181623	8.49873	1.91673e-17	3.59305e-16			Gm45200	122.737	0.485018	0.396913	1.22198	0.221716	0.350011
Mical3	2349.49	1.0244	0.120563	8.49686	1.94785e-17	3.63962e-16			Mical3	2219.37	0.89228	0.151193	5.9016	3.6e-09	8.78e-08
Nek9	2390.19	0.693311	0.0816033	8.49611	1.96056e-17	3.65865e-16			Nek9	2084.54	0.345076	0.150271	2.29636	0.0216551	0.056902
Gm43486	493.214	1.4804	0.174313	8.49275	2.01802e-17	3.75572e-16			Gm43486	635.915	1.39886	0.189321	7.3888	1.48e-13	1.25e-11
Tln2	2081.98	1.20995	0.142475	8.49238	2.02454e-17	3.76448e-16			Tln2	1970.99	0.82717	0.156879	5.27265	1.34e-07	2.09e-06
Jak1	10266.2	0.665677	0.0784246	8.48811	2.10028e-17	3.90181e-16			Jak1	9890.25	0.643103	0.129965	4.94829	7.49e-07	9.37e-06
Shank1	1159.58	1.14002	0.134374	8.48395	2.17684e-17	4.02959e-16			Shank1	943.458	0.686919	0.195766	3.50888	0.000449992	0.00232594
Msh6	806.812	0.812779	0.0958617	8.47866	2.27805e-17	4.21318e-16			Msh6	740.414	0.636823	0.179001	3.55765	0.000374187	0.00198083
Crebbp	19100.7	0.626422	0.0739112	8.47533	2.34422e-17	4.33168e-16			Crebbp	17026.4	0.405755	0.142869	2.84005	0.00451069	0.0159338
Ralgapa1	4631.9	0.796423	0.093977	8.47466	2.35775e-17	4.35281e-16			Ralgapa1	4325.95	0.528306	0.139432	3.789	0.000151255	0.000912828
Ncor2	1350.23	1.00584	0.118743	8.47077	2.43767e-17	4.49635e-16			Ncor2	1053.47	0.618305	0.187554	3.29668	0.000978362	0.00446551
Atp11a	1540.9	0.954436	0.112693	8.46935	2.46766e-17	4.54357e-16			Atp11a	1744.11	0.791266	0.156498	5.05608	4.28e-07	5.73e-06
Map3k4	1354.21	0.882367	0.104399	8.45189	2.86622e-17	5.25872e-16			Map3k4	1278.5	0.690371	0.164764	4.19007	2.79e-05	0.000214901
Hipk4	609.631	0.978752	0.116036	8.43491	3.31451e-17	6.04904e-16			Hipk4	534.423	0.712542	0.233495	3.05163	0.00227599	0.00897606
Sipa1l3	450.541	1.16172	0.137762	8.43281	3.37471e-17	6.15349e-16			Sipa1l3	512.148	1.18006	0.200103	5.89727	3.7e-09	8.96e-08
Dgat1	594.794	0.832177	0.0986998	8.43139	3.41584e-17	6.22301e-16			Dgat1	593.497	0.97328	0.219538	4.43331	9.28e-06	8.34e-05
3300002P13Rik	2988.02	1.10543	0.131226	8.42388	3.64221e-17	6.61216e-16			3300002P13Rik	2673.29	0.488585	0.14787	3.30415	0.000952647	0.00436835
Lrba	321.845	1.07196	0.127268	8.42288	3.6734e-17	6.66294e-16			Lrba	323.868	0.846039	0.225905	3.74511	0.000180317	0.00105976
Eif4g3	9101.93	0.724595	0.0860639	8.41927	3.78849e-17	6.85968e-16			Eif4g3	8373.94	0.588383	0.129621	4.53927	5.65e-06	5.42e-05
Adgrl3	2562.28	0.908564	0.107975	8.4146	3.94245e-17	7.10721e-16			Adgrl3	2504.39	0.903826	0.149809	6.03317	1.61e-09	4.36e-08
Col6a1	869.827	1.33277	0.158441	8.41175	4.03932e-17	7.25047e-16			Col6a1	780.068	1.03647	0.182845	5.66858	1.44e-08	3.02e-07
Cbarp	3365.82	1.09304	0.129965	8.41025	4.09127e-17	7.32469e-16			Cbarp	2449.15	0.686441	0.147512	4.65347	3.26e-06	3.4e-05
Fbxo41	3545.26	0.71644	0.0852993	8.39913	4.49804e-17	8.0045e-16			Fbxo41	2829.36	0.191564	0.140402	1.3644	0.172442	0.28966
6720464F23Rik	152.833	1.47295	0.17555	8.39051	4.84051e-17	8.58445e-16			6720464F23Rik	123.41	0.760318	0.308101	2.46775	0.0135965	0.0389804
Plekhm2	762.79	1.11231	0.132601	8.38836	4.92987e-17	8.73545e-16			Plekhm2	647.513	0.736428	0.187965	3.91791	8.93e-05	0.000582407
Gm49674	210.568	1.49259	0.17799	8.3858	5.03833e-17	8.91239e-16			Gm49674	304.927	1.34031	0.293616	4.56484	5e-06	4.87e-05
Gm47586	362.329	1.38373	0.165027	8.38492	5.07622e-17	8.97175e-16			Gm47586	429.091	1.60137	0.250743	6.38651	1.7e-10	6.09e-09
Tmem108	891.239	1.14623	0.13674	8.38252	5.18051e-17	9.14571e-16			Tmem108	1019.89	1.0431	0.172271	6.05502	1.4e-09	3.89e-08
Kif13a	675.027	0.9026	0.107677	8.38246	5.18348e-17	9.14571e-16			Kif13a	630.585	0.797836	0.188424	4.23425	2.29e-05	0.000181438
Jmjd1c	4319.99	0.683288	0.0815228	8.38155	5.22366e-17	9.20093e-16			Jmjd1c	4329.29	0.592629	0.138762	4.27084	1.95e-05	0.000158094
Dync2h1	4557.76	0.784471	0.0937333	8.36917	5.80232e-17	1.01942e-15			Dync2h1	4275.1	0.55561	0.137813	4.03163	5.54e-05	0.000385828
Sirpa	8260.66	0.581403	0.0694803	8.36788	5.86648e-17	1.02894e-15			Sirpa	7996.68	0.3626	0.137559	2.63596	0.00839003	0.0263375
Gm19445	452.681	1.41173	0.168763	8.36516	6.0035e-17	1.05176e-15			Gm19445	589.14	1.21823	0.191364	6.36607	1.94e-10	6.82e-09
Ttc37	1118	0.844134	0.100911	8.36509	6.00672e-17	1.05176e-15			Ttc37	830.024	0.84884	0.174759	4.85721	1.19e-06	1.4e-05
Nfkb1	1045.28	0.800378	0.0958014	8.35455	6.56812e-17	1.14715e-15			Nfkb1	1058.89	0.683584	0.166128	4.11481	3.88e-05	0.000284423
Gm45153	133.347	1.96901	0.235875	8.34769	6.96138e-17	1.21379e-15			Gm45153	181.986	1.53676	0.276615	5.55558	2.77e-08	5.35e-07
Rims1	5266.15	0.651812	0.0783035	8.32417	8.49198e-17	1.46708e-15			Rims1	5186.1	0.366835	0.162412	2.25867	0.0239036	0.0615889
Srebf1	654.013	1.28477	0.154348	8.32389	8.51258e-17	1.46941e-15			Srebf1	470.496	1.22563	0.20558	5.96183	2.49e-09	6.32e-08
Cdk5rap2	1459.83	0.958413	0.115158	8.32259	8.60612e-17	1.48432e-15			Cdk5rap2	1375.3	0.715981	0.164684	4.3476	1.38e-05	0.00011698
Hip1	2571.33	0.7611	0.0915432	8.3141	9.24485e-17	1.58525e-15			Hip1	2588.39	0.42548	0.156329	2.72169	0.00649483	0.021324
Gm44541	152.319	1.76296	0.212145	8.31019	9.55457e-17	1.63565e-15			Gm44541	161.975	1.44776	0.286696	5.04981	4.42e-07	5.89e-06
E4f1	751.22	0.779324	0.0938041	8.30799	9.73327e-17	1.66486e-15			E4f1	713.255	0.455696	0.195573	2.33006	0.019803	0.0529441
Gm47018	79.3901	2.11467	0.25456	8.30716	9.80205e-17	1.67525e-15			Gm47018	116.483	1.65439	0.348967	4.74083	2.13e-06	2.31e-05
Plxnd1	936.39	1.0565	0.127195	8.30619	9.88273e-17	1.68625e-15			Plxnd1	640.601	0.389041	0.192253	2.02359	0.0430124	0.098515
Cacna1c	2504.71	1.15695	0.139326	8.30396	1.007e-16	1.7168e-15			Cacna1c	2119.4	0.742348	0.173013	4.2907	1.78e-05	0.000146407
Gm48742	227.113	1.47702	0.177887	8.30315	1.0139e-16	1.72572e-15			Gm48742	277.606	1.34113	0.276399	4.85213	1.22e-06	1.44e-05
App	47174.2	0.653334	0.0787289	8.29853	1.05405e-16	1.78964e-15			App	50391.7	0.764361	0.127159	6.01107	1.84e-09	4.89e-08
Trip12	9013.19	0.64684	0.0779982	8.29301	1.10414e-16	1.87162e-15			Trip12	8045.76	0.531807	0.135473	3.92556	8.65e-05	0.000565245
Usp19	1327.07	1.1212	0.135211	8.29219	1.11179e-16	1.88305e-15			Usp19	1154.39	1.07148	0.167533	6.39565	1.6e-10	5.77e-09
Fam160a2	1904.88	0.7638	0.0921284	8.2906	1.12676e-16	1.90683e-15			Fam160a2	1538.87	0.26844	0.163468	1.64216	0.100558	0.192206
Zzef1	2802.99	0.936107	0.112915	8.29034	1.12921e-16	1.90943e-15			Zzef1	2729.7	0.948506	0.14842	6.39068	1.65e-10	5.95e-09
Gm20371	210.652	1.60338	0.193471	8.28743	1.15718e-16	1.95352e-15			Gm20371	366.736	1.53957	0.230618	6.67582	2.46e-11	1.11e-09
Ctnnd2	8438.92	0.665766	0.080345	8.28634	1.16788e-16	1.97e-15			Ctnnd2	7683.1	0.283723	0.165827	1.71096	0.0870885	0.172093
Epha5	5823.24	0.627562	0.0757635	8.28317	1.1994e-16	2.01986e-15			Epha5	6665.69	0.49529	0.131886	3.75544	0.000173036	0.00102477
Spock2	5938.92	0.775846	0.093679	8.28196	1.21161e-16	2.03712e-15			Spock2	5147.89	0.679139	0.146433	4.63787	3.52e-06	3.63e-05
Gm44559	562.089	1.51244	0.182728	8.27698	1.2634e-16	2.12075e-15			Gm44559	731.827	1.54733	0.213188	7.25805	3.93e-13	2.85e-11
Scd2	21702.4	0.712506	0.0861299	8.27246	1.31221e-16	2.19911e-15			Scd2	23550.9	0.523614	0.155954	3.35749	0.000786533	0.00371704
Gm47644	117.476	1.43201	0.17311	8.27229	1.31412e-16	2.20054e-15			Gm47644	133.365	1.06108	0.322145	3.29379	0.000988481	0.00450359
Phlpp1	3356.45	0.859436	0.103914	8.27064	1.33247e-16	2.22767e-15			Phlpp1	3080.32	0.57092	0.139431	4.09463	4.23e-05	0.000307432
Map3k1	252.756	1.10352	0.133501	8.26601	1.38522e-16	2.31027e-15			Map3k1	352.719	1.25005	0.228552	5.46943	4.51e-08	8.15e-07
Gm42447	137.165	1.43882	0.174107	8.26397	1.40908e-16	2.34816e-15			Gm42447	174.641	1.86818	0.28799	6.48698	8.76e-11	3.36e-09
Uba1	15098.1	0.652932	0.0790121	8.2637	1.4123e-16	2.35163e-15			Uba1	14631.5	0.605204	0.131353	4.60747	4.08e-06	4.11e-05
Ncoa1	9166.76	0.570025	0.0689925	8.26214	1.43085e-16	2.38061e-15			Ncoa1	8183.66	0.263202	0.131989	1.99413	0.0461379	0.104168
Slc43a2	1010.93	0.821509	0.0995011	8.25628	1.50287e-16	2.48844e-15			Slc43a2	852.364	0.600363	0.186102	3.22599	0.00125538	0.00551307
Pkp4	6585.65	0.61244	0.0743475	8.23754	1.75792e-16	2.88996e-15			Pkp4	6410.49	0.27766	0.137153	2.02446	0.0429227	0.098379
Nes	1685.93	1.35334	0.164302	8.23694	1.76675e-16	2.90218e-15			Nes	1602.63	1.04498	0.197668	5.28656	1.25e-07	1.95e-06
Rapgef2	2869.99	0.889596	0.108107	8.22881	1.89076e-16	3.09851e-15			Rapgef2	2907.44	0.643067	0.154155	4.17157	3.03e-05	0.000230817
Gm37180	497.433	1.31355	0.159759	8.22209	1.99982e-16	3.26432e-15			Gm37180	720.836	1.29644	0.213604	6.06934	1.28e-09	3.6e-08
Fcsk	326.748	0.946841	0.115157	8.22219	1.99828e-16	3.26432e-15			Fcsk	318.772	0.964796	0.22951	4.20373	2.63e-05	0.00020401
Zfp318	2742.42	0.747548	0.0910061	8.21426	2.1348e-16	3.4737e-15			Zfp318	2759.07	0.620325	0.146273	4.24087	2.23e-05	0.000176961
Agap1	6829.95	0.819833	0.0998481	8.21081	2.1971e-16	3.57228e-15			Agap1	4896.98	0.168132	0.144082	1.16692	0.243241	0.374209
Safb	3634.9	0.593131	0.072297	8.20409	2.32341e-16	3.76877e-15			Safb	3651.51	0.698913	0.137126	5.09688	3.45e-07	4.73e-06
Tmem151a	1336.29	0.865336	0.105482	8.20362	2.33262e-16	3.77778e-15			Tmem151a	1257.57	0.560969	0.163265	3.43594	0.000590504	0.00292942
Gigyf1	2004.27	1.10629	0.134874	8.2024	2.35637e-16	3.81327e-15			Gigyf1	1544.95	1.04968	0.161002	6.51967	7.05e-11	2.77e-09
Kmt2c	5292.76	0.850088	0.103712	8.19666	2.47165e-16	3.99671e-15			Kmt2c	4821.68	0.553316	0.138679	3.98989	6.61e-05	0.000449338
Tbc1d16	565.419	1.09628	0.133832	8.19146	2.58078e-16	4.16017e-15			Tbc1d16	497.2	0.509778	0.204779	2.4894	0.0127959	0.0369958
Stox2	3458.94	0.886753	0.108275	8.1898	2.61668e-16	4.21476e-15			Stox2	2969.02	0.322331	0.152447	2.11438	0.0344827	0.0826429
Depdc5	1293.65	0.844868	0.103192	8.18735	2.67037e-16	4.29457e-15			Depdc5	1224.43	0.485937	0.166623	2.91638	0.00354115	0.0130307
Unc13a	3749.87	0.952281	0.116385	8.18218	2.78749e-16	4.4725e-15			Unc13a	2630.58	0.586053	0.151707	3.86304	0.000111983	0.000706055
Rictor	2033.2	0.855924	0.104644	8.17935	2.85377e-16	4.57177e-15			Rictor	1872.28	0.858527	0.166074	5.16956	2.35e-07	3.4e-06
Lrrc4	1651.79	0.843608	0.103194	8.17494	2.96022e-16	4.73498e-15			Lrrc4	1377.78	0.585906	0.155915	3.75785	0.000171377	0.00101664
Adgra1	5060.41	0.698505	0.0854475	8.17467	2.96684e-16	4.74191e-15			Adgra1	4457.48	0.402798	0.135731	2.96762	0.00300112	0.0113131
Kdm5b	5367.76	0.757911	0.0928241	8.16503	3.21364e-16	5.11215e-15			Kdm5b	4553.86	0.52925	0.138595	3.81867	0.000134171	0.000824576
Gm45130	389.8	1.20326	0.147436	8.16121	3.3169e-16	5.26081e-15			Gm45130	481.839	1.33767	0.207424	6.44896	1.13e-10	4.2e-09
Actn1	1502.11	0.839827	0.102907	8.161	3.32273e-16	5.26603e-15			Actn1	1614.25	0.805491	0.154961	5.19804	2.01e-07	2.98e-06
Hcfc1	2662.08	0.772032	0.0946382	8.15772	3.41401e-16	5.40657e-15			Hcfc1	2189.74	0.560807	0.146287	3.8336	0.000126283	0.000783147
1700056N10Rik	163.269	1.30558	0.160048	8.15744	3.42186e-16	5.4099e-15			1700056N10Rik	229.697	1.09469	0.259901	4.21194	2.53e-05	0.000197716
Sv2a	10885.7	0.70504	0.0866448	8.13713	4.04761e-16	6.36132e-15			Sv2a	9393.29	0.46492	0.153771	3.02346	0.00249899	0.00971952
Rpap1	417.237	1.15448	0.141908	8.13542	4.10502e-16	6.44178e-15			Rpap1	394.661	0.769826	0.225831	3.40886	0.000652345	0.00318197
Myo6	7376.48	0.925681	0.113837	8.13167	4.23423e-16	6.63447e-15			Myo6	6854.53	0.777355	0.161623	4.80968	1.51e-06	1.72e-05
Cep350	2268.06	0.780719	0.0960792	8.12578	4.44496e-16	6.9489e-15			Cep350	2014.3	0.512896	0.162094	3.16418	0.00155518	0.00655501
Dcaf5	3125.6	0.675419	0.0831348	8.12438	4.4964e-16	7.01872e-15			Dcaf5	2362.14	0.223817	0.152356	1.46904	0.141822	0.249857
Gm37060	297.018	1.64893	0.202993	8.12308	4.54495e-16	7.08384e-15			Gm37060	332.181	1.48493	0.237406	6.25482	3.98e-10	1.27e-08
Gm44742	126.521	1.7558	0.21628	8.11815	4.73343e-16	7.36652e-15			Gm44742	131.325	1.64113	0.317438	5.16993	2.34e-07	3.39e-06
Dgkd	2873.32	0.870628	0.107356	8.10976	5.07207e-16	7.86995e-15			Dgkd	2351.65	0.346689	0.148525	2.33421	0.0195846	0.0524631
Celsr1	63.5181	1.8648	0.230112	8.10386	5.32418e-16	8.24253e-15			Celsr1	54.2367	0.66358	0.380811	1.74254	0.0814133	0.163162
Eif4g1	5691.96	0.947507	0.11699	8.09902	5.54058e-16	8.55198e-15			Eif4g1	4450.59	0.667375	0.135846	4.91272	8.98e-07	1.1e-05
Grin1	1526.47	1.14942	0.141924	8.0988	5.5506e-16	8.56107e-15			Grin1	1393.69	1.07402	0.169067	6.35267	2.12e-10	7.34e-09
Tnrc6b	4263.71	0.7076	0.0874185	8.09439	5.75501e-16	8.86315e-15			Tnrc6b	4060.8	0.467155	0.138932	3.36246	0.000772514	0.0036615
Gm43765	176.02	1.3851	0.171139	8.09344	5.80026e-16	8.91956e-15			Gm43765	179.433	1.19804	0.287863	4.16184	3.16e-05	0.000238619
Gm44798	474.136	1.41893	0.175471	8.08643	6.14386e-16	9.41998e-15			Gm44798	551.673	0.846512	0.222029	3.81263	0.000137499	0.000842404
Cpsf1	1942.9	0.913381	0.113017	8.08178	6.38278e-16	9.77183e-15			Cpsf1	1749.22	0.777719	0.157374	4.94184	7.74e-07	9.66e-06
Gm37310	551.723	2.03798	0.252251	8.07918	6.52025e-16	9.96755e-15			Gm37310	612.335	1.5302	0.400345	3.8222	0.000132266	0.000814283
B830012L14Rik	2018.85	1.17277	0.145195	8.07721	6.62637e-16	1.01074e-14			B830012L14Rik	2179.72	1.13133	0.17428	6.49147	8.5e-11	3.28e-09
Grik3	885.597	1.0865	0.134536	8.07586	6.70044e-16	1.02129e-14			Grik3	763.428	0.699311	0.195468	3.57762	0.000346732	0.00185877
Gprasp1	19441.2	0.592173	0.0733536	8.07286	6.86723e-16	1.04594e-14			Gprasp1	15378.7	0.338579	0.141066	2.40015	0.0163883	0.0453372
Arhgef17	4004.43	0.908113	0.11251	8.07137	6.9513e-16	1.05797e-14			Arhgef17	3089	0.315521	0.1751	1.80194	0.0715543	0.147538
Neat1	6155.62	1.70254	0.211031	8.06776	7.16012e-16	1.08735e-14			Neat1	7619.82	1.75893	0.182349	9.64593	5.11e-22	3.95e-19
Capn15	308.849	1.09219	0.135386	8.06723	7.19115e-16	1.09126e-14			Capn15	259.648	0.517313	0.244035	2.11983	0.0340202	0.0818245
9330162G02Rik	7334.76	1.00758	0.124904	8.06683	7.21487e-16	1.09326e-14			9330162G02Rik	8295.93	1.0984	0.147688	7.43731	1.03e-13	9.21e-12
Slc45a4	1275.9	0.867526	0.107575	8.0644	7.35976e-16	1.1144e-14			Slc45a4	1189.59	0.469539	0.17597	2.66829	0.00762393	0.024359
Lrp6	2194.94	0.758769	0.0940905	8.06425	7.36876e-16	1.11495e-14			Lrp6	2152.91	0.555709	0.146756	3.78662	0.000152713	0.000919184
Pard3b	519.263	0.918783	0.113957	8.06252	7.47361e-16	1.12916e-14			Pard3b	481.683	0.789653	0.229537	3.44021	0.000581273	0.00289171
Irs2	1437.4	0.839216	0.104244	8.05051	8.24517e-16	1.24302e-14			Irs2	1354.82	0.683182	0.169063	4.04099	5.32e-05	0.000373382
Usp40	1628.02	0.842213	0.104716	8.04287	8.77604e-16	1.31825e-14			Usp40	1685.07	0.739515	0.151687	4.87526	1.09e-06	1.29e-05
Abcc1	1216.17	0.870664	0.108279	8.04092	8.91672e-16	1.33841e-14			Abcc1	1092.07	0.470976	0.192814	2.44264	0.0145802	0.0412611
Cad	232.955	1.23537	0.153638	8.04077	8.92774e-16	1.3391e-14			Cad	156.475	0.964801	0.307701	3.13552	0.00171552	0.00710333
Ptprm	865.322	0.826966	0.102864	8.03942	9.02613e-16	1.3519e-14			Ptprm	645.454	0.365474	0.20536	1.77968	0.0751287	0.153323
Trappc8	1675.72	0.79595	0.0992302	8.02125	1.04674e-15	1.55428e-14			Trappc8	1597.37	0.69421	0.16481	4.21218	2.53e-05	0.000197652
Iqgap2	2617.3	0.834601	0.104063	8.02013	1.05635e-15	1.56742e-14			Iqgap2	2627.33	0.678266	0.147112	4.61053	4.02e-06	4.07e-05
Kidins220	8336.83	0.623992	0.0778622	8.01405	1.10991e-15	1.64454e-14			Kidins220	8114.01	0.295597	0.132449	2.23178	0.0256297	0.065101
Ptprg	2382.7	0.773443	0.0965454	8.01119	1.13605e-15	1.68087e-14			Ptprg	2404.51	0.597348	0.148621	4.01927	5.84e-05	0.000403464
C2cd2l	2909.29	0.65581	0.0818676	8.01062	1.1413e-15	1.68744e-14			C2cd2l	2345.92	0.351654	0.153495	2.29098	0.0219647	0.0575792
Gm19817	582.049	1.08366	0.135333	8.00731	1.17247e-15	1.73228e-14			Gm19817	720.191	1.17724	0.195894	6.00959	1.86e-09	4.91e-08
Ephb6	1036.48	1.17069	0.146351	7.99917	1.25262e-15	1.84281e-14			Ephb6	781.451	0.750205	0.18408	4.07542	4.59e-05	0.000330803
Ptgfrn	614.179	1.04126	0.130287	7.99209	1.32674e-15	1.94685e-14			Ptgfrn	717.079	1.01279	0.205597	4.92611	8.39e-07	1.04e-05
Ptprd	10355.7	0.670733	0.0839346	7.99113	1.33703e-15	1.96002e-14			Ptprd	11083.1	0.663144	0.142707	4.6469	3.37e-06	3.49e-05
Ttc3	65782.3	0.719691	0.0901145	7.98641	1.38927e-15	2.0323e-14			Ttc3	58149.8	0.458994	0.124398	3.68971	0.00022451	0.00128794
Nf1	3748.37	0.687199	0.0861333	7.97832	1.48334e-15	2.16227e-14			Nf1	3228.01	0.374733	0.151905	2.46689	0.0136291	0.0390553
Clstn1	13195.3	0.800527	0.100346	7.9777	1.49088e-15	2.17021e-14			Clstn1	11490.2	0.483024	0.132665	3.64093	0.000271652	0.00151482
Gm48562	324.854	0.955314	0.119764	7.97667	1.50335e-15	2.1853e-14			Gm48562	395.604	1.25762	0.224152	5.61055	2.02e-08	4.08e-07
Vars2	257.856	1.03333	0.129612	7.97247	1.55531e-15	2.25619e-14			Vars2	234.666	0.797501	0.262244	3.04107	0.00235739	0.00925391
Cul9	1234.52	1.12551	0.141175	7.97242	1.55595e-15	2.25619e-14			Cul9	1006.5	0.952482	0.169181	5.62998	1.8e-08	3.71e-07
Dock3	2289.82	0.804258	0.10091	7.97004	1.58628e-15	2.29457e-14			Dock3	1957.23	0.658591	0.148265	4.44199	8.91e-06	8.07e-05
Rnf130	3650.65	0.641716	0.0805331	7.96834	1.60814e-15	2.32456e-14			Rnf130	3553.07	0.250962	0.137241	1.82862	0.0674563	0.140888
Atp1a3	24865.7	0.922861	0.115846	7.96628	1.6352e-15	2.36203e-14			Atp1a3	22685	0.649248	0.136077	4.77118	1.83e-06	2.02e-05
Rusc2	1222.6	0.958696	0.120349	7.96596	1.63952e-15	2.36497e-14			Rusc2	1045.3	0.753571	0.185668	4.0587	4.93e-05	0.000350406
Chd4	8635.03	0.920941	0.115692	7.96028	1.71649e-15	2.47427e-14			Chd4	7586.51	0.737838	0.143313	5.14843	2.63e-07	3.74e-06
Gm47910	106.271	1.87477	0.235527	7.95991	1.72161e-15	2.47993e-14			Gm47910	129.024	1.44756	0.347089	4.17056	3.04e-05	0.000231639
Gm44228	277.952	1.34059	0.168435	7.95911	1.73283e-15	2.49437e-14			Gm44228	468.797	1.445	0.229309	6.30155	2.95e-10	9.83e-09
Mlxip	619.595	0.88774	0.111544	7.95867	1.73905e-15	2.50158e-14			Mlxip	633.908	0.486253	0.190901	2.54714	0.0108609	0.0324094
Eif2ak3	560.312	0.8636	0.108627	7.95012	1.86334e-15	2.67479e-14			Eif2ak3	509.749	0.828616	0.214121	3.86985	0.000108904	0.000690323
Rap1gap2	2784.29	0.710668	0.0894143	7.94804	1.89485e-15	2.71815e-14			Rap1gap2	2278.34	0.220772	0.159125	1.38741	0.165316	0.280918
Gm17823	118.696	1.35902	0.170991	7.94791	1.89678e-15	2.71902e-14			Gm17823	124.69	0.659642	0.310474	2.12463	0.0336173	0.0810971
4930402H24Rik	6340.53	0.601069	0.0756404	7.9464	1.92014e-15	2.75061e-14			4930402H24Rik	6495.16	0.572938	0.134034	4.27457	1.92e-05	0.000155833
Syt7	3308.66	0.774141	0.0974716	7.94222	1.98593e-15	2.83556e-14			Syt7	2904.99	0.5344	0.147239	3.62947	0.000283999	0.00157182
Phka1	965.892	0.910969	0.114858	7.93125	2.16959e-15	3.08872e-14			Phka1	860.577	0.530572	0.176784	3.00124	0.0026888	0.0103557
Dcaf1	795.351	0.78512	0.0990428	7.92708	2.24357e-15	3.18966e-14			Dcaf1	724.473	0.778551	0.187992	4.14142	3.45e-05	0.00025815
Kcnb1	3493.97	0.772395	0.0976369	7.91089	2.5555e-15	3.61082e-14			Kcnb1	2438.72	0.240363	0.148248	1.62136	0.104941	0.198681
Rb1cc1	7093.81	0.640067	0.0809791	7.9041	2.69881e-15	3.79777e-14			Rb1cc1	7953.08	0.604244	0.129662	4.66013	3.16e-06	3.3e-05
Golga3	3940.23	0.745303	0.0943363	7.90049	2.77804e-15	3.90661e-14			Golga3	3340.2	0.333824	0.139631	2.39076	0.0168136	0.0463046
Tmem132d	573.556	0.995687	0.126071	7.89783	2.83794e-15	3.98814e-14			Tmem132d	493.205	0.319887	0.21066	1.5185	0.128888	0.232467
Gm45731	515.575	1.02513	0.129835	7.89563	2.88854e-15	4.05374e-14			Gm45731	521.385	0.906992	0.224916	4.03258	5.52e-05	0.000384416
Cul7	293.245	1.18883	0.150586	7.89472	2.90978e-15	4.08078e-14			Cul7	305.81	0.551709	0.230272	2.3959	0.0165796	0.045788
Gm37452	122.846	1.35642	0.171819	7.89448	2.91539e-15	4.08588e-14			Gm37452	135.848	1.07356	0.304795	3.52223	0.000427936	0.00222816
Stard9	520.154	1.19683	0.151647	7.8922	2.96916e-15	4.15563e-14			Stard9	629.243	0.77857	0.2035	3.8259	0.000130295	0.000803257
Usp7	6164.08	0.706427	0.0895143	7.89177	2.9793e-15	4.167e-14			Usp7	5527.34	0.618956	0.136655	4.52932	5.92e-06	5.63e-05
Ep400	4098.08	0.883387	0.111948	7.89107	2.99611e-15	4.18767e-14			Ep400	3220.99	0.607326	0.144041	4.21636	2.48e-05	0.00019428
Lynx1	2666.59	0.709575	0.0899596	7.88771	3.07786e-15	4.29325e-14			Lynx1	2247.68	0.46748	0.173661	2.69192	0.00710426	0.0230052
Ep300	2025.56	0.856377	0.10858	7.88708	3.09345e-15	4.3121e-14			Ep300	1809.28	0.638587	0.16147	3.95483	7.66e-05	0.000507889
Slitrk5	2904.04	0.908586	0.115218	7.88579	3.12562e-15	4.35242e-14			Slitrk5	2727.3	0.671032	0.143894	4.66338	3.11e-06	3.26e-05
Col4a1	139.777	1.46667	0.186375	7.86944	3.56234e-15	4.92592e-14			Col4a1	156.982	1.24917	0.296842	4.20821	2.57e-05	0.000200276
Rassf8	506.248	0.829681	0.105482	7.86563	3.67257e-15	5.0682e-14			Rassf8	511.879	0.57441	0.204395	2.81029	0.00494971	0.0171813
Tenm3	1069.88	0.754564	0.0960409	7.8567	3.944e-15	5.43553e-14			Tenm3	1003.3	0.568028	0.184047	3.08633	0.00202647	0.00816058
Gtf3c1	2107.19	1.12172	0.142885	7.85049	4.14401e-15	5.6998e-14			Gtf3c1	1710.15	0.610394	0.162843	3.74835	0.000177999	0.00104926
Gm42979	266.67	1.43002	0.182161	7.85031	4.15008e-15	5.70436e-14			Gm42979	317.566	1.05418	0.229973	4.58393	4.56e-06	4.5e-05
Arhgap21	7226.12	0.767417	0.0977693	7.84926	4.18485e-15	5.74834e-14			Arhgap21	6857.29	0.52309	0.131133	3.98899	6.64e-05	0.000450527
Nup133	1407.95	0.754082	0.0960991	7.84691	4.264e-15	5.85318e-14			Nup133	1244.56	0.41564	0.16417	2.53177	0.011349	0.0335891
Lrpprc	5234.42	0.796097	0.101507	7.84276	4.40737e-15	6.04198e-14			Lrpprc	5205.7	0.732009	0.13916	5.26021	1.44e-07	2.22e-06
Nedd4	34467.1	0.464967	0.0593218	7.83805	4.57606e-15	6.26493e-14			Nedd4	31721.5	0.130892	0.130461	1.0033	0.315714	0.454218
Hip1r	836.316	0.892811	0.113911	7.83777	4.58611e-15	6.27455e-14			Hip1r	644.651	0.323364	0.189291	1.70829	0.0875827	0.172704
Chd3	4249.79	1.1109	0.141944	7.82633	5.02313e-15	6.84984e-14			Chd3	3926.45	0.451552	0.136867	3.2992	0.000969623	0.00443246
Ascc3	1058.5	0.947867	0.121132	7.82505	5.07449e-15	6.91078e-14			Ascc3	1071.69	0.81606	0.174676	4.67186	2.98e-06	3.14e-05
Rock1	3380.25	0.696127	0.0889891	7.8226	5.17425e-15	7.03739e-14			Rock1	3944.04	0.874263	0.142734	6.12514	9.06e-10	2.63e-08
Ubr1	3663.41	0.595093	0.0761087	7.81898	5.32526e-15	7.23327e-14			Ubr1	3064.67	0.34312	0.143237	2.39547	0.0165992	0.0458351
Mon2	4035.33	0.743691	0.0951666	7.81462	5.51278e-15	7.46352e-14			Mon2	3713.62	0.675912	0.136764	4.94219	7.73e-07	9.65e-06
Syne2	1719.17	0.827193	0.106008	7.80308	6.04138e-15	8.15783e-14			Syne2	1643.59	0.677007	0.161587	4.18973	2.79e-05	0.000215128
Setdb1	1338.12	0.867333	0.111174	7.80155	6.11534e-15	8.25232e-14			Setdb1	1318.93	0.745301	0.158071	4.71497	2.42e-06	2.59e-05
Pabpn1	1333.36	1.15364	0.147918	7.79921	6.22959e-15	8.40103e-14			Pabpn1	1506.04	1.18941	0.167302	7.1094	1.17e-12	7.58e-11
Tenm2	6619.31	0.828631	0.10642	7.78638	6.89539e-15	9.24473e-14			Tenm2	6056.7	0.684318	0.141414	4.83913	1.3e-06	1.52e-05
Tecpr2	1864.31	0.714145	0.0917379	7.78462	6.99206e-15	9.36222e-14			Tecpr2	1610.72	0.494856	0.165526	2.98959	0.00279348	0.0106695
Abca3	1039.12	0.987021	0.126809	7.78354	7.05212e-15	9.43654e-14			Abca3	888.328	0.589405	0.181128	3.25407	0.00113762	0.00506737
Gm47087	223.05	1.91224	0.24574	7.78155	7.16403e-15	9.55543e-14			Gm47087	318.528	1.58105	0.249723	6.33123	2.43e-10	8.24e-09
Eif3a	17300.3	0.613766	0.0789192	7.77714	7.41847e-15	9.86938e-14			Eif3a	16483.2	0.407894	0.128498	3.17431	0.00150192	0.0063811
Gm11839	105.811	1.63754	0.210564	7.77693	7.4305e-15	9.87904e-14			Gm11839	101.683	1.23268	0.33628	3.66563	0.000246732	0.00139915
Hectd4	5761.1	1.10237	0.141797	7.77427	7.58847e-15	1.00697e-13			Hectd4	4696.16	0.605539	0.153544	3.94375	8.02e-05	0.000528279
Arhgef11	411.506	1.25713	0.16175	7.77207	7.72167e-15	1.02202e-13			Arhgef11	372.981	0.618904	0.225116	2.74927	0.00597279	0.0199186
Rhobtb2	1437.67	0.735812	0.0948562	7.75713	8.68713e-15	1.13961e-13			Rhobtb2	1232.95	0.500067	0.187531	2.66659	0.00766252	0.0244735
Arhgap23	655.104	1.06035	0.136703	7.75664	8.72079e-15	1.14331e-13			Arhgap23	658.559	0.768476	0.184072	4.17485	2.98e-05	0.000227704
Smg6	1018.28	0.732762	0.0945617	7.74904	9.25911e-15	1.20701e-13			Smg6	939.894	0.61996	0.170867	3.62831	0.000285277	0.00157791
Bicd2	1456.55	0.606874	0.0783181	7.74884	9.27385e-15	1.20817e-13			Bicd2	1376.47	0.453017	0.16536	2.73959	0.00615163	0.0204077
Elp1	3625.72	0.709509	0.0916208	7.74398	9.63545e-15	1.25291e-13			Elp1	3086.49	0.355378	0.146178	2.43114	0.0150516	0.0423682
Celsr2	5221.32	1.04636	0.135272	7.73519	1.03252e-14	1.3384e-13			Celsr2	4478.7	0.636668	0.138709	4.58994	4.43e-06	4.39e-05
Dctn1	3759.79	0.95594	0.123682	7.72899	1.08402e-14	1.4034e-13			Dctn1	2921.74	0.649039	0.16824	3.85781	0.000114407	0.000719554
Dock4	4033.2	0.982075	0.127173	7.72235	1.14208e-14	1.47396e-13			Dock4	4518.73	1.04172	0.142519	7.30932	2.68e-13	2.07e-11
Scn2a	20481.2	0.695898	0.0901421	7.72001	1.16319e-14	1.50027e-13			Scn2a	19688.6	0.439128	0.149637	2.93463	0.00333947	0.0123783
Gm42446	139.624	1.78424	0.231281	7.7146	1.21358e-14	1.56137e-13			Gm42446	193.42	0.920494	0.275825	3.33724	0.000846162	0.00395462
Exoc4	3709.61	0.527948	0.0684344	7.71466	1.21308e-14	1.56137e-13			Exoc4	3457.14	0.523702	0.139541	3.75304	0.000174706	0.00103293
Pcdhgb4	196.919	1.41011	0.18292	7.70889	1.26918e-14	1.63088e-13			Pcdhgb4	155.819	1.24226	0.303382	4.09472	4.23e-05	0.000307432
Gm42729	114.69	1.39617	0.181132	7.70804	1.27766e-14	1.64075e-13			Gm42729	125.49	1.61734	0.34171	4.73309	2.21e-06	2.39e-05
Gm38260	468.868	1.43371	0.186264	7.69717	1.39112e-14	1.77765e-13			Gm38260	643.417	1.20017	0.227131	5.28404	1.26e-07	1.97e-06
Ccdc88a	6281.79	0.723818	0.0940495	7.69614	1.4024e-14	1.78985e-13			Ccdc88a	8230.43	0.787337	0.134332	5.86113	4.6e-09	1.09e-07
Wdr7	5148.44	0.591706	0.0769136	7.69312	1.43585e-14	1.83142e-13			Wdr7	4573.58	0.322672	0.142089	2.27091	0.0231524	0.0600365
Acvr2b	218.995	1.08873	0.141528	7.6927	1.44058e-14	1.83632e-13			Acvr2b	194.441	0.667037	0.266984	2.49841	0.0124751	0.036283
Slit3	665.707	1.11059	0.144404	7.69084	1.46172e-14	1.86212e-13			Slit3	540.036	0.5174	0.203228	2.5459	0.0108995	0.0325081
Unc5b	333.945	1.04453	0.13589	7.68653	1.51184e-14	1.92478e-13			Unc5b	234.516	0.548935	0.271155	2.02443	0.0429255	0.098379
Sema6b	313.651	0.983901	0.128017	7.68569	1.52171e-14	1.93617e-13			Sema6b	263.564	0.912172	0.255515	3.56994	0.000357065	0.00190667
C4b	2639.87	1.24115	0.161513	7.68457	1.53515e-14	1.95206e-13			C4b	1974.03	1.0071	0.204268	4.93029	8.21e-07	1.02e-05
Ppargc1b	708.969	0.884106	0.115057	7.68406	1.54127e-14	1.95864e-13			Ppargc1b	440.932	0.392983	0.229145	1.715	0.0863455	0.170986
Prpf40b	1752.88	0.790406	0.10288	7.68282	1.55627e-14	1.97528e-13			Prpf40b	1504.02	0.982343	0.159615	6.15445	7.53e-10	2.25e-08
Gm44560	38.681	2.12548	0.276659	7.68265	1.55834e-14	1.97669e-13			Gm44560	63.4282	1.85284	0.383291	4.83403	1.34e-06	1.55e-05
Plekha7	617.022	1.03734	0.135164	7.67467	1.65841e-14	2.09849e-13			Plekha7	539.248	0.740138	0.205258	3.60589	0.000311085	0.00169896
Setd5	2776.12	0.854899	0.111417	7.67297	1.68056e-14	2.12522e-13			Setd5	2680.42	0.617706	0.148326	4.16452	3.12e-05	0.000236231
Szt2	546.482	1.25454	0.163521	7.67207	1.69237e-14	2.13885e-13			Szt2	469.256	0.955867	0.203318	4.70135	2.58e-06	2.74e-05
Ash1l	10536.7	0.548481	0.071551	7.66559	1.78009e-14	2.24423e-13			Ash1l	9254.78	0.252543	0.1292	1.95467	0.0506217	0.11183
Nup205	876.226	0.872308	0.113867	7.66078	1.84806e-14	2.32427e-13			Nup205	783.813	0.688122	0.176059	3.90848	9.29e-05	0.000600315
Wipi2	2643.94	0.624707	0.0817099	7.64543	2.08253e-14	2.60965e-13			Wipi2	2444.28	0.344257	0.14404	2.39	0.0168481	0.0463566
Aqr	1847.15	0.779821	0.102049	7.64163	2.14488e-14	2.68616e-13			Aqr	1563.34	0.703699	0.16521	4.25941	2.05e-05	0.000165192
Pcdh7	5572.27	0.595429	0.0779526	7.63834	2.20035e-14	2.75063e-13			Pcdh7	5804.52	0.395711	0.137972	2.86806	0.00413003	0.0148021
Sugp2	1763.53	0.872259	0.114226	7.63627	2.23613e-14	2.79199e-13			Sugp2	1490.79	0.364672	0.171125	2.13103	0.0330868	0.0800785
Dhx30	5406.52	0.834165	0.109247	7.63558	2.24812e-14	2.80527e-13			Dhx30	4588.89	0.640195	0.14714	4.35094	1.36e-05	0.000115436
Adarb1	2127.12	0.768791	0.100737	7.63163	2.31798e-14	2.88376e-13			Adarb1	1814.35	0.472229	0.170764	2.76539	0.00568552	0.0191767
Tnrc6c	2706.59	0.782061	0.102574	7.62437	2.45236e-14	3.04181e-13			Tnrc6c	2391.11	0.663619	0.168133	3.94698	7.91e-05	0.000521786
Jag2	530.518	1.21824	0.159884	7.61951	2.54635e-14	3.15176e-13			Jag2	380.671	0.984952	0.233399	4.22003	2.44e-05	0.000192074
Npc1	1122.26	0.782587	0.10282	7.61121	2.71545e-14	3.35407e-13			Npc1	1126.13	1.00431	0.162773	6.16996	6.83e-10	2.08e-08
Nbas	1073.86	0.965725	0.126976	7.60557	2.83646e-14	3.49937e-13			Nbas	919.701	0.783171	0.176177	4.44537	8.77e-06	7.96e-05
Phip	5157.94	0.848626	0.111663	7.59986	2.96443e-14	3.64856e-13			Phip	5617.45	0.882819	0.133649	6.60553	3.96e-11	1.72e-09
Gm44234	42.0789	2.2315	0.293918	7.59227	3.14352e-14	3.86439e-13			Gm44234	89.502	0.975142	0.343989	2.8348	0.0045854	0.0161375
Phrf1	1179.68	0.826983	0.108949	7.59057	3.18498e-14	3.91071e-13			Phrf1	959.666	0.43849	0.173738	2.52385	0.0116077	0.0342121
Sh3rf3	1006.02	0.65916	0.0868506	7.58958	3.2094e-14	3.93836e-13			Sh3rf3	946.653	0.265836	0.193921	1.37084	0.170424	0.287221
Plxna4os2	148.292	1.6455	0.216883	7.58707	3.27215e-14	4.01299e-13			Plxna4os2	169.744	1.10734	0.281757	3.93013	8.49e-05	0.000555412
Dip2a	1428.96	0.876146	0.115529	7.58379	3.35599e-14	4.11337e-13			Dip2a	1322.54	0.511735	0.163712	3.12582	0.0017731	0.00731616
Col11a1	566.604	1.18493	0.156313	7.58052	3.44184e-14	4.2136e-13			Col11a1	928.969	1.10501	0.183975	6.0063	1.9e-09	5e-08
Gm42971	329.245	1.51496	0.200011	7.57439	3.60831e-14	4.40799e-13			Gm42971	455.102	1.6012	0.280333	5.71179	1.12e-08	2.4e-07
Rtl6	998.135	0.83442	0.110164	7.57436	3.60913e-14	4.40799e-13			Rtl6	836.204	0.365504	0.188534	1.93867	0.0525419	0.11527
Gm45413	146.364	1.3802	0.182274	7.5721	3.67251e-14	4.48276e-13			Gm45413	173.74	1.11136	0.280547	3.96142	7.45e-05	0.000496188
Per2	682.029	0.847247	0.111897	7.57169	3.68401e-14	4.49415e-13			Per2	716.67	0.871427	0.182743	4.7686	1.86e-06	2.05e-05
Ube2o	2471.35	1.0185	0.134542	7.57013	3.72864e-14	4.54324e-13			Ube2o	1962.77	0.664029	0.158752	4.18282	2.88e-05	0.000220627
Gm37107	339.449	1.23256	0.162822	7.56997	3.7332e-14	4.54612e-13			Gm37107	394.505	1.3867	0.236112	5.87304	4.28e-09	1.03e-07
Gm43885	50.0931	2.0919	0.276359	7.56949	3.7468e-14	4.56001e-13			Gm43885	88.1184	1.52527	0.371771	4.10272	4.08e-05	0.000297726
Gm37899	4646.12	1.03347	0.136534	7.56931	3.75218e-14	4.56118e-13			Gm37899	5303.97	1.18644	0.153288	7.73994	9.95e-15	1.12e-12
Ksr1	1148.51	0.941076	0.124392	7.56543	3.86586e-14	4.69387e-13			Ksr1	1029.81	0.515224	0.172148	2.99292	0.00276324	0.0105895
Gm43875	98.9118	1.813	0.239741	7.56233	3.95913e-14	4.79588e-13			Gm43875	133.773	1.07167	0.327828	3.269	0.00107927	0.00485005
Gm44436	65.4294	1.87207	0.247611	7.56053	4.01445e-14	4.8572e-13			Gm44436	92.4912	1.55567	0.363181	4.28345	1.84e-05	0.000150775
4932438A13Rik	5973.37	0.851171	0.112669	7.55463	4.20046e-14	5.07337e-13			4932438A13Rik	4922.31	0.645995	0.160567	4.02321	5.74e-05	0.000397707
Slit2	1698.31	0.800962	0.106204	7.54171	4.63842e-14	5.58282e-13			Slit2	1589.75	0.692205	0.166558	4.15593	3.24e-05	0.00024416
Map2	34060	0.479888	0.0636396	7.54071	4.67436e-14	5.61954e-13			Map2	27788	-0.0634132	0.143384	-0.442262	0.658299	0.763496
Prex1	1749.21	1.01922	0.13523	7.53695	4.81102e-14	5.77462e-13			Prex1	1469.18	0.62344	0.161151	3.86866	0.000109437	0.00069271
Dab2ip	1209.88	0.868886	0.115382	7.53049	5.05513e-14	6.05622e-13			Dab2ip	947.72	0.393481	0.186011	2.11536	0.0343995	0.0824797
Parp4	165.424	1.2199	0.162037	7.52852	5.13178e-14	6.13385e-13			Parp4	169.561	0.499625	0.285276	1.75138	0.0798809	0.160984
Myo5a	18572.7	0.888576	0.118055	7.52682	5.19917e-14	6.20366e-13			Myo5a	14646.6	0.51881	0.128107	4.04981	5.13e-05	0.000362447
Sipa1l1	6607.07	0.922342	0.122544	7.5266	5.2079e-14	6.21051e-13			Sipa1l1	5520.46	0.485271	0.152453	3.1831	0.00145709	0.00622489
Gm43359	519.471	1.05066	0.139628	7.52472	5.28349e-14	6.2934e-13			Gm43359	582.997	0.83859	0.20548	4.08112	4.48e-05	0.000324135
Extl3	2268.42	0.92709	0.123226	7.52351	5.33264e-14	6.34465e-13			Extl3	1682.86	0.474729	0.170563	2.78331	0.00538072	0.018365
Mdga2	3173.51	0.579227	0.0769929	7.52312	5.34848e-14	6.35984e-13			Mdga2	3145.08	0.406396	0.142641	2.84909	0.00438449	0.0155631
Slc4a8	2201.77	0.70109	0.0932124	7.52143	5.41803e-14	6.43884e-13			Slc4a8	2061.93	0.38022	0.154478	2.46132	0.0138425	0.0395836
Gm42946	2097.72	0.98026	0.130351	7.52017	5.47038e-14	6.49733e-13			Gm42946	2516.9	1.12311	0.158907	7.06774	1.57e-12	9.78e-11
P3h3	281.903	1.19468	0.159011	7.51317	5.77128e-14	6.84295e-13			P3h3	278.52	1.3436	0.249936	5.37575	7.63e-08	1.29e-06
Plxnc1	1443.24	0.603619	0.0804425	7.50373	6.20259e-14	7.34174e-13			Plxnc1	1171.23	0.196844	0.166099	1.1851	0.235979	0.366499
Rbm15b	1002.35	0.813426	0.108423	7.50234	6.26879e-14	7.41163e-13			Rbm15b	760.016	0.365625	0.192969	1.89474	0.0581274	0.125134
Dvl1	1008.45	0.858698	0.114494	7.49991	6.38625e-14	7.54619e-13			Dvl1	810.877	0.624006	0.178297	3.4998	0.0004656	0.00239269
Eef2	24688.2	0.605066	0.0807886	7.4895	6.91361e-14	8.15538e-13			Eef2	21907.4	0.410242	0.148153	2.76904	0.00562225	0.0189994
8030445P17Rik	115.608	1.53121	0.204514	7.48706	7.04322e-14	8.27529e-13			8030445P17Rik	138.549	1.57171	0.322468	4.874	1.09e-06	1.3e-05
Gm37363	1444.9	0.892465	0.119261	7.48332	7.24658e-14	8.49495e-13			Gm37363	1833.09	0.964005	0.15574	6.18982	6.02e-10	1.85e-08
Gm47405	207.459	1.26242	0.168757	7.48074	7.39053e-14	8.64901e-13			Gm47405	304.112	0.893928	0.236146	3.78549	0.000153404	0.000922347
Tmem121b	842.253	0.812944	0.108701	7.47871	7.50531e-14	8.76848e-13			Tmem121b	774.751	0.450268	0.202667	2.22172	0.0263024	0.066524
Pcnx2	1051.5	0.967863	0.129534	7.47188	7.90559e-14	9.22571e-13			Pcnx2	778.244	0.550531	0.187842	2.93082	0.00338074	0.0125156
Ntsr1	354.943	0.982939	0.131597	7.4693	8.06244e-14	9.40345e-13			Ntsr1	230.811	0.309718	0.256363	1.20812	0.227	0.356041
Ints3	2456.14	0.86055	0.115243	7.46725	8.18879e-14	9.53471e-13			Ints3	2249.74	0.659354	0.147044	4.48406	7.32e-06	6.79e-05
Xpo5	2100.87	0.752852	0.100914	7.46033	8.63091e-14	1.0027e-12			Xpo5	1906.52	0.439503	0.164963	2.66426	0.00771586	0.0246173
Utp20	1112.03	0.849979	0.114027	7.45418	9.04268e-14	1.04877e-12			Utp20	926.564	0.576805	0.177388	3.25165	0.00114736	0.00510689
Gm43788	218.893	1.34979	0.181138	7.45173	9.21275e-14	1.06716e-12			Gm43788	251.007	1.27779	0.249073	5.13019	2.89e-07	4.07e-06
Bace1	4455.25	0.559125	0.0750867	7.4464	9.59226e-14	1.11002e-12			Bace1	4283.69	0.170021	0.136778	1.24304	0.213851	0.341424
Gm44286	239.412	1.51588	0.203636	7.44408	9.76241e-14	1.12845e-12			Gm44286	370.074	1.37152	0.22854	6.00123	1.96e-09	5.14e-08
Kif21a	10521.1	0.692822	0.0930853	7.44287	9.85198e-14	1.13754e-12			Kif21a	8949.01	0.571858	0.130669	4.37639	1.21e-05	0.000104504
Pcx	1547.19	1.01343	0.136241	7.43855	1.01799e-13	1.17409e-12			Pcx	1210.54	0.80596	0.17099	4.71349	2.44e-06	2.6e-05
Xylt1	1576.21	0.853672	0.114784	7.43723	1.02816e-13	1.18516e-12			Xylt1	1544.91	0.77386	0.173851	4.45128	8.54e-06	7.78e-05
Camsap2	5668.24	0.683624	0.0919285	7.43648	1.03405e-13	1.19128e-12			Camsap2	4868.63	0.397669	0.14404	2.76083	0.00576547	0.0193728
Auts2	3694.29	0.611269	0.0822337	7.43331	1.05911e-13	1.2188e-12			Auts2	3700.01	0.471094	0.14647	3.21631	0.00129851	0.00567019
Abtb2	420.646	1.01672	0.136843	7.42979	1.08768e-13	1.2496e-12			Abtb2	500.274	0.82032	0.20321	4.0368	5.42e-05	0.000378851
Ccnl2	2990.37	0.868893	0.117069	7.42207	1.153e-13	1.32098e-12			Ccnl2	3270.44	1.01208	0.148605	6.81054	9.72e-12	4.88e-10
Clasp1	5532.11	0.697898	0.0940573	7.41992	1.1719e-13	1.33966e-12			Clasp1	4811.74	0.413437	0.138252	2.99045	0.00278568	0.0106489
Gm26789	162.947	1.56953	0.211574	7.41835	1.18588e-13	1.3549e-12			Gm26789	175.036	1.25211	0.283732	4.41301	1.02e-05	9.05e-05
Tmem201	1135.07	0.850564	0.114715	7.41461	1.21983e-13	1.39292e-12			Tmem201	1061.56	0.650907	0.179249	3.6313	0.000281998	0.00156318
Dact3	625.892	1.03466	0.139562	7.41362	1.22902e-13	1.40264e-12			Dact3	624.197	0.76981	0.230941	3.33336	0.000858031	0.00399642
Sdk1	320.013	1.05707	0.142625	7.41157	1.24817e-13	1.42372e-12			Sdk1	286.923	0.798648	0.239634	3.33279	0.000859797	0.00400359
Ppp1r16a	505.289	0.857238	0.115869	7.39831	1.37926e-13	1.56892e-12			Ppp1r16a	382.701	0.499253	0.217455	2.29589	0.0216823	0.056937
Dhx16	536.962	0.782778	0.105855	7.39481	1.41611e-13	1.60907e-12			Dhx16	534.719	0.582311	0.195418	2.97983	0.00288413	0.0109442
Kmt2a	4605.3	0.795765	0.107619	7.3943	1.4216e-13	1.61441e-12			Kmt2a	3959.74	0.640974	0.142571	4.49583	6.93e-06	6.47e-05
Trim28	4384.72	0.519032	0.0702088	7.39269	1.43885e-13	1.63312e-12			Trim28	4780.87	0.644365	0.133704	4.81933	1.44e-06	1.66e-05
Rsrp1	4878.94	0.881282	0.11934	7.38461	1.52905e-13	1.73182e-12			Rsrp1	6390.91	1.24357	0.132504	9.38514	6.28e-21	3.72e-18
Pcdhb17	1051.99	0.883929	0.119719	7.38336	1.54341e-13	1.74414e-12			Pcdhb17	809.127	0.531686	0.174614	3.04492	0.0023274	0.00915239
Cdk13	1441.13	0.729334	0.0988017	7.38179	1.56173e-13	1.76388e-12			Cdk13	1350.76	0.714638	0.159572	4.47848	7.52e-06	6.94e-05
Ncoa3	970.244	0.70215	0.0951464	7.37968	1.58665e-13	1.79106e-12			Ncoa3	1009.76	0.945113	0.176937	5.34153	9.22e-08	1.5e-06
E430021H15Rik	164.202	1.22942	0.166634	7.37797	1.60723e-13	1.81231e-12			E430021H15Rik	164.46	1.19743	0.3083	3.88397	0.000102766	0.000656101
Gsg1l	1027.11	0.84039	0.113911	7.3776	1.61164e-13	1.8163e-12			Gsg1l	848.883	0.444568	0.172471	2.57764	0.00994783	0.0301925
Svil	205.566	1.17217	0.158903	7.37661	1.62372e-13	1.82891e-12			Svil	231.558	0.971391	0.257618	3.77067	0.000162811	0.000973631
Gm37602	461.317	1.1447	0.155186	7.37635	1.62683e-13	1.83143e-12			Gm37602	512.549	1.19318	0.22044	5.41274	6.21e-08	1.08e-06
Gm45262	162.113	1.68539	0.228553	7.3742	1.6534e-13	1.857e-12			Gm45262	223.842	1.72295	0.260642	6.61041	3.83e-11	1.68e-09
Tspoap1	1427.31	1.33156	0.180617	7.3723	1.67704e-13	1.8818e-12			Tspoap1	1343.49	1.11728	0.17828	6.26698	3.68e-10	1.19e-08
Gm38235	152.955	1.54357	0.209385	7.37191	1.68195e-13	1.88425e-12			Gm38235	155.147	1.09774	0.29646	3.70284	0.000213195	0.00123139
Cdc42bpa	12668.3	0.594752	0.0806868	7.37112	1.69207e-13	1.89457e-12			Cdc42bpa	10816.2	0.305488	0.140059	2.18114	0.0291732	0.0722817
St3gal2	1392.05	0.796684	0.108138	7.3673	1.74124e-13	1.94752e-12			St3gal2	1255.61	0.273187	0.163559	1.67027	0.0948658	0.18384
Dop1b	1733.73	1.00723	0.136715	7.36733	1.74085e-13	1.94752e-12			Dop1b	1568.74	0.601735	0.161583	3.72401	0.000196085	0.00114222
Ythdc2	927.836	0.778444	0.10567	7.36676	1.74824e-13	1.95218e-12			Ythdc2	989.095	0.860617	0.190283	4.52283	6.1e-06	5.78e-05
Mvb12b	753.806	0.82977	0.112682	7.36384	1.78693e-13	1.99324e-12			Mvb12b	752.066	0.760213	0.190099	3.99904	6.36e-05	0.000433812
Zfp512b	4022.02	0.6673	0.0906241	7.36338	1.7931e-13	1.99905e-12			Zfp512b	3706.19	0.732996	0.159814	4.58656	4.51e-06	4.45e-05
3110080E11Rik	554.095	1.31215	0.178205	7.36314	1.79641e-13	2.00165e-12			3110080E11Rik	770.051	1.25371	0.225266	5.56548	2.61e-08	5.1e-07
Gm43318	390.658	1.14232	0.155155	7.36247	1.80542e-13	2.00845e-12			Gm43318	555.808	1.48729	0.241511	6.15828	7.35e-10	2.21e-08
Bcl9l	241.102	1.13564	0.15426	7.36185	1.81378e-13	2.01559e-12			Bcl9l	247.735	0.565357	0.264542	2.13711	0.0325889	0.0790782
Mgat3	2959.85	0.851737	0.115705	7.36131	1.82118e-13	2.02273e-12			Mgat3	2350.05	0.372724	0.1459	2.55465	0.0106294	0.0318362
Zmynd8	5062.29	0.514015	0.0698535	7.35848	1.8602e-13	2.06385e-12			Zmynd8	4826.34	0.489144	0.133793	3.65597	0.000256209	0.0014455
Mirg	1174.63	1.1786	0.160223	7.35601	1.89493e-13	2.10127e-12			Mirg	1057.72	1.15616	0.195795	5.90495	3.53e-09	8.63e-08
Tiam1	1231.75	0.747952	0.10169	7.35518	1.90665e-13	2.11313e-12			Tiam1	702.697	0.761886	0.21167	3.5994	0.00031895	0.00173393
Hmgxb3	770.906	0.941764	0.128145	7.34921	1.99385e-13	2.20859e-12			Hmgxb3	653.051	0.82651	0.186684	4.42732	9.54e-06	8.53e-05
Zcchc14	2580.37	0.924732	0.125922	7.34368	2.078e-13	2.29688e-12			Zcchc14	2231.81	0.580639	0.147529	3.93577	8.29e-05	0.000543935
Col16a1	307.616	1.55459	0.211702	7.34329	2.08402e-13	2.30232e-12			Col16a1	373.257	1.71979	0.239449	7.18228	6.86e-13	4.7e-11
Ubn1	1818.68	0.803339	0.109521	7.33505	2.21646e-13	2.44212e-12			Ubn1	1586.02	0.474644	0.163526	2.90256	0.00370128	0.0135302
B4galnt4	1237.4	0.681396	0.0929186	7.33325	2.2463e-13	2.47104e-12			B4galnt4	1115.43	0.639315	0.176452	3.62317	0.000291014	0.00160414
Dcaf7	6774.65	0.578309	0.0789094	7.32878	2.32263e-13	2.5496e-12			Dcaf7	6238.81	0.371198	0.132423	2.80312	0.00506115	0.0175065
Fat1	869.199	0.923617	0.126042	7.32785	2.33869e-13	2.56587e-12			Fat1	764.54	0.669743	0.188407	3.55477	0.000378303	0.00200023
Snhg14	4053.15	0.948264	0.129409	7.32766	2.34197e-13	2.56811e-12			Snhg14	4530.66	0.920868	0.134669	6.83801	8.03e-12	4.18e-10
Pou5f2	123.582	1.88496	0.257243	7.32752	2.3445e-13	2.56953e-12			Pou5f2	142.085	0.711261	0.332658	2.13811	0.0325077	0.0788921
Gm43361	756.739	0.979802	0.133727	7.32686	2.35599e-13	2.58075e-12			Gm43361	716.643	1.24836	0.183134	6.81665	9.32e-12	4.71e-10
Gm37366	90.201	1.65493	0.225963	7.32388	2.40903e-13	2.63467e-12			Gm37366	116.373	1.45028	0.328142	4.41966	9.89e-06	8.8e-05
Usp9x	7985.86	0.659529	0.0901659	7.31461	2.5812e-13	2.81554e-12			Usp9x	6361.64	0.19172	0.142356	1.34676	0.178056	0.296872
Tmem132c	433.198	1.07041	0.146563	7.30344	2.80499e-13	3.0484e-12			Tmem132c	338.242	0.320264	0.228733	1.40017	0.161464	0.275998
Gm10558	1837.68	0.816642	0.111832	7.30238	2.8273e-13	3.07104e-12			Gm10558	2044.69	1.00318	0.168086	5.96828	2.4e-09	6.13e-08
Gm18212	82.6006	1.59734	0.21876	7.3018	2.83935e-13	3.08251e-12			Gm18212	97.1863	0.883927	0.338251	2.61322	0.00896924	0.0277873
Scaf1	1214.44	0.848592	0.116252	7.29962	2.88592e-13	3.12815e-12			Scaf1	897.761	0.418717	0.194813	2.14933	0.0316081	0.0770988
Morc2a	1718.22	0.797499	0.109265	7.29879	2.90376e-13	3.14584e-12			Morc2a	1723.58	0.838318	0.155024	5.40767	6.39e-08	1.11e-06
Elfn2	956.348	1.24172	0.170248	7.2936	3.01789e-13	3.26266e-12			Elfn2	785.838	0.691351	0.207279	3.33536	0.000851902	0.00397712
Man2c1	1327.24	1.08813	0.149195	7.29335	3.02343e-13	3.26695e-12			Man2c1	1009.61	1.01126	0.183311	5.51662	3.46e-08	6.47e-07
Dlg3	1360.91	0.743559	0.101972	7.29182	3.05789e-13	3.30245e-12			Dlg3	1606.2	0.684231	0.161116	4.24681	2.17e-05	0.000173106
Atp2b2	22144.6	0.598405	0.0820889	7.28972	3.10599e-13	3.35266e-12			Atp2b2	17789.7	0.231903	0.141165	1.64278	0.100429	0.192035
Gm10048	184.835	1.11019	0.152446	7.28247	3.27768e-13	3.5343e-12			Gm10048	289.307	1.20374	0.251273	4.79056	1.66e-06	1.86e-05
Gabbr2	4667.94	0.804386	0.110458	7.28227	3.28238e-13	3.53752e-12			Gabbr2	4655.9	0.468368	0.143518	3.26349	0.0011005	0.00492921
Chd2	4251.56	0.66676	0.0915705	7.28138	3.3042e-13	3.55734e-12			Chd2	3488.43	0.371781	0.141304	2.63108	0.00851142	0.0266714
Atrn	9841.03	0.698126	0.0960069	7.27163	3.55183e-13	3.81205e-12			Atrn	9929.79	0.505286	0.134388	3.75991	0.000169978	0.00100986
Mdn1	2281.77	0.813047	0.111848	7.26923	3.61547e-13	3.87233e-12			Mdn1	1957.66	0.611518	0.158088	3.86821	0.000109637	0.000693726
Mllt6	1228.93	1.11307	0.153128	7.26889	3.62446e-13	3.87995e-12			Mllt6	1016.64	0.914428	0.172041	5.31516	1.07e-07	1.71e-06
Snph	4042.17	0.957874	0.131782	7.26862	3.63181e-13	3.8838e-12			Snph	3243.45	0.514384	0.179193	2.87056	0.00409739	0.0147027
Ranbp2	3483.59	0.867763	0.119419	7.26656	3.68766e-13	3.9415e-12			Ranbp2	3175.4	0.683185	0.14372	4.75358	2e-06	2.18e-05
Cep131	487.524	1.07112	0.147435	7.26503	3.7295e-13	3.9821e-12			Cep131	561.537	1.22145	0.204703	5.96692	2.42e-09	6.17e-08
Hdac7	545.88	1.03948	0.143092	7.26441	3.74664e-13	3.99835e-12			Hdac7	545.309	0.756441	0.211934	3.56923	0.000358035	0.00191013
Larp1	2838.13	0.581077	0.0800131	7.26228	3.80626e-13	4.0578e-12			Larp1	2169.14	0.338885	0.15117	2.24175	0.0249772	0.0638166
Pik3c2b	262.533	0.890911	0.122697	7.26109	3.83982e-13	4.09147e-12			Pik3c2b	269.766	0.803374	0.247738	3.24283	0.00118348	0.00524005
Amot	594.185	0.997259	0.137413	7.25741	3.94579e-13	4.1979e-12			Amot	590.454	0.540564	0.21606	2.50192	0.0123523	0.0360146
Cit	5089.41	0.769638	0.106054	7.25708	3.95548e-13	4.20605e-12			Cit	4064.88	0.55862	0.139276	4.01088	6.05e-05	0.000416135
Gm44090	101.93	1.56789	0.216154	7.2536	4.05824e-13	4.3131e-12			Gm44090	133.092	1.25558	0.303541	4.13645	3.53e-05	0.000262145
Gbf1	5731.9	0.765219	0.105521	7.25184	4.1114e-13	4.36512e-12			Gbf1	4508.87	0.426936	0.15645	2.7289	0.0063545	0.0209321
Atrx	29693.4	0.577203	0.0796093	7.25045	4.15399e-13	4.40809e-12			Atrx	29026.1	0.367317	0.128268	2.86367	0.00418767	0.0149782
Fjx1	655.236	0.744482	0.102791	7.2427	4.3983e-13	4.66256e-12			Fjx1	793.695	0.739313	0.189871	3.89376	9.87e-05	0.000633334
A230057D06Rik	718.804	0.966528	0.133498	7.24002	4.48613e-13	4.7508e-12			A230057D06Rik	980.628	1.13648	0.181137	6.27415	3.52e-10	1.15e-08
Polrmt	522.457	0.95178	0.131467	7.23967	4.49784e-13	4.76077e-12			Polrmt	455.995	1.02184	0.226675	4.50796	6.55e-06	6.14e-05
Togaram1	2430.11	0.599042	0.08278	7.23655	4.60246e-13	4.86901e-12			Togaram1	2195.44	0.393342	0.148031	2.65715	0.00788038	0.0250432
Ift140	1002.2	0.979992	0.135455	7.23484	4.66085e-13	4.92576e-12			Ift140	898.428	0.696405	0.205835	3.38332	0.000716143	0.00343838
4632427E13Rik	6285.4	0.79796	0.110309	7.23389	4.69351e-13	4.95775e-12			4632427E13Rik	6056.53	0.877328	0.151665	5.78465	7.27e-09	1.66e-07
Syngap1	335.096	0.8549	0.118213	7.23186	4.76411e-13	5.02975e-12			Syngap1	370.873	0.963075	0.225533	4.27022	1.95e-05	0.000158322
Adcy9	2496.54	1.10268	0.152476	7.23179	4.76668e-13	5.02991e-12			Adcy9	2150.87	0.70083	0.150187	4.66638	3.07e-06	3.22e-05
6030400A10Rik	144.268	1.30259	0.18018	7.22939	4.85184e-13	5.11456e-12			6030400A10Rik	176.633	1.51567	0.3067	4.94187	7.74e-07	9.66e-06
Tsc1	2027.96	0.893627	0.12369	7.22472	5.02152e-13	5.28804e-12			Tsc1	1869.22	0.818107	0.158603	5.15822	2.49e-07	3.58e-06
Tmem132e	272.041	1.03943	0.143903	7.2231	5.08163e-13	5.34862e-12			Tmem132e	210.143	0.71407	0.264344	2.70129	0.00690714	0.022465
Itgav	3729.28	0.688569	0.0953527	7.22129	5.14984e-13	5.4145e-12			Itgav	3967.03	0.661545	0.14814	4.46567	7.98e-06	7.32e-05
Lingo3	304.502	1.13273	0.156862	7.22123	5.15206e-13	5.4145e-12			Lingo3	242.34	0.774658	0.263595	2.93882	0.00329465	0.0122378
Gm44679	175.385	1.49022	0.206486	7.21704	5.31306e-13	5.57239e-12			Gm44679	207.676	1.19244	0.292026	4.08335	4.44e-05	0.000321569
Tle2	227.881	1.27207	0.17642	7.21042	5.57793e-13	5.84132e-12			Tle2	220.83	1.5692	0.301983	5.19633	2.03e-07	3e-06
Tmem178b	6760.05	0.585471	0.0812335	7.20725	5.70918e-13	5.97575e-12			Tmem178b	5899.18	0.00580336	0.146235	0.0396853	0.968344	0.980773
Gm45343	180.21	1.08393	0.15042	7.20606	5.75934e-13	6.02188e-12			Gm45343	191	1.26151	0.272678	4.62639	3.72e-06	3.82e-05
Gm50012	298.768	1.21084	0.168076	7.2041	5.84301e-13	6.10349e-12			Gm50012	411.038	1.05853	0.220257	4.80591	1.54e-06	1.75e-05
Nrxn3	9193.63	0.764481	0.106157	7.2014	5.95968e-13	6.21282e-12			Nrxn3	7701.61	0.615856	0.133638	4.60841	4.06e-06	4.1e-05
Tjp2	1404.4	0.712638	0.0989698	7.20056	5.99669e-13	6.24827e-12			Tjp2	1362.68	0.686532	0.173112	3.96582	7.31e-05	0.000488599
Gm47664	108.854	1.78035	0.247265	7.20015	6.01461e-13	6.26379e-12			Gm47664	128.383	0.881889	0.307557	2.8674	0.00413863	0.0148238
Bmp1	1707.01	1.15363	0.160248	7.19905	6.06353e-13	6.31155e-12			Bmp1	1862.1	1.235	0.16807	7.34814	2.01e-13	1.61e-11
Ctnnb1	9960.78	0.598886	0.0832002	7.19813	6.10441e-13	6.35092e-12			Ctnnb1	10705.9	0.565124	0.136989	4.12531	3.7e-05	0.000272989
Plch2	751.69	0.729139	0.101383	7.1919	6.38948e-13	6.64082e-12			Plch2	525.324	0.677948	0.234015	2.89703	0.00376714	0.0137286
Gm25265	33.5435	2.33948	0.325336	7.19098	6.433e-13	6.68271e-12			Gm25265	49.5354	1.62212	0.401272	4.04244	5.29e-05	0.000371514
Sstr3	440.997	0.972193	0.135239	7.1887	6.54104e-13	6.79154e-12			Sstr3	372.736	0.722398	0.244575	2.95368	0.00314006	0.0117521
Gtf2i	7979.89	0.564461	0.0785229	7.18849	6.55108e-13	6.79855e-12			Gtf2i	7496.95	0.240147	0.134168	1.78989	0.0734716	0.150651
Tanc2	10884.3	0.53475	0.0743919	7.18827	6.5616e-13	6.80606e-12			Tanc2	8969.14	0.268181	0.139446	1.92319	0.0544563	0.118729
Gfod1	1805.02	0.74939	0.104313	7.18407	6.76651e-13	7.01158e-12			Gfod1	1237.59	0.202271	0.163591	1.23645	0.216293	0.34418
Slc30a5	1232.07	0.6588	0.0917362	7.18146	6.89693e-13	7.13601e-12			Slc30a5	1337.17	0.897911	0.158345	5.6706	1.42e-08	2.99e-07
Tbcd	1451.21	0.736458	0.10258	7.17933	7.00545e-13	7.24106e-12			Tbcd	1289.5	0.480303	0.16879	2.84557	0.00443321	0.0157109
Acvr1b	1303.95	0.650914	0.0906865	7.17763	7.09305e-13	7.32065e-12			Acvr1b	1328.38	0.542772	0.162002	3.3504	0.000806952	0.00380139
Ltbp4	484.683	1.22636	0.170861	7.17752	7.09877e-13	7.3229e-12			Ltbp4	463.793	0.851741	0.207787	4.0991	4.15e-05	0.000302073
Anks1	230.359	1.24271	0.173286	7.17143	7.42174e-13	7.63705e-12			Anks1	231.549	1.03917	0.271583	3.82633	0.000130068	0.000802416
Col11a2	79.3612	1.96645	0.274282	7.16945	7.53024e-13	7.73334e-12			Col11a2	73.9553	1.27575	0.366149	3.48423	0.000493557	0.00251669
Vps13b	3002.74	0.732834	0.102284	7.16467	7.79721e-13	7.99958e-12			Vps13b	2547.66	0.48693	0.146828	3.31633	0.000912071	0.00421166
Xrn1	2611.24	0.579551	0.0809047	7.16338	7.87091e-13	8.07119e-12			Xrn1	2333.54	0.32369	0.144219	2.24444	0.0248044	0.0634219
Plekha6	496.465	1.02096	0.142546	7.16237	7.92965e-13	8.12741e-12			Plekha6	488.331	0.925078	0.202276	4.57335	4.8e-06	4.7e-05
Ahctf1	2132.87	0.738258	0.103116	7.15948	8.09826e-13	8.28792e-12			Ahctf1	2142.55	0.464414	0.151571	3.064	0.00218399	0.00868266
Top2b	5955.11	0.667463	0.0932847	7.15512	8.35972e-13	8.53538e-12			Top2b	6188.74	0.524007	0.144544	3.62525	0.000288682	0.00159278
Frmpd4	2166.66	0.7176	0.100292	7.15511	8.36066e-13	8.53538e-12			Frmpd4	1764.5	0.361788	0.16187	2.23505	0.025414	0.064665
Ttc28	763.387	0.874248	0.122214	7.1534	8.46571e-13	8.63836e-12			Ttc28	695.679	0.589463	0.186701	3.15726	0.00159257	0.00668083
Camk2b	16034.9	0.721634	0.100886	7.15298	8.4912e-13	8.66011e-12			Camk2b	16706.9	0.58198	0.127258	4.57322	4.8e-06	4.7e-05
Mgat1	1093.1	0.847188	0.118468	7.1512	8.60214e-13	8.76462e-12			Mgat1	950.956	0.417327	0.168655	2.47443	0.0133448	0.0383206
Dmxl1	1707.03	0.919011	0.128527	7.15033	8.65695e-13	8.81612e-12			Dmxl1	1643.88	0.911458	0.174332	5.22829	1.71e-07	2.58e-06
Ralgapb	2102.1	0.678237	0.0948592	7.14994	8.68186e-13	8.83281e-12			Ralgapb	1893.04	0.384864	0.162298	2.37134	0.0177238	0.0482647
Foxk1	242.693	0.979435	0.137146	7.14153	9.22954e-13	9.36242e-12			Foxk1	212.4	0.894374	0.262774	3.40359	0.000665075	0.00323252
Ripor1	1613.71	0.738299	0.103387	7.14109	9.25932e-13	9.38804e-12			Ripor1	1555.9	0.626604	0.170587	3.67321	0.000239521	0.00136479
Shisal1	877.709	0.73095	0.102399	7.13829	9.4501e-13	9.57209e-12			Shisal1	711.94	0.0731725	0.183774	0.398166	0.690508	0.787764
Tnpo2	310.266	1.01703	0.142498	7.13715	9.52862e-13	9.6422e-12			Tnpo2	310.078	0.924678	0.236289	3.91334	9.1e-05	0.000590714
Heatr5b	1065.08	0.813584	0.11418	7.12545	1.03742e-12	1.0457e-11			Heatr5b	881.975	0.736369	0.171868	4.2845	1.83e-05	0.000150271
Gm37728	321.607	1.14586	0.16084	7.12425	1.04648e-12	1.05432e-11			Gm37728	369.969	0.877495	0.243921	3.59745	0.000321348	0.00174428
Gm44678	222.953	1.29741	0.182141	7.12311	1.05517e-12	1.06256e-11			Gm44678	296.234	1.11753	0.257616	4.33796	1.44e-05	0.000121209
Adcy5	1870.73	1.11279	0.156304	7.11941	1.0839e-12	1.09043e-11			Adcy5	1515.58	0.447039	0.158027	2.82888	0.00467119	0.0163713
Plod3	1042.25	0.830051	0.116593	7.11919	1.08563e-12	1.09164e-11			Plod3	997.972	0.766544	0.174633	4.38946	1.14e-05	9.95e-05
Zdhhc8	618.963	0.854543	0.12006	7.11764	1.0979e-12	1.10344e-11			Zdhhc8	509.31	0.677516	0.200147	3.38509	0.000711553	0.00341819
Gm43341	162.727	1.31944	0.185415	7.11616	1.10973e-12	1.11479e-11			Gm43341	238.156	1.56909	0.278376	5.63657	1.73e-08	3.59e-07
Pogz	1806.58	0.623457	0.0876528	7.1128	1.13713e-12	1.1408e-11			Pogz	1816.92	0.49414	0.150893	3.27478	0.00105744	0.00476638
Clasrp	750.331	1.34556	0.189513	7.10012	1.24651e-12	1.24796e-11			Clasrp	718.554	1.31712	0.20177	6.52784	6.67e-11	2.66e-09
Zc3h4	353.645	0.925431	0.13035	7.09957	1.25143e-12	1.25107e-11			Zc3h4	358.253	0.633512	0.233223	2.71633	0.00660099	0.0216437
Kif5a	18194.2	1.06504	0.150084	7.09625	1.28191e-12	1.28031e-11			Kif5a	13013.6	0.447748	0.178901	2.50277	0.0123225	0.0359489
Mms19	1117.77	0.810263	0.114235	7.09296	1.31278e-12	1.30987e-11			Mms19	1130.5	0.769373	0.181728	4.23366	2.3e-05	0.000181834
Gm45131	101.944	1.3801	0.194602	7.09192	1.32268e-12	1.31912e-11			Gm45131	116.969	0.871829	0.338421	2.57617	0.00999011	0.0302997
Lrrn1	764.162	0.767949	0.108325	7.0893	1.3479e-12	1.34233e-11			Lrrn1	950.463	1.1276	0.215721	5.22711	1.72e-07	2.59e-06
Fam20c	783.174	0.837986	0.118287	7.08435	1.39694e-12	1.38849e-11			Fam20c	737.143	0.583184	0.180602	3.2291	0.00124179	0.00546431
Lyst	2841	0.839499	0.11856	7.08082	1.43305e-12	1.42302e-11			Lyst	2861.4	0.635638	0.154165	4.12311	3.74e-05	0.000275497
Lrp1	4147.19	1.20752	0.170573	7.07922	1.44973e-12	1.4382e-11			Lrp1	3682.93	0.921645	0.154159	5.97853	2.25e-09	5.81e-08
Atp8a2	1863.66	0.781098	0.110347	7.07856	1.45665e-12	1.44438e-11			Atp8a2	1419.36	0.279837	0.171897	1.62794	0.103538	0.19657
Prex2	2024.28	0.953353	0.134754	7.07474	1.49731e-12	1.48125e-11			Prex2	1847.57	0.797248	0.181518	4.39211	1.12e-05	9.85e-05
Boc	586.366	0.95106	0.134431	7.07473	1.49741e-12	1.48125e-11			Boc	476.109	0.589316	0.210384	2.80114	0.00509219	0.0175694
Gm43847	267.515	1.62967	0.23065	7.06555	1.59983e-12	1.57804e-11			Gm43847	250.546	1.5629	0.271888	5.7483	9.01e-09	2e-07
Gm44801	108.493	1.61217	0.228248	7.06326	1.62636e-12	1.60345e-11			Gm44801	168.321	1.32852	0.290785	4.56875	4.91e-06	4.79e-05
Psme4	3282.46	0.714915	0.10122	7.06301	1.62938e-12	1.60566e-11			Psme4	3374.27	0.525879	0.149111	3.52676	0.000420671	0.00219483
Mast4	1840.18	0.907162	0.128473	7.0611	1.65186e-12	1.62472e-11			Mast4	1755.6	0.798215	0.158729	5.02878	4.94e-07	6.52e-06
Myh10	9437.57	0.811776	0.11503	7.0571	1.7001e-12	1.67058e-11			Myh10	7091.62	0.496999	0.131594	3.77677	0.000158878	0.000951713
Adcy7	385.232	1.04999	0.14886	7.05351	1.74464e-12	1.71055e-11			Adcy7	419.934	0.771678	0.208764	3.69642	0.000218663	0.00125805
Zfp651	683.308	0.885932	0.125602	7.05349	1.7449e-12	1.71055e-11			Zfp651	571.577	0.31241	0.196262	1.5918	0.11143	0.207623
Dcaf15	369.131	1.03806	0.147199	7.05209	1.76248e-12	1.72696e-11			Dcaf15	392.332	1.07618	0.215085	5.00354	5.63e-07	7.28e-06
D5Ertd579e	4596.12	0.645008	0.0914666	7.05184	1.76567e-12	1.72874e-11			D5Ertd579e	4006.6	0.192377	0.135986	1.41468	0.157163	0.270285
Cdan1	540.749	0.939249	0.133235	7.04959	1.79445e-12	1.75497e-11			Cdan1	500.619	0.961514	0.199568	4.81797	1.45e-06	1.67e-05
mt-Co1	416900	0.755081	0.107134	7.04799	1.81525e-12	1.77363e-11			mt-Co1	360907	0.440207	0.159884	2.75329	0.00589994	0.0197387
Itprid2	2772.62	0.686308	0.09738	7.04773	1.8186e-12	1.77608e-11			Itprid2	2559.55	0.325223	0.162885	1.99664	0.0458645	0.103632
Arvcf	568.557	0.904464	0.128379	7.04525	1.85132e-12	1.80632e-11			Arvcf	520.223	0.526217	0.200111	2.62962	0.00854802	0.0267531
Dlc1	531.087	0.766406	0.108905	7.03736	1.95921e-12	1.90441e-11			Dlc1	433.524	0.531585	0.20685	2.56991	0.0101726	0.0307604
Gm43528	284.095	1.33627	0.190062	7.03073	2.05455e-12	1.99428e-11			Gm43528	367.603	0.924483	0.217424	4.25198	2.12e-05	0.000170003
Igdcc4	850.537	1.00996	0.143693	7.02854	2.08699e-12	2.02482e-11			Igdcc4	818.365	0.701915	0.184975	3.79464	0.000147855	0.000894131
Lrrc7	2937.89	0.782196	0.111346	7.02493	2.14173e-12	2.07405e-11			Lrrc7	2778.96	0.664217	0.144653	4.59179	4.39e-06	4.36e-05
Usp47	6008.07	0.673726	0.0959232	7.0236	2.16222e-12	2.09291e-11			Usp47	5178.95	0.478427	0.134327	3.56167	0.000368502	0.0019554
P2ry14	739.768	1.10743	0.157707	7.02206	2.18625e-12	2.1132e-11			P2ry14	873.277	0.925938	0.175085	5.2885	1.23e-07	1.94e-06
Sdk2	572.076	1.05622	0.150428	7.02145	2.19585e-12	2.12149e-11			Sdk2	519.909	0.503969	0.208259	2.41991	0.0155244	0.0434619
Bahd1	442.152	0.861078	0.122668	7.01961	2.22494e-12	2.14759e-11			Bahd1	398.722	0.451536	0.237455	1.90157	0.0572276	0.123565
Ptprn	6091.67	0.787558	0.112207	7.01882	2.23753e-12	2.15874e-11			Ptprn	4897.95	0.600226	0.154169	3.8933	9.89e-05	0.000634317
Frmd4a	3530.05	0.794909	0.113264	7.01818	2.2477e-12	2.16755e-11			Frmd4a	3802.36	0.599371	0.136842	4.38002	1.19e-05	0.00010298
Chd9	5129.11	0.578535	0.0824774	7.01448	2.30812e-12	2.22374e-11			Chd9	4726.45	0.289809	0.13373	2.16713	0.0302249	0.0743582
Rif1	2861.98	0.857808	0.122332	7.01213	2.34713e-12	2.25922e-11			Rif1	2628.89	0.74062	0.150931	4.90701	9.25e-07	1.13e-05
Kalrn	8067.23	0.772348	0.110275	7.00381	2.491e-12	2.39325e-11			Kalrn	7477.01	0.532265	0.13443	3.95942	7.51e-05	0.000499811
Atp1a2	29213.3	0.932112	0.133118	7.00214	2.52087e-12	2.42083e-11			Atp1a2	23982.8	0.921445	0.162042	5.68645	1.3e-08	2.74e-07
Wdr35	3934.86	0.5076	0.0725171	6.99972	2.56468e-12	2.46062e-11			Wdr35	3526.89	0.357722	0.153234	2.33447	0.0195709	0.0524342
Nwd1	1191.95	1.01425	0.144929	6.99824	2.59191e-12	2.48559e-11			Nwd1	980.685	0.578402	0.193961	2.98206	0.00286318	0.0108786
Rasl10b	1044.38	1.10095	0.157388	6.99512	2.65039e-12	2.53932e-11			Rasl10b	764.623	0.650468	0.243128	2.67542	0.00746362	0.0239589
Gm43879	163.412	1.50679	0.215412	6.99489	2.65464e-12	2.54222e-11			Gm43879	248.889	1.46618	0.272465	5.38115	7.4e-08	1.26e-06
5730408A14Rik	125.1	1.45314	0.20775	6.99464	2.6594e-12	2.5456e-11			5730408A14Rik	166.719	0.79184	0.27967	2.83134	0.00463537	0.0162811
Daam1	2433.33	0.667211	0.0953908	6.9945	2.66202e-12	2.54693e-11			Daam1	2414.83	0.482696	0.142975	3.37608	0.00073526	0.00351023
Ercc6l2	677.475	0.77516	0.110847	6.99306	2.68951e-12	2.57204e-11			Ercc6l2	627.173	0.760999	0.191386	3.97626	7e-05	0.000471364
Gemin5	750.402	0.717942	0.102723	6.98911	2.76638e-12	2.6419e-11			Gemin5	704.24	0.551508	0.18589	2.96686	0.00300861	0.0113366
Lmtk2	533.643	0.998982	0.142952	6.98825	2.78336e-12	2.65567e-11			Lmtk2	374.761	0.670962	0.239174	2.80533	0.00502647	0.0174068
Tacc2	2340.9	0.48231	0.0690264	6.98733	2.80168e-12	2.67191e-11			Tacc2	2389.57	0.451063	0.155154	2.90719	0.0036469	0.0133506
Gramd1a	1712.91	0.7426	0.106301	6.98582	2.83202e-12	2.69836e-11			Gramd1a	1665.09	0.800916	0.161106	4.97136	6.65e-07	8.46e-06
Kndc1	2011.67	1.01	0.144594	6.98509	2.8468e-12	2.7112e-11			Kndc1	2030.8	0.894946	0.171217	5.22697	1.72e-07	2.59e-06
Gm44797	528.242	1.24135	0.177773	6.98281	2.8934e-12	2.75305e-11			Gm44797	644.504	1.35199	0.234199	5.77282	7.8e-09	1.76e-07
Dip2b	2942.39	0.536895	0.0768877	6.98285	2.89253e-12	2.75305e-11			Dip2b	2619.48	0.244683	0.157103	1.55747	0.119359	0.21909
Grin2b	18755.8	0.864864	0.123948	6.97764	3.00175e-12	2.8509e-11			Grin2b	17651.3	0.356721	0.12952	2.75419	0.00588384	0.0197034
Gm37735	49.748	1.90523	0.273147	6.97511	3.05621e-12	2.9013e-11			Gm37735	73.0802	1.151	0.392768	2.93049	0.00338433	0.0125237
Sidt2	1934.86	0.735319	0.105462	6.97237	3.11649e-12	2.95581e-11			Sidt2	1793.72	0.565929	0.161812	3.49744	0.000469754	0.00241194
Arid1b	2719.86	1.00384	0.144034	6.96947	3.18147e-12	3.01055e-11			Arid1b	2238.6	0.753347	0.150606	5.00209	5.67e-07	7.33e-06
6330415B21Rik	221.44	1.45891	0.209453	6.96536	3.27576e-12	3.0913e-11			6330415B21Rik	328.971	1.3008	0.239629	5.42839	5.69e-08	1e-06
Palld	1599.59	0.821626	0.117959	6.96538	3.27526e-12	3.0913e-11			Palld	1627.03	0.622883	0.188653	3.30174	0.000960869	0.00439923
Map1b	207658	0.594843	0.0854355	6.96248	3.34335e-12	3.15222e-11			Map1b	160648	-0.0879071	0.133735	-0.657325	0.510972	0.641062
2900064K03Rik	276.904	1.28258	0.184253	6.96098	3.37922e-12	3.18354e-11			2900064K03Rik	389.776	1.34479	0.25509	5.27181	1.35e-07	2.09e-06
Cand1	6350.34	0.579751	0.0833252	6.95769	3.45898e-12	3.2553e-11			Cand1	6125.62	0.485666	0.135784	3.57676	0.000347878	0.00186434
Arrb1	2548.84	0.757692	0.108931	6.95573	3.50745e-12	3.29792e-11			Arrb1	1695.75	0.133063	0.19101	0.696631	0.486034	0.619626
Bcan	1478.27	1.11372	0.160145	6.95444	3.53957e-12	3.32662e-11			Bcan	1720.17	1.19162	0.196445	6.06591	1.31e-09	3.66e-08
Atp13a1	1265.76	1.11481	0.160353	6.95224	3.59534e-12	3.37597e-11			Atp13a1	1255.85	0.917444	0.184598	4.96996	6.7e-07	8.51e-06
Clcn2	629.471	1.24912	0.179848	6.94544	3.77284e-12	3.53622e-11			Clcn2	579.954	0.961184	0.200616	4.79115	1.66e-06	1.86e-05
Itpkb	940.231	0.981496	0.141499	6.9364	4.02208e-12	3.76642e-11			Itpkb	817.253	0.646734	0.209413	3.08832	0.00201289	0.00811325
A530032D15Rik	149.773	1.08612	0.156608	6.93527	4.05442e-12	3.795e-11			A530032D15Rik	124.84	0.361838	0.318509	1.13604	0.255941	0.388487
Gm43487	76.3664	1.81132	0.261228	6.93386	4.09512e-12	3.83136e-11			Gm43487	108.738	1.6577	0.324477	5.10884	3.24e-07	4.49e-06
Grin3a	1579.55	0.625909	0.0902866	6.93247	4.13559e-12	3.86224e-11			Grin3a	1704.26	0.186142	0.165166	1.127	0.259743	0.392756
Pou3f3	2417.42	0.74017	0.106784	6.93144	4.16577e-12	3.88868e-11			Pou3f3	2306.52	0.524583	0.160274	3.27304	0.00106399	0.0047935
Phlpp2	604.434	0.837632	0.120884	6.9292	4.23234e-12	3.94726e-11			Phlpp2	539.368	0.517817	0.197076	2.6275	0.00860151	0.0268968
Clstn2	4780.78	0.73552	0.1062	6.92581	4.33485e-12	4.04105e-11			Clstn2	4987.76	0.454751	0.134047	3.39246	0.000692669	0.00334649
Cacna1e	6174.6	0.806465	0.116489	6.92307	4.41949e-12	4.11809e-11			Cacna1e	5782.91	0.377342	0.138187	2.73065	0.00632089	0.0208485
Pkn1	182.242	1.08898	0.157314	6.92236	4.44178e-12	4.13701e-11			Pkn1	190.82	0.958046	0.273143	3.50749	0.000452349	0.00233608
Sbno1	14216.2	0.524327	0.0757667	6.92028	4.50759e-12	4.19641e-11			Sbno1	11426.6	0.314058	0.131367	2.39069	0.0168169	0.0463065
Rab11fip4	17047.7	0.547629	0.0791355	6.92015	4.5118e-12	4.19844e-11			Rab11fip4	12498.7	-0.27708	0.140602	-1.97067	0.0487619	0.108724
Wwc1	2606.84	0.796389	0.115114	6.91825	4.57271e-12	4.2494e-11			Wwc1	2340.58	0.372038	0.191411	1.94366	0.0519359	0.114209
Magi2	2568.99	0.612641	0.0885907	6.91541	4.66508e-12	4.32941e-11			Magi2	2608.92	0.535523	0.14605	3.66672	0.00024568	0.00139363
Gm36899	81.4669	1.25311	0.181215	6.91502	4.67785e-12	4.33931e-11			Gm36899	75.7428	0.906063	0.362695	2.49814	0.0124846	0.0362967
Slc27a4	1658.26	0.804272	0.116338	6.91321	4.73806e-12	4.39124e-11			Slc27a4	1550.52	0.749016	0.166231	4.50586	6.61e-06	6.19e-05
Pex5	1975.04	0.759919	0.109961	6.9108	4.81913e-12	4.46437e-11			Pex5	1577.85	0.727458	0.154888	4.69667	2.64e-06	2.8e-05
Ldlr	561.197	0.977079	0.141423	6.90889	4.88455e-12	4.52093e-11			Ldlr	429.767	0.801392	0.229796	3.48741	0.00048773	0.00249342
Golga4	8491.7	0.935127	0.135356	6.90865	4.89279e-12	4.52654e-11			Golga4	7019.5	0.814932	0.133368	6.11039	9.94e-10	2.86e-08
Gm49525	49.6217	2.33531	0.33807	6.90776	4.9236e-12	4.55301e-11			Gm49525	62.6796	0.917641	0.404736	2.26726	0.0233744	0.0605327
Plekhg1	826.18	0.749244	0.108466	6.90763	4.92829e-12	4.55531e-11			Plekhg1	766.45	0.533696	0.181306	2.94361	0.00324408	0.012077
Sbf1	2297.92	1.05235	0.152374	6.90636	4.9725e-12	4.59413e-11			Sbf1	1786.8	0.660097	0.160211	4.12018	3.79e-05	0.000278671
Lzts2	174.55	0.982638	0.142287	6.90605	4.98348e-12	4.60222e-11			Lzts2	149.62	0.731209	0.288211	2.53706	0.0111789	0.0331687
Ahdc1	437.124	1.13528	0.164462	6.903	5.09149e-12	4.6936e-11			Ahdc1	409.405	0.917583	0.214001	4.28775	1.8e-05	0.000148291
Atg16l1	1905.12	0.717278	0.103961	6.89948	5.21929e-12	4.80927e-11			Atg16l1	1922.51	0.818035	0.162698	5.02794	4.96e-07	6.54e-06
Tmcc2	1641.97	1.29691	0.188056	6.89641	5.33321e-12	4.90769e-11			Tmcc2	1118.18	0.641997	0.190585	3.36856	0.000755625	0.00359296
Ptk2	5006.06	0.483735	0.0701498	6.89574	5.35837e-12	4.92865e-11			Ptk2	4747.03	0.501281	0.13488	3.7165	0.000202002	0.00117207
Gm29245	126.245	1.66003	0.240777	6.89447	5.40652e-12	4.97073e-11			Gm29245	122.945	1.13078	0.321078	3.52183	0.000428583	0.00222977
Gm44229	169.839	1.52024	0.220552	6.89289	5.46694e-12	5.02405e-11			Gm44229	290.689	1.80042	0.247453	7.2758	3.44e-13	2.55e-11
Gm38178	247.558	1.2954	0.187989	6.89081	5.54766e-12	5.09146e-11			Gm38178	278.534	1.16803	0.238062	4.90639	9.28e-07	1.13e-05
Rimbp2	1405.97	0.660518	0.0959112	6.88677	5.70737e-12	5.22877e-11			Rimbp2	1192.72	0.265496	0.170801	1.55442	0.120085	0.220224
Gm37895	226.517	0.96851	0.14074	6.88156	5.92023e-12	5.40704e-11			Gm37895	253.656	0.550911	0.24562	2.24294	0.0249007	0.0636406
Sema4g	251.814	1.05081	0.152753	6.87916	6.0207e-12	5.49395e-11			Sema4g	235.978	0.778054	0.268353	2.89937	0.00373917	0.0136406
Uggt1	2475.52	0.722774	0.105069	6.87905	6.02513e-12	5.49558e-11			Uggt1	2160.88	0.647218	0.163204	3.9657	7.32e-05	0.000488653
Gdf11	936.751	0.597646	0.0868816	6.87886	6.03354e-12	5.49841e-11			Gdf11	838.536	0.463172	0.179936	2.5741	0.0100502	0.0304457
Gm43466	42.7067	2.12939	0.309628	6.87725	6.10203e-12	5.55593e-11			Gm43466	60.4872	1.1467	0.371632	3.08559	0.0020315	0.00817526
Kcnh3	294.174	1.41181	0.205325	6.87595	6.15769e-12	5.60168e-11			Kcnh3	228.422	0.764906	0.259167	2.9514	0.00316333	0.0118267
4933400F21Rik	71.0888	1.66418	0.242035	6.87579	6.16489e-12	5.60577e-11			4933400F21Rik	71.4697	0.792634	0.363511	2.18049	0.0292209	0.0723695
Zfp692	579.119	1.02623	0.149302	6.87352	6.26375e-12	5.69067e-11			Zfp692	522.97	1.02006	0.197264	5.17101	2.33e-07	3.38e-06
Atm	1275.66	0.656054	0.0954483	6.8734	6.26905e-12	5.69299e-11			Atm	1107.96	0.720834	0.164583	4.37975	1.19e-05	0.000103057
Gm17477	50.5862	1.89638	0.276064	6.86935	6.44945e-12	5.84912e-11			Gm17477	79.3471	1.87985	0.360912	5.20862	1.9e-07	2.82e-06
Scaper	2608.82	0.672564	0.0979634	6.86547	6.62741e-12	6.00263e-11			Scaper	2549.18	0.477671	0.151294	3.15722	0.00159279	0.00668083
Gm35755	76.8713	1.71346	0.249631	6.86396	6.69779e-12	6.06373e-11			Gm35755	91.9783	1.729	0.366557	4.71687	2.39e-06	2.57e-05
Gm4356	146.817	1.47178	0.214503	6.86137	6.82009e-12	6.17175e-11			Gm4356	140.952	0.887211	0.304718	2.91158	0.00359606	0.0132041
Cnksr2	7166.55	0.60304	0.0879114	6.85964	6.90346e-12	6.24446e-11			Cnksr2	7690.53	0.617989	0.140936	4.3849	1.16e-05	0.00010129
Gtf2ird1	847.97	0.747952	0.109109	6.85511	7.12598e-12	6.4317e-11			Gtf2ird1	768.256	0.700788	0.181033	3.87106	0.000108363	0.000687137
Plcb1	8019.6	0.64634	0.0943192	6.85269	7.24753e-12	6.53571e-11			Plcb1	8570.55	0.483511	0.134761	3.58792	0.00033333	0.00179778
Ryr2	5035.67	1.02139	0.149091	6.85076	7.34594e-12	6.6187e-11			Ryr2	5073.25	0.815663	0.14343	5.68685	1.29e-08	2.74e-07
Lama5	111.327	1.40993	0.205824	6.85017	7.37637e-12	6.64323e-11			Lama5	98.4635	1.19195	0.342527	3.47989	0.000501625	0.0025527
Fam193b	1164.88	0.944385	0.137881	6.84926	7.42335e-12	6.68263e-11			Fam193b	1286.18	0.911963	0.164407	5.54698	2.91e-08	5.6e-07
Flna	2321.42	1.21023	0.176703	6.84896	7.43867e-12	6.69061e-11			Flna	2397.68	0.976587	0.163967	5.95599	2.59e-09	6.5e-08
Gm43920	65.9933	1.49896	0.218885	6.84818	7.4794e-12	6.72432e-11			Gm43920	74.1005	1.02348	0.353693	2.89369	0.00380745	0.013854
Abcc8	495.586	1.11807	0.163276	6.84773	7.50334e-12	6.74292e-11			Abcc8	489.901	0.871308	0.205596	4.23797	2.26e-05	0.000178856
Gm42972	427.418	1.1158	0.163096	6.84139	7.84284e-12	7.0358e-11			Gm42972	414.243	0.898684	0.215172	4.17658	2.96e-05	0.000226276
Astn1	6942.96	0.647528	0.0947018	6.83755	8.0561e-12	7.21462e-11			Astn1	6543.52	0.331081	0.142134	2.32936	0.0198398	0.0530266
Ppp1r12c	1500.58	0.677368	0.0991279	6.83327	8.29985e-12	7.42969e-11			Ppp1r12c	1311.84	0.594615	0.185972	3.19734	0.00138701	0.00598307
A930005N03Rik	69.8683	1.58769	0.232497	6.82886	8.55937e-12	7.65538e-11			A930005N03Rik	85.2918	1.15541	0.341851	3.37986	0.000725237	0.00346984
Lemd3	191.596	1.19766	0.175442	6.82654	8.69867e-12	7.76624e-11			Lemd3	209.698	1.07813	0.291321	3.70084	0.000214888	0.00123915
Dock11	1001.36	0.782223	0.114592	6.82618	8.72057e-12	7.77941e-11			Dock11	970.228	0.596488	0.199346	2.99223	0.00276948	0.0106043
Vps9d1	706.599	0.682275	0.0999651	6.82513	8.78475e-12	7.83329e-11			Vps9d1	624.209	0.625435	0.212102	2.94875	0.00319058	0.0119085
Gm37941	361.904	1.18728	0.173963	6.82491	8.79803e-12	7.84176e-11			Gm37941	462.573	1.52023	0.208021	7.30806	2.71e-13	2.08e-11
Celsr3	701.893	1.1894	0.174441	6.81838	9.20735e-12	8.20305e-11			Celsr3	676.676	1.04331	0.186643	5.5899	2.27e-08	4.51e-07
Gm43813	278.565	1.40565	0.206215	6.81643	9.33314e-12	8.30798e-11			Gm43813	324.365	1.24012	0.230207	5.38699	7.16e-08	1.22e-06
Adgrv1	726.564	0.90079	0.132271	6.81017	9.74841e-12	8.66275e-11			Adgrv1	798.801	0.724269	0.204869	3.53529	0.000407334	0.00213214
Gm37063	49.4242	1.81348	0.266317	6.80948	9.79503e-12	8.70044e-11			Gm37063	72.3152	1.53199	0.361531	4.23749	2.26e-05	0.000179157
Gm37880	205.166	1.23673	0.181625	6.80924	9.81185e-12	8.71164e-11			Gm37880	290.823	0.878351	0.23834	3.68529	0.000228439	0.00130663
Gm37005	88.3004	1.41305	0.20756	6.80788	9.90461e-12	8.78785e-11			Gm37005	119.471	1.76666	0.320824	5.50664	3.66e-08	6.79e-07
Ltn1	4032.86	0.501176	0.0736802	6.80205	1.03143e-11	9.13038e-11			Ltn1	3363.67	0.171945	0.174603	0.984777	0.324734	0.463141
Lingo1	3061.29	0.887722	0.130583	6.79816	1.05962e-11	9.37192e-11			Lingo1	2275.11	0.588302	0.147802	3.98032	6.88e-05	0.000464787
Ahnak	1710.94	1.09404	0.160935	6.79802	1.06064e-11	9.37694e-11			Ahnak	1278.33	0.498615	0.210993	2.36318	0.0181189	0.0491596
Srgap3	8404.11	0.623383	0.0917267	6.79609	1.07493e-11	9.49111e-11			Srgap3	7956.59	0.184021	0.132653	1.38723	0.165371	0.280972
Erbin	6437.21	0.749152	0.110233	6.7961	1.07488e-11	9.49111e-11			Erbin	6648.63	0.482204	0.167566	2.8777	0.00400586	0.0144561
Kcnma1	15444.5	0.716973	0.105511	6.79523	1.08141e-11	9.54013e-11			Kcnma1	13001.9	0.416523	0.128546	3.24026	0.00119421	0.00528365
Myo10	3520.08	0.843954	0.124215	6.79428	1.08854e-11	9.59902e-11			Myo10	3283.34	0.544505	0.160838	3.38543	0.000710663	0.00341484
Sbno2	1194.61	1.34891	0.198652	6.79033	1.1188e-11	9.86166e-11			Sbno2	1169.57	1.24124	0.183829	6.75212	1.46e-11	7.01e-10
Arid2	3075.82	0.537826	0.0792417	6.78715	1.14371e-11	1.00726e-10			Arid2	2942.16	0.46049	0.142812	3.22445	0.00126215	0.00553321
Gm50403	1331.73	0.962812	0.141924	6.78402	1.16876e-11	1.02845e-10			Gm50403	1591.72	1.25365	0.160907	7.79115	6.64e-15	7.66e-13
Gm42432	29.7304	2.06776	0.304942	6.78082	1.19497e-11	1.04928e-10			Gm42432	37.8616	0.957182	0.406726	2.35338	0.0186034	0.0502516
Sel1l3	1522.91	0.647908	0.0956446	6.77412	1.25165e-11	1.09766e-10			Sel1l3	1345.19	0.674142	0.161724	4.16848	3.07e-05	0.000233064
Adamts10	394.096	1.05449	0.155776	6.76927	1.29433e-11	1.13317e-10			Adamts10	360.928	0.812858	0.23037	3.52849	0.000417939	0.00218186
Lrp8	2075.99	0.711555	0.105131	6.76828	1.30324e-11	1.14e-10			Lrp8	1861.1	0.735989	0.150739	4.88254	1.05e-06	1.25e-05
2900027M19Rik	179.162	1.66649	0.246232	6.76797	1.30601e-11	1.14182e-10			2900027M19Rik	285.241	1.73355	0.284987	6.0829	1.18e-09	3.35e-08
Mcam	204.674	1.20878	0.178604	6.76793	1.30642e-11	1.14182e-10			Mcam	277.756	1.32184	0.272942	4.84291	1.28e-06	1.5e-05
Tnks1bp1	761.378	1.01463	0.149933	6.76718	1.31317e-11	1.14724e-10			Tnks1bp1	653.295	0.804907	0.199902	4.02651	5.66e-05	0.000392934
Lrp1b	3093.02	0.902101	0.133321	6.76641	1.32021e-11	1.15193e-10			Lrp1b	3365.99	0.861403	0.149206	5.77324	7.78e-09	1.76e-07
Sorcs2	1063.55	1.02093	0.150906	6.76533	1.33009e-11	1.16006e-10			Sorcs2	861.046	0.707279	0.235097	3.00845	0.00262586	0.0101573
Cc2d1b	563.811	1.1029	0.163036	6.76473	1.33559e-11	1.16437e-10			Cc2d1b	614.445	0.730209	0.188278	3.87836	0.000105163	0.000668843
Apc	14086.9	0.725711	0.107296	6.76365	1.34558e-11	1.17259e-10			Apc	13156.3	0.333402	0.163774	2.03574	0.0417763	0.0962046
Gdpd5	456.716	0.981066	0.145079	6.76227	1.35847e-11	1.18332e-10			Gdpd5	395.855	0.807381	0.214544	3.76324	0.000167724	0.000997971
Rlf	3420.9	0.521959	0.0772167	6.75966	1.38316e-11	1.20381e-10			Rlf	2913.95	0.399585	0.141402	2.82587	0.00471518	0.0165092
Gm37033	166.156	1.71001	0.252997	6.759	1.38951e-11	1.20883e-10			Gm37033	217.891	1.72976	0.309122	5.59571	2.2e-08	4.39e-07
Sin3a	1538.13	0.587712	0.0869708	6.75758	1.40316e-11	1.2202e-10			Sin3a	1483.51	0.34523	0.158218	2.18199	0.0291102	0.0721759
Gaa	5468.12	0.801715	0.118674	6.75562	1.42221e-11	1.23624e-10			Gaa	3363.35	0.639486	0.157743	4.05397	5.04e-05	0.000356775
Nomo1	2364.94	0.774722	0.114737	6.75217	1.45653e-11	1.26501e-10			Nomo1	1968.86	0.407366	0.173423	2.34897	0.0188253	0.0507198
Zfr2	768.97	0.957743	0.141876	6.75054	1.47294e-11	1.2771e-10			Zfr2	574.755	0.966207	0.210212	4.59634	4.3e-06	4.29e-05
Pdzd2	913.647	0.887296	0.131522	6.74638	1.51584e-11	1.31157e-10			Pdzd2	765.591	0.650504	0.182296	3.5684	0.000359169	0.0019133
Slc8a3	404.414	0.862704	0.12794	6.74305	1.55093e-11	1.34082e-10			Slc8a3	293.822	0.74656	0.290922	2.56618	0.0102825	0.0310168
Alms1	318.494	0.911199	0.135141	6.74259	1.55586e-11	1.34452e-10			Alms1	297.927	0.916711	0.25173	3.64164	0.000270904	0.00151255
Tcf20	1874.26	0.62644	0.0929105	6.7424	1.55788e-11	1.3457e-10			Tcf20	1592.35	0.575014	0.168393	3.41472	0.000638477	0.00312894
Znfx1	1606.15	0.838952	0.124459	6.74081	1.57507e-11	1.35942e-10			Znfx1	1137.34	0.465894	0.169228	2.75306	0.00590411	0.0197415
Gm37529	273.976	1.13254	0.168015	6.74071	1.57611e-11	1.35975e-10			Gm37529	314.158	1.04755	0.233314	4.48987	7.13e-06	6.62e-05
Dlgap2	2539.35	0.638705	0.0947802	6.7388	1.59701e-11	1.37721e-10			Dlgap2	2057.76	0.178895	0.16005	1.11774	0.263676	0.397287
Gm47592	319.671	1.37161	0.203541	6.73873	1.59777e-11	1.37728e-10			Gm47592	414.178	0.885287	0.225107	3.93274	8.4e-05	0.000550237
Snx25	1776.95	0.815121	0.120979	6.73772	1.6089e-11	1.3863e-10			Snx25	1565.79	0.812499	0.156424	5.19422	2.06e-07	3.02e-06
Arhgap31	902.213	0.657704	0.0976618	6.73451	1.64486e-11	1.4167e-10			Arhgap31	899.538	0.254411	0.196527	1.29454	0.19548	0.318709
Gm37331	223.139	1.30342	0.193688	6.72946	1.70296e-11	1.46492e-10			Gm37331	310.062	0.644929	0.243227	2.65155	0.00801229	0.0253987
Rfx7	1000.85	0.612808	0.0910844	6.72792	1.7211e-11	1.4799e-10			Rfx7	1040.93	0.389881	0.168208	2.31785	0.0204575	0.0543747
Myo16	395.535	0.792656	0.117823	6.7275	1.72608e-11	1.48297e-10			Myo16	345.667	0.515989	0.238124	2.16689	0.0302432	0.0743827
Nsmaf	1001.69	0.843427	0.125387	6.7266	1.73667e-11	1.4902e-10			Nsmaf	1213.28	0.973877	0.160323	6.07445	1.24e-09	3.51e-08
Trim56	660.701	1.01065	0.15025	6.72642	1.73889e-11	1.49148e-10			Trim56	576.934	0.503556	0.201766	2.49574	0.0125695	0.0364958
Dennd6b	1249.79	1.02406	0.152247	6.72629	1.74046e-11	1.49221e-10			Dennd6b	1048.86	0.92752	0.177762	5.21777	1.81e-07	2.7e-06
E330034L11Rik	337.486	0.829033	0.123258	6.72601	1.74383e-11	1.49449e-10			E330034L11Rik	252.24	0.566159	0.250038	2.26429	0.0235562	0.0609236
Ptpn13	354.666	1.32743	0.197393	6.72482	1.75815e-11	1.50614e-10			Ptpn13	298.201	0.730166	0.239548	3.04811	0.00230289	0.00907409
Rccd1	136.512	1.11067	0.165195	6.72337	1.77565e-11	1.5205e-10			Rccd1	143.371	0.720543	0.293858	2.45201	0.0142059	0.0404208
Itsn1	3260.79	0.726893	0.108244	6.71533	1.87642e-11	1.60413e-10			Itsn1	2698.45	0.300037	0.143026	2.09778	0.0359245	0.0854441
Atg16l2	904.626	0.809364	0.120544	6.71427	1.89015e-11	1.61454e-10			Atg16l2	854.663	0.761363	0.178476	4.26591	1.99e-05	0.000161042
Gm38299	161.34	1.3362	0.199257	6.7059	2.00164e-11	1.70696e-10			Gm38299	198.463	1.80568	0.326153	5.53629	3.09e-08	5.92e-07
Gm44800	152.876	1.62504	0.242332	6.70583	2.00269e-11	1.70715e-10			Gm44800	193.329	1.25867	0.299927	4.19658	2.71e-05	0.000209641
9130002K18Rik	211.419	1.34351	0.200406	6.70393	2.02885e-11	1.72874e-10			9130002K18Rik	241.904	0.743484	0.26144	2.8438	0.00445788	0.0157826
Arhgef40	703.92	1.10855	0.165366	6.7036	2.03345e-11	1.73194e-10			Arhgef40	731.445	0.950903	0.179419	5.2999	1.16e-07	1.83e-06
Arhgap35	3335.64	0.720641	0.107523	6.70222	2.05281e-11	1.74772e-10			Arhgap35	2909.78	0.251289	0.140312	1.79093	0.0733053	0.150327
Gm45263	109.074	1.48706	0.22209	6.69575	2.14575e-11	1.82384e-10			Gm45263	170.87	1.59539	0.284735	5.60306	2.11e-08	4.25e-07
Rbbp6	4316.71	0.592469	0.0885024	6.69439	2.16576e-11	1.83934e-10			Rbbp6	4537.71	0.523881	0.135848	3.85637	0.000115084	0.000723042
Akap12	1759.14	0.767048	0.114592	6.69373	2.1755e-11	1.8461e-10			Akap12	1562.04	0.453632	0.202657	2.23842	0.0251937	0.0642048
Phxr4	157.721	1.76929	0.264387	6.69204	2.20079e-11	1.86679e-10			Phxr4	247.261	1.63421	0.251322	6.50246	7.9e-11	3.08e-09
Tnc	511.745	1.11536	0.166685	6.69139	2.21061e-11	1.87436e-10			Tnc	551.299	1.079	0.240665	4.4834	7.35e-06	6.8e-05
Tnik	9997.89	0.599341	0.089589	6.68989	2.23331e-11	1.89206e-10			Tnik	9828.12	0.3862	0.137047	2.81801	0.00483227	0.0168476
Aox1	748.107	1.14118	0.170589	6.68965	2.23708e-11	1.89448e-10			Aox1	716.794	1.35848	0.243268	5.58431	2.35e-08	4.64e-07
Dlgap1	14692.3	0.464527	0.0694645	6.68726	2.27389e-11	1.92408e-10			Dlgap1	13678	0.391563	0.130976	2.98957	0.00279372	0.0106695
Pomgnt1	1088.52	0.585598	0.0875733	6.68694	2.27887e-11	1.92671e-10			Pomgnt1	1009.47	0.512533	0.167905	3.05252	0.00226926	0.00895746
Mark3	4452.75	0.608547	0.0910046	6.68699	2.278e-11	1.92671e-10			Mark3	5177.61	0.506918	0.137296	3.69215	0.000222365	0.00127646
Med23	2161.61	0.590255	0.0882838	6.68588	2.29537e-11	1.93987e-10			Med23	1889.21	0.584149	0.17497	3.33856	0.000842124	0.00393782
9230112E08Rik	272.211	0.906186	0.135545	6.68548	2.30174e-11	1.94389e-10			9230112E08Rik	268.225	0.657646	0.269732	2.43815	0.0147627	0.0416977
Taf1	5982.53	0.626385	0.0937795	6.67934	2.40027e-11	2.02357e-10			Taf1	4617.11	0.152653	0.136633	1.11725	0.263888	0.397501
Rian	6587.41	0.801758	0.120083	6.67668	2.44415e-11	2.05771e-10			Rian	7785.27	1.06185	0.130024	8.16663	3.17e-16	5.69e-14
Nrbp2	2033.55	0.898676	0.134599	6.67667	2.44436e-11	2.05771e-10			Nrbp2	1900.26	0.761257	0.161443	4.71533	2.41e-06	2.59e-05
Arhgef18	850.358	0.756211	0.113264	6.67651	2.44702e-11	2.05796e-10			Arhgef18	825.761	0.649947	0.194386	3.34359	0.00082701	0.00388146
Cplane1	2770.38	0.768269	0.11507	6.67652	2.44677e-11	2.05796e-10			Cplane1	2706.13	0.811381	0.16569	4.89698	9.73e-07	1.17e-05
Carmil1	1179.71	0.848144	0.127038	6.67632	2.45025e-11	2.05984e-10			Carmil1	1075.79	0.718737	0.173416	4.14459	3.4e-05	0.000255245
Dot1l	1311.93	0.924581	0.138551	6.67323	2.50227e-11	2.10272e-10			Dot1l	1305.72	0.859752	0.166818	5.15384	2.55e-07	3.65e-06
Wnk2	1576.08	0.790662	0.118552	6.66934	2.56959e-11	2.15492e-10			Wnk2	1210.24	0.261072	0.165919	1.57349	0.115605	0.214005
Faap100	387.132	0.780521	0.117109	6.66494	2.6478e-11	2.21692e-10			Faap100	386.966	0.461641	0.216063	2.1366	0.0326305	0.0791493
Gm10277	175.163	1.29931	0.195034	6.66196	2.70191e-11	2.2604e-10			Gm10277	191.054	1.20649	0.283237	4.25965	2.05e-05	0.000165132
Slc39a2	268.069	1.13419	0.170283	6.66059	2.72737e-11	2.27986e-10			Slc39a2	203.884	0.749498	0.315541	2.37528	0.0175356	0.0478402
Upf1	424.232	0.828523	0.124438	6.65811	2.77377e-11	2.31677e-10			Upf1	421.296	1.07107	0.233977	4.57766	4.7e-06	4.63e-05
A330074H02Rik	176.801	1.43366	0.215459	6.65399	2.85249e-11	2.3806e-10			A330074H02Rik	190.79	1.2337	0.273799	4.50587	6.61e-06	6.19e-05
Peak1	2226.14	0.541895	0.0815392	6.64582	3.01534e-11	2.51145e-10			Peak1	1697.89	0.00930641	0.15756	0.0590658	0.9529	0.970659
Lrfn5	4033.85	0.613738	0.0923616	6.64495	3.03329e-11	2.52539e-10			Lrfn5	4050.23	0.414512	0.14341	2.8904	0.00384747	0.0139812
Dhx8	2252.98	0.572614	0.0862306	6.6405	3.12613e-11	2.59746e-10			Dhx8	1965.53	0.47691	0.157591	3.02626	0.002476	0.00963642
Samd4b	1821.23	0.674322	0.10157	6.63901	3.15791e-11	2.62281e-10			Samd4b	1561.52	0.229604	0.15818	1.45154	0.146631	0.256416
Vwa8	1526.99	0.772722	0.116413	6.63775	3.18513e-11	2.6433e-10			Vwa8	1166.14	0.499729	0.166209	3.00664	0.00264154	0.010211
2900037B21Rik	220.92	1.23916	0.186801	6.63359	3.27625e-11	2.71457e-10			2900037B21Rik	243.517	1.34796	0.256547	5.25426	1.49e-07	2.28e-06
Fbf1	671.154	0.736541	0.111095	6.62982	3.361e-11	2.78368e-10			Fbf1	547.688	0.297594	0.215337	1.38199	0.166974	0.283047
Gm44758	67.9707	1.73037	0.261014	6.62943	3.36979e-11	2.78984e-10			Gm44758	75.2486	1.66948	0.361761	4.61489	3.93e-06	4e-05
Prrc2c	10704.9	0.637683	0.0961969	6.62894	3.38108e-11	2.79807e-10			Prrc2c	9632.22	0.367445	0.128827	2.85223	0.00434135	0.0154346
Gm48627	141.063	1.09006	0.16448	6.62726	3.4197e-11	2.82777e-10			Gm48627	144.178	1.06423	0.29555	3.60086	0.000317171	0.00172689
Gm37954	569.418	0.901812	0.136111	6.62559	3.45869e-11	2.85773e-10			Gm37954	650.993	1.00811	0.187622	5.37308	7.74e-08	1.3e-06
Gm48678	85.3198	1.3596	0.205216	6.62523	3.46702e-11	2.86347e-10			Gm48678	84.7366	1.22211	0.345576	3.53645	0.000405549	0.00212405
Cep290	2039.83	0.717489	0.1083	6.62499	3.47268e-11	2.867e-10			Cep290	1932.49	0.493128	0.148773	3.31464	0.00091761	0.00423283
Abca2	3081.44	1.1722	0.17695	6.62447	3.48503e-11	2.87376e-10			Abca2	2491.84	0.704635	0.167369	4.21006	2.55e-05	0.00019907
Usp53	2615.57	0.53106	0.0802306	6.61917	3.61219e-11	2.97389e-10			Usp53	2480.03	0.547198	0.14539	3.76365	0.000167451	0.000996676
Srrm2	5739.11	0.807949	0.122076	6.61841	3.63074e-11	2.98678e-10			Srrm2	5257.94	0.598336	0.14497	4.12732	3.67e-05	0.000270808
Fam120c	1062.07	0.620246	0.0937354	6.61698	3.6661e-11	3.01348e-10			Fam120c	954.38	0.223517	0.168722	1.32477	0.185248	0.30601
Rttn	203.73	1.05785	0.159893	6.61598	3.69095e-11	3.03149e-10			Rttn	256.858	0.864828	0.243394	3.5532	0.000380571	0.00201043
Rtel1	404.27	1.18983	0.179913	6.61338	3.75637e-11	3.08034e-10			Rtel1	341.959	1.0172	0.224486	4.53124	5.86e-06	5.58e-05
Pak6	1026.37	0.738653	0.111715	6.61191	3.79392e-11	3.10744e-10			Pak6	820.851	0.611274	0.190739	3.20477	0.0013517	0.00585639
Gramd1b	3848.22	0.659086	0.0996912	6.61128	3.81022e-11	3.11833e-10			Gramd1b	3084.78	0.219551	0.143054	1.53474	0.124848	0.226839
2900026A02Rik	1224.93	0.824739	0.124814	6.60776	3.90179e-11	3.18446e-10			2900026A02Rik	1016.49	0.0154206	0.173469	0.0888955	0.929165	0.955093
Disp2	4562.71	0.664469	0.100601	6.605	3.97517e-11	3.24307e-10			Disp2	4024.97	0.408501	0.153004	2.66987	0.00758796	0.0242629
Plxnb2	1861.31	1.01819	0.154159	6.6048	3.98047e-11	3.24612e-10			Plxnb2	1629.15	0.696844	0.179389	3.88453	0.000102527	0.000654806
Gm3695	84.7491	1.43296	0.217049	6.60201	4.05628e-11	3.30404e-10			Gm3695	82.7908	0.958237	0.367852	2.60495	0.00918874	0.0282994
Setd1a	404.086	0.767248	0.116314	6.59634	4.21419e-11	3.42727e-10			Setd1a	368.806	0.597731	0.2173	2.75071	0.00594654	0.0198466
Cog1	766.69	0.703665	0.106685	6.59571	4.23221e-11	3.44058e-10			Cog1	811.952	0.609542	0.196878	3.09604	0.00196122	0.00794105
Zfp618	409.851	0.998073	0.151387	6.59287	4.3139e-11	3.50561e-10			Zfp618	316.598	0.337327	0.262216	1.28645	0.198288	0.321957
Gm19932	319.542	0.923757	0.140119	6.59267	4.31984e-11	3.50769e-10			Gm19932	343.056	0.819207	0.244474	3.3509	0.000805485	0.00379649
Btbd9	3645.25	0.662546	0.100554	6.58897	4.42878e-11	3.59193e-10			Btbd9	3040.97	0.307504	0.142318	2.16068	0.0307204	0.0753028
Gm10862	602.114	1.35432	0.205761	6.58202	4.6409e-11	3.76102e-10			Gm10862	806.381	1.2114	0.215891	5.61114	2.01e-08	4.07e-07
Shprh	3179.79	0.683912	0.103962	6.57849	4.75264e-11	3.84555e-10			Shprh	3075.24	0.519077	0.141485	3.66878	0.000243712	0.00138379
Gm43843	702.557	0.889278	0.135373	6.5691	5.06193e-11	4.08146e-10			Gm43843	876.054	0.929357	0.171992	5.40348	6.54e-08	1.13e-06
Chpf2	249.037	1.02148	0.155564	6.56628	5.15877e-11	4.15631e-10			Chpf2	207.75	0.792297	0.283017	2.79947	0.00511867	0.0176266
Gm37211	317.429	1.1031	0.168015	6.56547	5.18688e-11	4.17733e-10			Gm37211	396.227	0.858802	0.215554	3.98415	6.77e-05	0.000458925
Adam11	2640.62	1.01271	0.154256	6.56509	5.2003e-11	4.18489e-10			Adam11	2154.31	0.714765	0.176643	4.04638	5.2e-05	0.000366781
Lgals4	220.36	1.06011	0.161487	6.56471	5.21328e-11	4.1937e-10			Lgals4	163.491	1.14957	0.297326	3.86635	0.000110475	0.000698049
Gabbr1	4133.16	0.55228	0.0841525	6.56284	5.27919e-11	4.24343e-10			Gabbr1	4055.51	0.523051	0.140465	3.72372	0.000196308	0.00114314
Kank1	1409.37	0.819859	0.124944	6.56181	5.3157e-11	4.27112e-10			Kank1	1363.63	0.586638	0.156887	3.73923	0.000184586	0.00108305
Wfikkn1	55.035	1.63464	0.24914	6.56113	5.34008e-11	4.28738e-10			Wfikkn1	54.0943	1.68802	0.404215	4.17606	2.97e-05	0.000226602
Kdm2a	3012.34	0.757124	0.1154	6.56086	5.34987e-11	4.29358e-10			Kdm2a	2623.51	0.649541	0.157103	4.1345	3.56e-05	0.000264046
Ankrd13b	389.069	0.903534	0.137721	6.56061	5.35873e-11	4.29902e-10			Ankrd13b	412.004	0.449183	0.215353	2.0858	0.0369966	0.0874704
Fam193a	2141.27	0.601166	0.0916582	6.55878	5.425e-11	4.3505e-10			Fam193a	2235.12	0.467363	0.146402	3.19233	0.0014113	0.00606869
Brd2	2444.85	0.633841	0.096643	6.55858	5.43223e-11	4.35462e-10			Brd2	2266.9	0.560863	0.150891	3.71701	0.000201593	0.00117008
Gm13872	59.038	1.63529	0.249487	6.5546	5.57904e-11	4.46884e-10			Gm13872	48.9523	0.794435	0.387392	2.05073	0.0402934	0.0933774
Slc22a23	1436.08	0.658518	0.100505	6.5521	5.67325e-11	4.54079e-10			Slc22a23	1330.63	0.403989	0.171185	2.35996	0.018277	0.0495054
Atp2b4	2602.49	0.680472	0.103874	6.55091	5.71887e-11	4.57554e-10			Atp2b4	2528.76	0.40576	0.14798	2.742	0.00610669	0.02028
Tmc7	106.409	1.03366	0.157812	6.54998	5.75444e-11	4.60222e-10			Tmc7	110.414	0.366416	0.356757	1.02707	0.304386	0.441895
Gm43648	104.779	1.56612	0.239153	6.54859	5.80821e-11	4.63985e-10			Gm43648	130.769	1.34594	0.331048	4.0657	4.79e-05	0.000341607
Lamb2	692.38	1.09318	0.16695	6.54796	5.83302e-11	4.65608e-10			Lamb2	665.309	1.25324	0.258328	4.85136	1.23e-06	1.44e-05
Mbd6	201.978	1.27998	0.19551	6.54689	5.87489e-11	4.68769e-10			Mbd6	198.717	0.724813	0.266556	2.71918	0.00654446	0.0214742
Rrbp1	2572.06	0.576702	0.0881391	6.54309	6.026e-11	4.80456e-10			Rrbp1	2804.04	0.412574	0.153186	2.69329	0.00707515	0.0229274
Gm44645	105.338	1.31612	0.201183	6.5419	6.07425e-11	4.83931e-10			Gm44645	121.085	1.0262	0.312983	3.27878	0.00104258	0.00470661
Sun2	68.5662	1.37327	0.209936	6.54138	6.0953e-11	4.85421e-10			Sun2	64.881	0.809821	0.364801	2.2199	0.0264256	0.0667977
Gfpt1	2551.26	0.584511	0.0894414	6.53513	6.35554e-11	5.05369e-10			Gfpt1	2105.41	0.451485	0.14736	3.06382	0.00218531	0.00868595
Magee1	4660.23	0.567207	0.0868321	6.53223	6.47968e-11	5.15042e-10			Magee1	4602.7	0.590649	0.138028	4.27919	1.88e-05	0.000153333
Gm45176	176.319	1.43187	0.219236	6.53118	6.52531e-11	5.18436e-10			Gm45176	241.837	1.0525	0.25253	4.16784	3.08e-05	0.000233622
Rab3gap2	1653.06	0.639939	0.0979842	6.53104	6.53134e-11	5.18552e-10			Rab3gap2	1258.41	0.606999	0.19284	3.14769	0.00164566	0.00685692
4933428G20Rik	52.5956	1.72369	0.264034	6.52828	6.65297e-11	5.274e-10			4933428G20Rik	47.65	1.1843	0.395373	2.9954	0.00274084	0.0105211
Angptl3	96.465	1.39086	0.213065	6.52785	6.67191e-11	5.28699e-10			Angptl3	91.3245	1.47686	0.343629	4.29782	1.72e-05	0.000142672
Fbln2	337.931	1.09221	0.167388	6.52501	6.7998e-11	5.38627e-10			Fbln2	390.351	1.15456	0.218267	5.28969	1.23e-07	1.93e-06
Gm37780	148.12	1.27879	0.196137	6.51987	7.03697e-11	5.5635e-10			Gm37780	202.756	0.548206	0.287857	1.90444	0.0568534	0.122951
Gm45182	447.813	1.2284	0.188485	6.51723	7.16178e-11	5.6557e-10			Gm45182	732.562	1.07699	0.201117	5.35505	8.55e-08	1.41e-06
Gm42991	244.83	1.15482	0.177298	6.51345	7.34421e-11	5.79535e-10			Gm42991	298.956	0.646968	0.250555	2.58214	0.00981892	0.0298723
Gm19335	22.4857	2.18449	0.335474	6.51164	7.43328e-11	5.86117e-10			Gm19335	29.3774	0.234342	0.266334	0.87988	0.378924	0.519451
Gm42973	498.636	1.24187	0.190824	6.50795	7.61808e-11	6.00004e-10			Gm42973	633.301	1.17215	0.187344	6.25669	3.93e-10	1.26e-08
Gprin1	843.911	0.733537	0.112759	6.50537	7.75004e-11	6.09701e-10			Gprin1	974.352	0.807356	0.192273	4.19901	2.68e-05	0.000207581
Gm49677	117.584	1.33381	0.205135	6.50212	7.91966e-11	6.22573e-10			Gm49677	208.846	0.999976	0.32177	3.10773	0.00188531	0.00768272
Dhx9	1391.46	0.83021	0.127686	6.50196	7.92828e-11	6.23014e-10			Dhx9	1405.64	0.526279	0.155762	3.37874	0.000728177	0.00348109
Gm43316	142.341	1.33695	0.205655	6.5009	7.98387e-11	6.26817e-10			Gm43316	188.53	0.674903	0.270092	2.49878	0.012462	0.0362607
Adarb2	2809.01	0.888582	0.136703	6.50008	8.02779e-11	6.29639e-10			Adarb2	2727.93	0.762789	0.148295	5.14373	2.69e-07	3.83e-06
Itpr2	1812.38	0.86881	0.133705	6.49798	8.14052e-11	6.37756e-10			Itpr2	2045.05	0.742503	0.157813	4.70496	2.54e-06	2.7e-05
Gm26648	114.408	1.36811	0.21056	6.4975	8.16634e-11	6.39537e-10			Gm26648	109.254	0.997963	0.320513	3.11364	0.00184795	0.00756696
Rnf150	1546.16	0.6935	0.106742	6.497	8.19387e-11	6.41451e-10			Rnf150	1432.95	0.350452	0.158012	2.21789	0.0265626	0.0670675
Gm42899	252.806	1.32873	0.204575	6.49507	8.29969e-11	6.48999e-10			Gm42899	270.156	1.37083	0.290651	4.71642	2.4e-06	2.58e-05
Cdk12	1188.41	0.675281	0.103968	6.49509	8.29827e-11	6.48999e-10			Cdk12	1194.87	0.609405	0.171494	3.5535	0.000380143	0.00200876
Ppp6r2	806.917	0.74274	0.114394	6.49283	8.42405e-11	6.57773e-10			Ppp6r2	776.431	0.743944	0.183771	4.04821	5.16e-05	0.000364637
Ube3c	3956.21	0.564369	0.0869248	6.49261	8.43592e-11	6.58409e-10			Ube3c	3993.83	0.295512	0.14321	2.06349	0.0390662	0.0912658
Lncpint	289.73	0.943091	0.145268	6.49206	8.46731e-11	6.6061e-10			Lncpint	282.895	1.13466	0.242965	4.67004	3.01e-06	3.16e-05
Gm43753	103.917	1.78624	0.275171	6.49137	8.50598e-11	6.63127e-10			Gm43753	133.381	2.05552	0.316843	6.48752	8.73e-11	3.35e-09
Nup210	442.999	1.12663	0.173564	6.49113	8.51961e-11	6.6394e-10			Nup210	389.065	0.889471	0.22735	3.91234	9.14e-05	0.000592738
Vipr1	257.68	0.896032	0.138061	6.49012	8.57667e-11	6.67884e-10			Vipr1	215.376	0.738923	0.264916	2.78927	0.00528275	0.0180932
Gm48302	94.6816	1.51578	0.233572	6.48958	8.60777e-11	6.69947e-10			Gm48302	122.364	1.73533	0.323301	5.36755	7.98e-08	1.33e-06
Gm43200	36.7608	1.97186	0.303874	6.48909	8.63589e-11	6.71738e-10			Gm43200	53.2421	1.17385	0.398529	2.94546	0.00322478	0.012016
CT010467.2	114.011	2.09268	0.322505	6.48885	8.64943e-11	6.72539e-10			CT010467.2	94.5706	2.15574	0.347979	6.19502	5.83e-10	1.8e-08
Gm38157	132.041	1.16002	0.178872	6.48518	8.86246e-11	6.88479e-10			Gm38157	139.273	1.1168	0.314489	3.55117	0.00038352	0.0020242
Nsd1	8702.98	0.536962	0.0827988	6.48515	8.86441e-11	6.88479e-10			Nsd1	7646.36	0.191566	0.139334	1.37487	0.169172	0.285654
4933423P22Rik	249.845	1.3063	0.201433	6.48502	8.87171e-11	6.88788e-10			4933423P22Rik	303.079	1.02788	0.251765	4.08268	4.45e-05	0.000322227
Setbp1	1115.72	0.738656	0.113903	6.48494	8.87643e-11	6.88896e-10			Setbp1	1148.96	0.300084	0.16349	1.83549	0.0664332	0.139193
Icmt	816.374	0.773181	0.119233	6.4846	8.89674e-11	6.90214e-10			Icmt	579.982	0.36687	0.212771	1.72425	0.0846636	0.168313
Prrc2a	867.649	1.1481	0.177124	6.48187	9.05909e-11	7.02546e-10			Prrc2a	616.734	0.992315	0.192388	5.15788	2.5e-07	3.58e-06
Gm43984	145.289	1.34545	0.207585	6.48141	9.08678e-11	7.0443e-10			Gm43984	195.188	1.2054	0.266889	4.5165	6.29e-06	5.92e-05
Gm45201	303.027	1.2673	0.195539	6.48105	9.10857e-11	7.05591e-10			Gm45201	407.474	1.11697	0.215187	5.1907	2.1e-07	3.07e-06
Akap1	1398.01	0.612358	0.0944839	6.48108	9.10707e-11	7.05591e-10			Akap1	1362.62	0.415026	0.174707	2.37555	0.0175227	0.0478198
Gm42576	293.126	0.909459	0.140563	6.47013	9.79189e-11	7.55979e-10			Gm42576	321.402	1.13028	0.235824	4.79291	1.64e-06	1.84e-05
Numa1	1591.8	0.915532	0.141548	6.46799	9.93136e-11	7.66176e-10			Numa1	1182.22	0.413772	0.18221	2.27086	0.0231557	0.0600365
Fbxl22	120.069	1.314	0.203161	6.46777	9.94595e-11	7.67016e-10			Fbxl22	149.849	0.966118	0.294195	3.28393	0.00102369	0.00463546
Slc22a17	7607.75	0.532836	0.0823945	6.46689	1.00042e-10	7.71086e-10			Slc22a17	7999.46	0.723644	0.134928	5.36318	8.18e-08	1.36e-06
A130012E19Rik	178.349	1.11301	0.172152	6.46526	1.01124e-10	7.78407e-10			A130012E19Rik	151.944	1.24622	0.311335	4.00283	6.26e-05	0.000428077
Eln	126.823	1.15008	0.177952	6.46289	1.02722e-10	7.89819e-10			Eln	135.064	1.01527	0.300262	3.38127	0.000721509	0.0034576
Nav3	7893.06	0.730529	0.113131	6.45735	1.06555e-10	8.18384e-10			Nav3	8296.35	0.425395	0.133677	3.18226	0.00146131	0.0062399
Plxnb1	1250.65	1.16323	0.18034	6.45021	1.11699e-10	8.56936e-10			Plxnb1	1218.99	0.818629	0.202446	4.04368	5.26e-05	0.000369993
Gm44440	50.4813	1.80352	0.27963	6.44967	1.12094e-10	8.59651e-10			Gm44440	66.7636	1.23405	0.369178	3.34269	0.000829699	0.003891
Dapk1	2490.97	0.850187	0.131826	6.44929	1.12376e-10	8.61494e-10			Dapk1	2322.28	0.545873	0.153291	3.56102	0.000369419	0.00195909
Sort1	5652.43	0.650211	0.100838	6.44808	1.13274e-10	8.68058e-10			Sort1	4995.24	0.296132	0.144983	2.04252	0.0410997	0.094905
Gm43281	52.0535	2.12587	0.329786	6.4462	1.14692e-10	8.78595e-10			Gm43281	40.9118	0.577436	0.404309	1.4282	0.153233	0.265094
Pcdh10	2168.7	0.788022	0.122248	6.44608	1.14781e-10	8.78958e-10			Pcdh10	2423.69	0.592582	0.158512	3.73842	0.000185182	0.00108563
Atp1a1	2935.91	0.894012	0.138739	6.44382	1.16507e-10	8.91184e-10			Atp1a1	2446.69	0.619297	0.149309	4.14776	3.36e-05	0.000252267
Gak	3902.97	0.655766	0.101771	6.44353	1.16723e-10	8.92505e-10			Gak	3347.79	0.386779	0.148049	2.6125	0.00898819	0.0278147
Nol6	1296.61	0.77868	0.120854	6.44314	1.17029e-10	8.94519e-10			Nol6	1192.63	0.756236	0.170352	4.43927	9.03e-06	8.14e-05
Aars2	400.809	0.852437	0.132321	6.44218	1.17767e-10	8.99496e-10			Aars2	357.073	0.697064	0.249211	2.79709	0.00515658	0.0177398
Uhrf1bp1	579.44	0.938609	0.145709	6.44165	1.18179e-10	9.0231e-10			Uhrf1bp1	538.782	0.544094	0.203137	2.67846	0.00739621	0.0237812
Phka2	1220.3	0.887767	0.137838	6.44068	1.18943e-10	9.07803e-10			Phka2	977.718	0.599161	0.178405	3.35843	0.000783864	0.00370639
Atp8a1	9647.67	0.521718	0.0810245	6.43901	1.20252e-10	9.17124e-10			Atp8a1	9227.45	0.381484	0.143633	2.65597	0.00790805	0.0251131
Gm38380	125.155	1.65165	0.256527	6.4385	1.20656e-10	9.19866e-10			Gm38380	191.545	1.04056	0.293647	3.54359	0.000394725	0.00207593
Abl1	700.837	0.911012	0.141565	6.4353	1.23232e-10	9.38808e-10			Abl1	616.866	0.604572	0.191047	3.16451	0.00155342	0.00655129
Dock9	6823.92	0.853712	0.132666	6.43504	1.23441e-10	9.4006e-10			Dock9	6572.8	0.509473	0.144346	3.52953	0.000416305	0.00217461
Itga3	390.312	0.96125	0.149435	6.43257	1.25463e-10	9.55103e-10			Itga3	323.23	0.440073	0.225634	1.95039	0.0511301	0.112793
Inf2	958.843	0.952872	0.148172	6.43085	1.2689e-10	9.65616e-10			Inf2	916.308	0.893021	0.178943	4.99054	6.02e-07	7.74e-06
Slc36a1	598.489	0.879403	0.136854	6.42584	1.31139e-10	9.95752e-10			Slc36a1	537.235	0.795057	0.197304	4.0296	5.59e-05	0.000388568
Xkr6	523.428	0.900083	0.140107	6.42428	1.32499e-10	1.00498e-09			Xkr6	597.894	0.556133	0.197362	2.81783	0.00483497	0.0168522
Scarb2	3241.81	0.533072	0.0830066	6.42204	1.34461e-10	1.01948e-09			Scarb2	3580.14	0.658147	0.156032	4.21803	2.46e-05	0.000193439
Gm3617	89.6757	1.3328	0.207555	6.42147	1.34966e-10	1.02256e-09			Gm3617	89.2033	1.10768	0.352455	3.14276	0.00167361	0.00694601
Krba1	712.757	0.856036	0.133394	6.41737	1.38647e-10	1.04968e-09			Krba1	628.815	0.611287	0.214674	2.84751	0.0044063	0.0156273
Mir99ahg	2865.14	0.846491	0.131918	6.41679	1.39176e-10	1.0533e-09			Mir99ahg	3393.46	0.924134	0.145718	6.34194	2.27e-10	7.78e-09
Nckipsd	1595.39	0.590355	0.0920066	6.41644	1.39497e-10	1.05535e-09			Nckipsd	1543.27	0.526771	0.163014	3.23143	0.00123171	0.00542419
Gm37510	154.718	1.55016	0.241695	6.41373	1.42006e-10	1.07354e-09			Gm37510	150.273	0.604853	0.295408	2.04752	0.0406075	0.0940498
Gm44799	174.292	1.2872	0.200862	6.40837	1.47088e-10	1.10953e-09			Gm44799	214.47	1.04879	0.280895	3.73374	0.000188656	0.00110289
Plekhn1	565.688	1.02979	0.160726	6.40714	1.48271e-10	1.11724e-09			Plekhn1	499.619	1.09845	0.21647	5.07439	3.89e-07	5.25e-06
Cpeb2	1191.21	0.575705	0.0898556	6.407	1.48407e-10	1.11785e-09			Cpeb2	1270.12	0.461538	0.181514	2.54271	0.0109995	0.0327624
Castor2	2582.23	0.583328	0.0910571	6.40618	1.49214e-10	1.12312e-09			Castor2	2079.79	0.0748542	0.162218	0.461443	0.64448	0.752169
Gm44518	239.339	1.41846	0.221465	6.4049	1.50469e-10	1.13174e-09			Gm44518	273.978	1.17436	0.314426	3.73493	0.000187768	0.00109846
Gm42993	568.067	1.24155	0.193851	6.40465	1.50713e-10	1.13316e-09			Gm42993	728.849	1.04292	0.18154	5.74488	9.2e-09	2.03e-07
Jade2	857.967	0.633236	0.098902	6.40267	1.52686e-10	1.14675e-09			Jade2	626.559	0.102863	0.214052	0.480551	0.630836	0.74092
Mast2	2085.3	0.781721	0.122116	6.40145	1.53908e-10	1.15467e-09			Mast2	1696.61	0.536953	0.169268	3.1722	0.00151288	0.00641703
Nexmif	2794.58	0.634355	0.0991032	6.40095	1.54413e-10	1.15804e-09			Nexmif	3062.71	0.256468	0.151277	1.69535	0.0900081	0.176546
Gm48015	191.858	1.07107	0.167385	6.39886	1.56543e-10	1.17317e-09			Gm48015	239.169	1.34451	0.252456	5.32571	1.01e-07	1.62e-06
mt-Rnr2	384343	0.90114	0.140892	6.39598	1.59524e-10	1.19508e-09			mt-Rnr2	330221	0.683168	0.177234	3.85462	0.000115909	0.000727412
Gm42771	200.032	1.2347	0.193059	6.39545	1.60074e-10	1.19876e-09			Gm42771	264.634	1.07366	0.241896	4.43853	9.06e-06	8.16e-05
Col4a2	430.474	1.26161	0.197326	6.39352	1.62114e-10	1.21316e-09			Col4a2	394.273	1.17122	0.217641	5.38143	7.39e-08	1.26e-06
Pitpnm2	1998.58	0.815578	0.127568	6.3933	1.62346e-10	1.21446e-09			Pitpnm2	1864.04	0.467959	0.157644	2.96845	0.00299301	0.0112931
Arhgap32	2063.33	0.769602	0.12042	6.39098	1.64829e-10	1.23214e-09			Arhgap32	1718.69	0.151707	0.171865	0.882714	0.377391	0.517899
Ppp6r1	559.721	0.71485	0.111874	6.38976	1.6615e-10	1.24112e-09			Ppp6r1	498.749	0.474761	0.204739	2.31886	0.0204024	0.0542527
Usp35	601.56	0.890409	0.139372	6.38873	1.67273e-10	1.24906e-09			Usp35	539.796	0.999746	0.204509	4.88853	1.02e-06	1.22e-05
Khdc4	1826.44	0.697991	0.109373	6.38175	1.75078e-10	1.30546e-09			Khdc4	1933.25	0.954081	0.164043	5.81605	6.03e-09	1.39e-07
Gm38116	136.409	1.38971	0.217853	6.37911	1.78115e-10	1.32763e-09			Gm38116	201.046	0.907214	0.279146	3.24997	0.00115418	0.00512952
Samd4	2390.7	0.696259	0.109177	6.37735	1.80181e-10	1.34116e-09			Samd4	1860.27	0.5494	0.190199	2.88856	0.00387014	0.0140463
Gm42919	47.432	1.86555	0.292533	6.37725	1.80295e-10	1.34146e-09			Gm42919	93.8714	1.60987	0.336438	4.78503	1.71e-06	1.91e-05
P3h1	203.023	1.22181	0.191602	6.37682	1.80799e-10	1.34424e-09			P3h1	244.766	1.08469	0.259017	4.18773	2.82e-05	0.000216563
Gm47342	53.6927	1.67906	0.263436	6.37371	1.84505e-10	1.37131e-09			Gm47342	55.178	0.911961	0.385272	2.36706	0.0179301	0.0487294
Igsf3	4771.92	0.524184	0.0822499	6.37307	1.8528e-10	1.37658e-09			Igsf3	3945.92	0.209798	0.155738	1.34712	0.177942	0.296765
Gm37593	215.533	0.965328	0.151537	6.37023	1.88742e-10	1.40029e-09			Gm37593	166.849	0.101553	0.283525	0.35818	0.720208	0.81148
Stim1	1376.98	0.667934	0.104882	6.3684	1.91006e-10	1.41607e-09			Stim1	1184.53	0.390947	0.171338	2.28174	0.022505	0.0587094
Nuak1	1154.97	0.667099	0.104765	6.36759	1.92022e-10	1.42258e-09			Nuak1	1121.45	0.386715	0.192605	2.00782	0.0446628	0.101418
Adamts1	827.746	0.871412	0.136889	6.36583	1.94239e-10	1.43798e-09			Adamts1	921.657	0.967445	0.174824	5.53384	3.13e-08	5.98e-07
Cacna1g	169.247	1.25973	0.197935	6.36434	1.96134e-10	1.45149e-09			Cacna1g	116.523	0.900819	0.336753	2.67502	0.00747255	0.0239824
Rnf157	3389.14	0.579551	0.0911056	6.36131	2.00034e-10	1.47877e-09			Rnf157	2799.17	0.339516	0.149674	2.26836	0.0233072	0.0603851
Bcr	2730.9	0.743978	0.116958	6.36107	2.00353e-10	1.48059e-09			Bcr	2264.66	0.25042	0.146349	1.71112	0.0870593	0.172054
Gm43201	135.751	1.51079	0.237577	6.35915	2.02874e-10	1.49869e-09			Gm43201	184.638	1.55674	0.279588	5.56799	2.58e-08	5.04e-07
Myo7a	359.111	1.02818	0.161712	6.35807	2.043e-10	1.50869e-09			Myo7a	322.838	0.508715	0.240479	2.11542	0.0343937	0.0824797
Gm31305	340.346	0.894701	0.140754	6.35648	2.06434e-10	1.52336e-09			Gm31305	350.143	0.799037	0.227212	3.51671	0.000436936	0.00226241
Tle3	897.189	0.881018	0.138642	6.35462	2.08938e-10	1.54129e-09			Tle3	773.628	0.652791	0.195379	3.34115	0.00083433	0.00390859
Cntnap1	1174.18	0.996544	0.156839	6.35391	2.09907e-10	1.54734e-09			Cntnap1	933.225	0.623761	0.171741	3.63199	0.000281244	0.00155998
Gm48611	145.38	1.62313	0.255473	6.35342	2.10581e-10	1.55175e-09			Gm48611	234.028	1.75005	0.274196	6.38247	1.74e-10	6.24e-09
4930570B17Rik	34.7733	1.97498	0.310892	6.35261	2.1169e-10	1.55881e-09			4930570B17Rik	60.3137	1.52425	0.384337	3.96591	7.31e-05	0.000488582
Zfp704	3564.26	0.760675	0.119764	6.35144	2.13315e-10	1.57022e-09			Zfp704	3308.8	0.192128	0.139201	1.38023	0.167516	0.283722
Gm44288	108.331	1.51082	0.23814	6.34426	2.23495e-10	1.64283e-09			Gm44288	120.961	0.807383	0.32057	2.51858	0.0117828	0.0346306
Gm48740	93.9209	1.33274	0.210188	6.34069	2.28732e-10	1.68013e-09			Gm48740	108.959	1.13785	0.333231	3.41461	0.00063874	0.00312937
Gm48266	156.601	1.1894	0.187727	6.33579	2.36131e-10	1.73079e-09			Gm48266	187.364	0.82206	0.273796	3.00245	0.00267813	0.0103213
Nup188	495.979	0.940406	0.148526	6.33158	2.42666e-10	1.77807e-09			Nup188	387.194	0.516576	0.226153	2.28419	0.0223604	0.058443
Grm1	1312.77	0.832923	0.131619	6.32828	2.4791e-10	1.8152e-09			Grm1	1133.67	0.477334	0.169374	2.81823	0.00482898	0.0168412
Ctnnd1	508.083	0.84132	0.133183	6.317	2.66692e-10	1.9479e-09			Ctnnd1	563.3	0.61466	0.198322	3.0993	0.0019398	0.00786774
Sbk1	435.898	0.903702	0.14309	6.31561	2.69092e-10	1.96336e-09			Sbk1	425.427	0.662071	0.241852	2.7375	0.00619077	0.0205069
Gm44927	126.634	1.32504	0.209844	6.3144	2.71206e-10	1.97739e-09			Gm44927	200.705	1.29276	0.280668	4.60602	4.1e-06	4.13e-05
Smchd1	1987.53	0.706477	0.111919	6.31241	2.74717e-10	1.99947e-09			Smchd1	2156.55	0.660574	0.153232	4.31095	1.63e-05	0.000135313
Fkrp	824.278	0.590516	0.0935937	6.30936	2.80189e-10	2.03858e-09			Fkrp	807.173	0.451017	0.190257	2.37057	0.0177609	0.048315
Gm47585	392.588	0.88198	0.139795	6.30911	2.80639e-10	2.04114e-09			Gm47585	371.212	0.66177	0.222017	2.98072	0.00287574	0.010917
Zfp292	5395.38	0.664578	0.105354	6.30807	2.82536e-10	2.05277e-09			Zfp292	4943.32	0.608909	0.1366	4.45762	8.29e-06	7.58e-05
Appl2	5215.25	0.534788	0.0848452	6.3031	2.91742e-10	2.11669e-09			Appl2	5412.51	0.528031	0.140658	3.75401	0.000174028	0.00102996
Arhgef10l	165.695	1.32565	0.21047	6.2985	3.00536e-10	2.1782e-09			Arhgef10l	134.445	0.869527	0.299609	2.9022	0.00370546	0.0135417
Gm45292	63.2859	1.34021	0.212785	6.29841	3.00705e-10	2.17866e-09			Gm45292	71.524	1.31485	0.364584	3.60644	0.000310432	0.00169654
Atr	840.391	0.831592	0.132054	6.29734	3.02791e-10	2.19224e-09			Atr	891.204	1.18515	0.177078	6.69283	2.19e-11	1.01e-09
Utrn	2997.04	0.915549	0.145459	6.29422	3.08954e-10	2.23608e-09			Utrn	2364.16	0.528354	0.174176	3.03344	0.00241783	0.00945148
Fem1a	1278.72	0.725866	0.115328	6.29393	3.09535e-10	2.23951e-09			Fem1a	1254.22	0.453942	0.163818	2.771	0.00558837	0.0189029
Kdm5c	930.928	0.890061	0.141467	6.29164	3.14131e-10	2.27197e-09			Kdm5c	999.253	0.499602	0.166718	2.99668	0.00272935	0.0104845
Rnft2	787.381	0.713859	0.113478	6.29073	3.15972e-10	2.28289e-09			Rnft2	904.718	0.667526	0.175738	3.79842	0.000145623	0.000883035
Prr12	956.479	1.04484	0.166089	6.29084	3.15755e-10	2.28289e-09			Prr12	789.115	0.632267	0.180255	3.50763	0.000452111	0.00233554
Hectd3	700.797	0.795465	0.12649	6.28877	3.19991e-10	2.31112e-09			Hectd3	729.266	0.736125	0.18388	4.0033	6.25e-05	0.000427555
Gm44417	35.6917	1.97775	0.314567	6.28723	3.23187e-10	2.33177e-09			Gm44417	64.6607	1.14172	0.382506	2.98485	0.00283714	0.0107981
Gm47817	138.631	1.29446	0.205886	6.28726	3.2311e-10	2.33177e-09			Gm47817	126.16	0.810435	0.305487	2.65293	0.00797966	0.0253133
Strip1	2760.16	0.650756	0.103546	6.28472	3.28452e-10	2.3681e-09			Strip1	2409.51	0.61272	0.143976	4.25571	2.08e-05	0.00016749
Gm42770	645.922	0.930446	0.148048	6.28477	3.28349e-10	2.3681e-09			Gm42770	787.036	1.08154	0.177679	6.08704	1.15e-09	3.27e-08
Gm44567	88.218	1.51368	0.240853	6.28466	3.28566e-10	2.3681e-09			Gm44567	108.752	1.22151	0.344836	3.54228	0.000396685	0.00208377
Gm49555	224.28	1.57691	0.251152	6.27868	3.41449e-10	2.45838e-09			Gm49555	313.737	1.6943	0.257836	6.57124	4.99e-11	2.07e-09
Mia3	6855.2	0.495149	0.0788867	6.27671	3.45806e-10	2.48716e-09			Mia3	5681.09	0.245357	0.139866	1.75422	0.0793926	0.160293
Sart3	926.011	0.733123	0.116804	6.27652	3.4623e-10	2.48935e-09			Sart3	789.169	0.714264	0.196057	3.64314	0.000269334	0.00150615
Alcam	4633.53	0.480105	0.0764999	6.2759	3.47626e-10	2.49852e-09			Alcam	5856.44	0.549385	0.139604	3.93531	8.31e-05	0.000544775
Flrt1	1221.75	0.689234	0.109832	6.27536	3.48826e-10	2.50627e-09			Flrt1	914.19	0.467656	0.170908	2.7363	0.00621341	0.0205657
Fbxl20	802.441	0.577214	0.0920139	6.27311	3.53896e-10	2.54093e-09			Fbxl20	835.588	0.628788	0.176244	3.56771	0.00036012	0.0019178
Virma	2502.68	0.578781	0.0922907	6.27128	3.58091e-10	2.5675e-09			Virma	2198.51	0.436265	0.15277	2.8557	0.00429423	0.0152977
Adra2c	118.406	1.41999	0.226666	6.2647	3.73545e-10	2.67552e-09			Adra2c	116.526	1.08483	0.322356	3.36533	0.000764532	0.00363045
Dgkz	4041.23	0.929108	0.148333	6.26368	3.76e-10	2.69218e-09			Dgkz	3197.28	0.616043	0.149801	4.11242	3.92e-05	0.000287259
Prkcd	545.427	0.825384	0.131781	6.26332	3.76865e-10	2.69744e-09			Prkcd	543.593	0.780107	0.199206	3.91609	9e-05	0.000586168
Gm37333	207.333	1.31829	0.210497	6.26273	3.78302e-10	2.70678e-09			Gm37333	226.878	1.37941	0.274452	5.02606	5.01e-07	6.59e-06
Nckap1	27045.6	0.589447	0.0941375	6.26156	3.8115e-10	2.72528e-09			Nckap1	26375.3	0.33665	0.125923	2.67346	0.00750721	0.0240771
Ptpra	4483.98	0.505678	0.0807959	6.2587	3.88188e-10	2.77369e-09			Ptpra	4872.23	0.585081	0.136276	4.29335	1.76e-05	0.00014487
Drp2	1641.03	0.539582	0.0862261	6.25776	3.90547e-10	2.78959e-09			Drp2	1421.15	0.370217	0.155874	2.37511	0.0175437	0.0478475
Tbc1d1	1011.75	0.674364	0.107819	6.25461	3.9852e-10	2.84359e-09			Tbc1d1	983.826	0.29175	0.166821	1.74888	0.080311	0.161559
Gm43426	49.8765	1.9092	0.305311	6.25329	4.01893e-10	2.86568e-09			Gm43426	48.329	0.825747	0.392802	2.10219	0.0355362	0.0846793
2900092N22Rik	260.301	1.40251	0.22474	6.2406	4.35898e-10	3.1042e-09			2900092N22Rik	449.022	1.18802	0.218543	5.43609	5.45e-08	9.65e-07
Tns3	1593.13	0.868989	0.139248	6.24058	4.35943e-10	3.1042e-09			Tns3	1600.15	0.794087	0.156955	5.05934	4.21e-07	5.64e-06
Gm43872	64.8186	1.56123	0.250226	6.23928	4.39582e-10	3.12904e-09			Gm43872	78.6923	1.10215	0.369984	2.97891	0.00289272	0.0109674
Nphp4	288.177	0.999598	0.160229	6.23855	4.41633e-10	3.14256e-09			Nphp4	285.386	0.82497	0.24153	3.4156	0.000636426	0.00312061
Gm3764	5576.48	0.703745	0.11282	6.23778	4.43835e-10	3.15497e-09			Gm3764	4858.45	0.638979	0.140087	4.56129	5.08e-06	4.94e-05
Ralgapa2	992.529	0.94948	0.152236	6.23688	4.46391e-10	3.17205e-09			Ralgapa2	1057.64	0.827703	0.19093	4.33512	1.46e-05	0.000122584
Gramd4	474.312	0.892639	0.143138	6.23619	4.48351e-10	3.18489e-09			Gramd4	419.613	0.686087	0.212318	3.23142	0.00123178	0.00542419
Cemip	264.86	0.993344	0.159325	6.23469	4.52673e-10	3.21449e-09			Cemip	312.763	0.925947	0.229046	4.04262	5.29e-05	0.000371514
Synrg	1448.79	0.522455	0.0838018	6.23441	4.53486e-10	3.21916e-09			Synrg	1489.53	0.33457	0.155475	2.15192	0.0314033	0.0766835
Ylpm1	5847.61	0.600853	0.0964608	6.22898	4.69475e-10	3.32582e-09			Ylpm1	5825	0.500608	0.133253	3.75682	0.000172089	0.0010195
Snx19	1702.66	0.490024	0.0787239	6.22459	4.82825e-10	3.41806e-09			Snx19	1412.2	0.410404	0.158403	2.59088	0.0095731	0.0292548
Spag9	7065.39	0.464205	0.0745874	6.22363	4.85784e-10	3.43783e-09			Spag9	6501.12	0.119264	0.146188	0.815828	0.414598	0.554057
Slc4a4	4761.44	0.851794	0.136917	6.22123	4.93267e-10	3.48959e-09			Slc4a4	4624.35	0.786869	0.163447	4.81421	1.48e-06	1.69e-05
Flnc	197.745	1.55615	0.250182	6.22009	4.96866e-10	3.51266e-09			Flnc	150.225	0.871777	0.302505	2.88186	0.00395339	0.0142958
Rsf1	4375.87	0.534424	0.0859201	6.22001	4.97126e-10	3.5133e-09			Rsf1	4387.84	0.35483	0.137062	2.58883	0.00963018	0.0293989
Git2	1917.23	0.72507	0.11661	6.2179	5.03852e-10	3.55718e-09			Git2	2155.15	0.644159	0.147769	4.35924	1.31e-05	0.000111786
Nrg3os	66.0068	1.46272	0.23528	6.21695	5.069e-10	3.57627e-09			Nrg3os	86.6443	1.19598	0.35251	3.39274	0.000691963	0.00334399
Gm5415	91.1114	1.402	0.22558	6.2151	5.12932e-10	3.6139e-09			Gm5415	117.564	1.25673	0.367351	3.42106	0.000623777	0.00306721
Slc39a14	855.024	0.737467	0.118703	6.21271	5.20786e-10	3.66799e-09			Slc39a14	842.875	0.474461	0.190659	2.48853	0.0128271	0.0370559
Synm	1363.15	0.798173	0.128503	6.21133	5.25395e-10	3.69794e-09			Synm	1164.02	0.40726	0.166591	2.44467	0.0144986	0.0410987
Usp20	1766.82	0.700108	0.112764	6.2086	5.34579e-10	3.7613e-09			Usp20	1527.04	0.549906	0.171477	3.20688	0.00134184	0.00582504
Fgfr3	420.443	0.932415	0.150292	6.20402	5.50385e-10	3.86726e-09			Fgfr3	433.267	0.950287	0.246169	3.8603	0.000113247	0.000713014
Gldc	1029.92	0.735942	0.118647	6.20281	5.54645e-10	3.89455e-09			Gldc	1072.27	0.621349	0.194932	3.18751	0.00143501	0.00615426
Gm50431	291.121	1.0231	0.164982	6.20127	5.6011e-10	3.93159e-09			Gm50431	231.543	0.272538	0.272571	0.999881	0.317368	0.455859
Gm45183	1038.42	0.829133	0.133761	6.19862	5.69619e-10	3.99157e-09			Gm45183	1210.88	1.11995	0.171602	6.52645	6.73e-11	2.67e-09
Arhgef1	416.805	1.31606	0.212411	6.19579	5.79933e-10	4.05835e-09			Arhgef1	401.735	1.43161	0.22585	6.33877	2.32e-10	7.89e-09
Slc4a2	600.655	0.832611	0.13441	6.19457	5.84436e-10	4.08573e-09			Slc4a2	610.885	0.650372	0.193205	3.36622	0.000762053	0.00361965
Cep250	1321.97	0.9026	0.145719	6.19412	5.86126e-10	4.09478e-09			Cep250	1216.16	0.676756	0.162056	4.17607	2.97e-05	0.000226602
Gm48182	119.76	1.30251	0.21048	6.1883	6.08172e-10	4.2445e-09			Gm48182	140.534	0.91259	0.298974	3.05241	0.00227014	0.00895894
Ppp1r15b	1026.47	0.555983	0.0898614	6.18712	6.12723e-10	4.27482e-09			Ppp1r15b	902.875	0.354237	0.173282	2.04429	0.0409253	0.0945885
E230020A03Rik	102.882	1.51808	0.245374	6.18679	6.14021e-10	4.28244e-09			E230020A03Rik	130.505	1.23297	0.305402	4.0372	5.41e-05	0.000378422
Mark2	1854.64	0.562018	0.0908669	6.18507	6.20738e-10	4.32782e-09			Mark2	1659.27	0.430441	0.15297	2.81389	0.00489457	0.0170198
Ext2	1129.03	0.696444	0.112614	6.18434	6.23639e-10	4.34659e-09			Ext2	1106.33	0.843284	0.175227	4.81252	1.49e-06	1.7e-05
Wdr59	789.277	0.668453	0.108108	6.18318	6.28238e-10	4.37717e-09			Wdr59	764.165	0.390447	0.185436	2.10556	0.0352423	0.0840805
Fancm	357.556	0.84809	0.137256	6.17891	6.45475e-10	4.48821e-09			Fancm	356.651	0.558922	0.231951	2.40965	0.0159678	0.04443
A230081H15Rik	117.439	1.71717	0.277923	6.17858	6.46806e-10	4.49595e-09			A230081H15Rik	137.729	0.875689	0.306616	2.85598	0.00429047	0.0152905
Adcy6	274.036	0.879268	0.142316	6.17828	6.4802e-10	4.50137e-09			Adcy6	263.379	0.945751	0.244285	3.87151	0.000108163	0.000686117
Plcd4	4920.46	0.526938	0.0853035	6.17722	6.52405e-10	4.53031e-09			Plcd4	4153.81	0.287038	0.155354	1.84764	0.0646549	0.13606
2010300C02Rik	4222.39	0.615019	0.0995975	6.17504	6.6145e-10	4.59004e-09			2010300C02Rik	3756	0.210424	0.141423	1.48791	0.136775	0.24333
Sgms1	874.262	0.729595	0.118174	6.1739	6.66267e-10	4.62192e-09			Sgms1	842.608	0.874016	0.183665	4.75875	1.95e-06	2.13e-05
Efnb1	267.34	0.837152	0.135644	6.17168	6.75699e-10	4.68421e-09			Efnb1	199.859	0.199394	0.272885	0.730689	0.464969	0.600533
Gm47472	665.425	1.07982	0.174979	6.17116	6.77919e-10	4.69803e-09			Gm47472	814.302	0.972423	0.198683	4.89434	9.86e-07	1.19e-05
Gm13689	78.9602	1.35385	0.219387	6.17105	6.78366e-10	4.69956e-09			Gm13689	87.1124	0.906411	0.339554	2.66942	0.00759824	0.0242856
Srrt	2983.38	0.565624	0.0917184	6.16697	6.9611e-10	4.81282e-09			Srrt	3094.39	0.632618	0.139185	4.54516	5.49e-06	5.29e-05
Ajap1	1309.74	0.715121	0.11599	6.16539	7.03103e-10	4.85955e-09			Ajap1	1168.09	0.757184	0.166064	4.55958	5.13e-06	4.98e-05
Lmo7	3842.3	0.612996	0.099436	6.16473	7.06047e-10	4.87827e-09			Lmo7	3623.9	0.528143	0.155617	3.39387	0.000689132	0.00333484
Tnfrsf25	163.083	1.50096	0.243489	6.16436	7.0767e-10	4.88785e-09			Tnfrsf25	140.647	1.1164	0.320309	3.48538	0.000491438	0.00250948
Gm48267	739.731	1.10462	0.179198	6.16423	7.08263e-10	4.89032e-09			Gm48267	1002.11	0.994129	0.172725	5.75557	8.64e-09	1.93e-07
Jph3	2779.3	0.821147	0.133235	6.16315	7.13109e-10	4.92092e-09			Jph3	2150.06	0.323203	0.166364	1.94274	0.0520473	0.114397
Gm38365	208.547	1.06794	0.173288	6.16278	7.14771e-10	4.93032e-09			Gm38365	194.435	1.03769	0.277945	3.73342	0.000188895	0.00110348
Gm13341	63.5357	1.46094	0.237226	6.1584	7.34826e-10	5.06192e-09			Gm13341	80.4448	0.957567	0.35394	2.70545	0.00682119	0.0222588
Zfp316	345.188	0.885301	0.143784	6.15717	7.40564e-10	5.09975e-09			Zfp316	339.834	0.99805	0.228207	4.37345	1.22e-05	0.000105511
Gm13562	172.367	1.40851	0.228913	6.15302	7.6019e-10	5.22794e-09			Gm13562	173.013	1.5621	0.28103	5.55846	2.72e-08	5.28e-07
Asic2	1335.88	0.601458	0.0978181	6.14873	7.81036e-10	5.36418e-09			Asic2	1258.59	0.443976	0.184161	2.41081	0.0159172	0.044331
Col27a1	138.245	1.34791	0.219342	6.14523	7.98471e-10	5.48029e-09			Col27a1	160.462	1.70588	0.308579	5.52816	3.24e-08	6.13e-07
Chdh	81.5411	1.31869	0.214616	6.14442	8.02567e-10	5.50476e-09			Chdh	94.1662	0.667143	0.337909	1.97432	0.0483449	0.107957
Pwp2	674.755	0.823696	0.134094	6.14268	8.11414e-10	5.56175e-09			Pwp2	558.58	0.360219	0.20398	1.76596	0.0774032	0.157114
Smad3	1829.52	0.557168	0.0907565	6.13916	8.29612e-10	5.68273e-09			Smad3	1569.72	0.0283943	0.154266	0.184061	0.853966	0.905961
Gm44437	124.163	1.21941	0.19868	6.13755	8.38045e-10	5.7386e-09			Gm44437	145.743	1.47821	0.316347	4.67277	2.97e-06	3.13e-05
Smarcc1	4787.63	0.440291	0.0717501	6.13645	8.43861e-10	5.77651e-09			Smarcc1	4745.97	0.196659	0.146962	1.33816	0.180843	0.300464
Gm50094	63.2012	1.69249	0.276045	6.1312	8.72195e-10	5.96653e-09			Gm50094	89.9309	1.15505	0.353046	3.27168	0.00106911	0.00481166
St3gal3	318.443	0.664588	0.10847	6.12691	8.96046e-10	6.12564e-09			St3gal3	252.981	0.152145	0.253315	0.600615	0.548096	0.67425
Gm37606	103.209	1.59464	0.260315	6.12579	9.02328e-10	6.16655e-09			Gm37606	130.416	1.45806	0.304843	4.78298	1.73e-06	1.92e-05
Sall2	1423.06	0.64992	0.106173	6.12131	9.28103e-10	6.326e-09			Sall2	1385.29	0.344766	0.180628	1.9087	0.0563003	0.121963
Gm45873	100.962	1.31354	0.214607	6.12066	9.31865e-10	6.34956e-09			Gm45873	109.588	0.929267	0.333197	2.78894	0.00528801	0.0181042
5330431K02Rik	1693.36	0.944785	0.154376	6.12003	9.35587e-10	6.37282e-09			5330431K02Rik	1994.45	1.20924	0.187689	6.44282	1.17e-10	4.37e-09
Zc3h13	6994.4	0.688464	0.112519	6.11864	9.43802e-10	6.42244e-09			Zc3h13	6682.81	0.676294	0.131483	5.14358	2.7e-07	3.83e-06
Col4a5	188.416	1.18598	0.194029	6.11236	9.81656e-10	6.67784e-09			Col4a5	238.769	1.37653	0.277872	4.95382	7.28e-07	9.14e-06
Dlgap3	218.041	1.20036	0.196389	6.11215	9.82984e-10	6.68468e-09			Dlgap3	246.742	1.06706	0.248339	4.29678	1.73e-05	0.000143042
Kdm6b	486.321	0.640707	0.104853	6.11052	9.93059e-10	6.74876e-09			Kdm6b	427.088	0.660204	0.228277	2.89211	0.00382659	0.0139138
Edc4	1786.44	0.896226	0.146705	6.10903	1.00238e-09	6.80761e-09			Edc4	1429	0.476473	0.160139	2.97537	0.00292638	0.0110713
Foxo3	1576.98	0.523144	0.0857368	6.10174	1.04918e-09	7.11147e-09			Foxo3	1511.79	0.268002	0.157104	1.70588	0.0880296	0.173416
3110080O07Rik	58.2505	1.86269	0.305278	6.10163	1.0499e-09	7.11407e-09			3110080O07Rik	69.4832	1.24029	0.367237	3.37737	0.000731833	0.00349669
Gm37077	379.347	1.04897	0.172004	6.09849	1.07074e-09	7.25049e-09			Gm37077	412.347	0.853827	0.213273	4.00344	6.24e-05	0.000427555
Ptdss2	1269.44	0.53537	0.0877951	6.09794	1.07441e-09	7.27296e-09			Ptdss2	1333.27	0.515529	0.173513	2.97112	0.00296717	0.0112066
Aff4	7964.25	0.404564	0.0663489	6.09753	1.07719e-09	7.28945e-09			Aff4	6937.41	0.00598429	0.137747	0.0434441	0.965348	0.978751
Pde2a	105.635	1.10813	0.181903	6.09189	1.11583e-09	7.53366e-09			Pde2a	82.744	0.802982	0.362025	2.21803	0.0265527	0.0670533
Trappc10	570.608	0.879457	0.144381	6.09123	1.12047e-09	7.56009e-09			Trappc10	412.439	0.550902	0.223978	2.45963	0.0139081	0.039739
Smcr8	876.031	0.566941	0.0930953	6.0899	1.1298e-09	7.62051e-09			Smcr8	634.362	0.143792	0.188812	0.761561	0.446322	0.583495
[truncated: 4,218 more rows]

## Sheet: Delta (sorted)
Gene	log2FC (BL6)	log2FC (SynpoKO)	Delta
Gm19335	2.18449	0.234342	1.95015
Gm43795	1.46538	-0.114022	1.5794
[truncated: 5,476 more rows]
