# Supplementary material for: Synaptopodin Regulates Denervation-Induced Plasticity at Hippocampal Mossy Fiber Synapses
Source: Cells. 2024 Jan 6;13(2):114. doi: 10.3390/cells13020114 (PMC10814840; doi:10.3390/cells13020114)
Supplement: Supplementary file 1 [file cells-13-00114-s001.zip › Supplementary Files/Table S5.xlsx]

## Sheet: DESeq2_SPko_ECL-vs-control_DG
GeneID	Base mean	log2(FC)	StdErr	Wald-Stats	p-value	p-adj
Egr1	1089.24	2.24725	0.14855	15.1279	1.06064e-51	9.34158e-48
Vim	11264.1	1.12917	0.0783836	14.4057	4.76292e-47	2.79663e-43
Abca1	3174.07	1.17002	0.0892488	13.1097	2.8992e-39	1.02139e-35
C530044C16Rik	519.057	1.3785	0.119915	11.4957	1.38711e-30	3.49056e-27
S1pr3	748.942	1.24089	0.111641	11.115	1.06016e-28	2.33433e-25
Lgals1	4262.65	1.03696	0.0974649	10.6393	1.95601e-26	3.13228e-23
Unc13c	473.471	-2.05668	0.198692	-10.3511	4.13821e-25	6.07455e-22
Btg2	2445.42	1.844	0.178679	10.3202	5.71166e-25	7.73931e-22
Spp1	7931.58	1.62269	0.162911	9.96056	2.26772e-23	2.85327e-20
Add3	10977	0.941451	0.0966277	9.74307	1.97489e-22	2.31918e-19
Fos	1552.38	1.7958	0.184582	9.729	2.26801e-22	2.49694e-19
Gfap	37867.7	1.19922	0.125636	9.54516	1.35892e-21	1.40808e-18
Tshz2	3326.33	-1.31376	0.139441	-9.42166	4.44024e-21	4.34526e-18
S100a6	4361.3	1.03716	0.111387	9.31137	1.26194e-20	1.16995e-17
S100a11	1051.67	0.979813	0.10578	9.26276	1.99206e-20	1.75451e-17
A2m	3503.77	1.20097	0.130033	9.23588	2.56174e-20	2.14686e-17
Slc25a18	948.535	1.01861	0.111152	9.1641	4.99644e-20	3.82662e-17
P4ha3	327.306	1.15856	0.132322	8.75559	2.03038e-18	1.37558e-15
Dzank1	3075.23	-0.891283	0.10304	-8.64987	5.15579e-18	3.36367e-15
Fxyd1	8553.42	1.24198	0.149594	8.30237	1.02056e-16	5.99239e-14
Tril	662.701	0.898436	0.108764	8.26042	1.45159e-16	8.24832e-14
G2e3	1556.44	-0.719151	0.0877099	-8.19919	2.42004e-16	1.33215e-13
Rnf217	1746.95	-0.715502	0.0873673	-8.18958	2.62129e-16	1.39921e-13
Gpam	1183.49	0.836058	0.102223	8.17879	2.86718e-16	1.48545e-13
Pycard	347.654	0.970224	0.120014	8.08425	6.25486e-16	3.14798e-13
Cnn3	3987.38	1.00821	0.125791	8.01501	1.1013e-15	5.38872e-13
Dusp6	484.314	1.03501	0.129565	7.98837	1.36732e-15	6.50954e-13
Flvcr1	658.06	0.861308	0.108576	7.93277	2.14307e-15	9.67954e-13
2810459M11Rik	441.06	1.12032	0.14192	7.89403	2.92589e-15	1.28849e-12
Vegfa	606.764	-0.841598	0.106665	-7.89009	3.0197e-15	1.29736e-12
Aldh1l1	700.415	0.738504	0.0945133	7.81375	5.55102e-15	2.27398e-12
Mef2c	6698.32	-0.590957	0.0776052	-7.61491	2.63866e-14	9.88936e-12
Plin2	598.199	1.06374	0.140013	7.59743	3.02068e-14	1.10853e-11
Serpina3n	7610.11	1.08837	0.143563	7.58111	3.42609e-14	1.23165e-11
Zfp81	1282.62	-0.735771	0.0973599	-7.55723	4.11755e-14	1.42217e-11
Tshz3	1305.07	-0.908258	0.120542	-7.53481	4.89046e-14	1.65664e-11
Cd63	9985.6	0.834605	0.112644	7.4092	1.27067e-13	4.22317e-11
Aqp4	5566.69	0.761053	0.102904	7.39575	1.40615e-13	4.58692e-11
Gucy1a1	1357.83	-0.815968	0.110508	-7.38382	1.53817e-13	4.92633e-11
Fcrls	710.103	1.11923	0.151659	7.37992	1.58387e-13	4.98211e-11
Gm5089	986.889	0.981199	0.133482	7.35081	1.97016e-13	6.08847e-11
Gm36839	330.567	-0.984882	0.134657	-7.31402	2.59264e-13	7.87404e-11
Cpt1a	483.942	0.781212	0.107852	7.24335	4.37722e-13	1.24362e-10
Camk2n1	15044.7	-0.640065	0.0886394	-7.221	5.16076e-13	1.44296e-10
C1qa	2035.17	1.06341	0.147391	7.21491	5.3968e-13	1.48447e-10
C030017B01Rik	1894.75	-0.778716	0.107962	-7.21289	5.47774e-13	1.48447e-10
Lgi2	752.254	-0.826669	0.115386	-7.1644	7.81303e-13	2.08525e-10
Rbp1	1185.51	1.03873	0.145289	7.14945	8.71253e-13	2.25693e-10
Sulf1	305.959	1.0871	0.152359	7.13513	9.66955e-13	2.46854e-10
Tet1	1437.43	-0.720809	0.101887	-7.0746	1.4988e-12	3.77163e-10
Snhg14	5057.38	-0.615642	0.0872636	-7.05497	1.72633e-12	4.26223e-10
Dlg1	1838.45	-0.724153	0.102785	-7.04535	1.84992e-12	4.46389e-10
S100a1	8128.04	0.633183	0.0901382	7.02458	2.14704e-12	5.11082e-10
Tmsb10	17333.8	-0.660328	0.0942682	-7.00478	2.47377e-12	5.73361e-10
Dsc3	684.493	-1.22825	0.175639	-6.99302	2.69029e-12	6.15448e-10
Kit	705.779	-0.991852	0.141977	-6.98601	2.82824e-12	6.38711e-10
Sfxn5	1672.81	0.866537	0.124359	6.96804	3.21383e-12	6.98909e-10
Aif1	2286.07	0.974216	0.139797	6.96882	3.19619e-12	6.98909e-10
Gja1	7364.4	0.871222	0.125613	6.93578	4.03972e-12	8.57345e-10
Slc17a6	760.834	-0.940743	0.135784	-6.92824	4.26108e-12	8.93558e-10
Sfmbt2	351.963	-0.799107	0.115562	-6.91497	4.67958e-12	9.69774e-10
Gm38393	1058.3	-0.921542	0.133641	-6.89565	5.36196e-12	1.08564e-09
Insig1	686.174	-0.717283	0.104162	-6.8862	5.73041e-12	1.14706e-09
Mpzl1	592.35	0.701229	0.102029	6.87282	6.29431e-12	1.23194e-09
Kcnh7	1456.23	-0.690115	0.100487	-6.8677	6.52458e-12	1.26297e-09
Capg	693.9	0.988244	0.144216	6.85251	7.2566e-12	1.3894e-09
Antxr1	672.201	0.634413	0.0927231	6.84202	7.80836e-12	1.47897e-09
Stard4	453.695	-1.01984	0.149698	-6.81266	9.58088e-12	1.7954e-09
Bcas1	457.382	1.14458	0.168369	6.79805	1.06047e-11	1.94586e-09
Emp3	488.299	0.882785	0.13036	6.7719	1.271e-11	2.3081e-09
Arrdc3	1769.76	-0.703729	0.104113	-6.7593	1.38661e-11	2.49236e-09
Pcgf5	1017.95	-0.594037	0.0884149	-6.71874	1.83297e-11	3.22878e-09
Chil1	340.246	1.29754	0.194089	6.68526	2.30513e-11	4.02029e-09
Olfml3	967.016	0.992465	0.149606	6.63387	3.27007e-11	5.53868e-09
Ddr1	609.096	0.80721	0.121655	6.63523	3.23999e-11	5.53868e-09
Erbb4	1818.81	-0.62138	0.0937042	-6.63129	3.32758e-11	5.58241e-09
Prdx6	42334.6	0.837458	0.126553	6.61743	3.65497e-11	6.01704e-09
Ggta1	957.84	0.751528	0.113732	6.60791	3.89788e-11	6.35751e-09
Cox6a2	835.258	-1.07164	0.16372	-6.54555	5.92778e-11	9.49254e-09
Kcnb2	1122.49	-0.689704	0.105784	-6.51993	7.03379e-11	1.11622e-08
Acot1	323.784	0.854244	0.131052	6.51838	7.10712e-11	1.11778e-08
Rxfp1	807.183	-1.02501	0.15753	-6.50674	7.68012e-11	1.19721e-08
Myo10	1540.32	0.811785	0.125157	6.48612	8.80728e-11	1.36088e-08
Grn	1386.52	0.771906	0.119613	6.45335	1.09402e-10	1.66131e-08
Dhrs1	6489.15	0.811949	0.125859	6.45124	1.10937e-10	1.67022e-08
Mlc1	2486.42	0.643976	0.0998793	6.44755	1.13676e-10	1.69695e-08
Plscr2	536.78	1.02024	0.158708	6.4284	1.28958e-10	1.87735e-08
Slc14a1	1362.35	0.651408	0.101325	6.42888	1.28548e-10	1.87735e-08
Prkaa2	976.95	-0.556699	0.0867693	-6.41585	1.40035e-10	2.00546e-08
Fubp1	4273.94	-0.499536	0.0779875	-6.40534	1.50036e-10	2.13135e-08
Pbxip1	1465.19	0.713284	0.111413	6.40215	1.532e-10	2.14176e-08
Adgre1	337.599	1.03624	0.161841	6.40283	1.52519e-10	2.14176e-08
Ptchd4	513.67	-0.726858	0.113623	-6.39712	1.58332e-10	2.19607e-08
Fnbp1l	2130.71	-0.551716	0.0865075	-6.37766	1.79816e-10	2.47458e-08
Cdr1os	3716.14	-0.719638	0.112859	-6.37641	1.81288e-10	2.47549e-08
Pgr	574.336	-0.677079	0.106657	-6.34818	2.17881e-10	2.92975e-08
Gpr37l1	1993.18	0.707542	0.112089	6.31233	2.74861e-10	3.62832e-08
Ppm1k	3660.77	-0.550507	0.0875411	-6.28855	3.20435e-10	4.15034e-08
Nat8f1	527.239	0.618455	0.0984445	6.28228	3.33651e-10	4.28998e-08
Lpcat3	339.752	0.765111	0.121982	6.27233	3.55684e-10	4.54013e-08
Gsn	1006.1	0.916623	0.146554	6.25451	3.98772e-10	5.0535e-08
Ero1l	3358.19	-1.00602	0.160922	-6.25156	4.06369e-10	5.113e-08
Ctsd	6513.97	0.833133	0.133369	6.2468	4.18934e-10	5.2337e-08
Slc9a3r1	419.508	0.746762	0.119694	6.23893	4.40586e-10	5.42722e-08
Car2	1530.85	0.756531	0.121413	6.23107	4.63247e-10	5.66674e-08
Gusb	576.629	0.901371	0.144782	6.22571	4.79381e-10	5.82365e-08
Vamp8	1158.57	0.733277	0.117989	6.21478	5.13958e-10	6.20093e-08
Mfsd4a	958.873	-0.848822	0.136858	-6.20223	5.5669e-10	6.62574e-08
Kcnj10	1748.32	0.894921	0.144436	6.19596	5.79304e-10	6.84861e-08
Snhg11	14921.2	-0.543353	0.0878306	-6.18637	6.15648e-10	7.22976e-08
Hs6st2	592.739	-0.789091	0.127734	-6.17761	6.50799e-10	7.54199e-08
Plce1	1032.66	0.626981	0.101558	6.17363	6.67395e-10	7.68377e-08
Tm4sf1	742.455	0.855711	0.138799	6.16509	7.04452e-10	8.00575e-08
Zmat4	1463.47	-0.699011	0.113519	-6.15768	7.38188e-10	8.33537e-08
D10Wsu102e	2281.66	-0.615674	0.100577	-6.12143	9.27373e-10	1.0339e-07
Glp2r	402.845	-0.715722	0.117903	-6.07043	1.27571e-09	1.39575e-07
Tyrobp	3445.66	0.77012	0.126899	6.06874	1.28916e-09	1.40176e-07
C1qc	3112.46	1.1081	0.183425	6.04116	1.53009e-09	1.63349e-07
Gm32856	362.736	-0.781041	0.129584	-6.0273	1.6672e-09	1.76914e-07
Ccdc80	546.577	0.600842	0.0999016	6.01434	1.80623e-09	1.90519e-07
Gpx1	5178.09	0.89457	0.148846	6.01002	1.85496e-09	1.94494e-07
Tst	670.301	0.847569	0.141056	6.00873	1.86982e-09	1.94893e-07
Epb41	1049.68	-0.780939	0.130187	-5.99858	1.9905e-09	2.06251e-07
Axl	945.957	0.532274	0.0888229	5.99254	2.06593e-09	2.11578e-07
Fam234a	313.271	0.837854	0.139931	5.98762	2.12929e-09	2.16806e-07
Itgam	411.789	1.04359	0.174796	5.97032	2.36789e-09	2.39715e-07
A630036G19Rik	404.803	-0.706154	0.118609	-5.95365	2.62225e-09	2.63948e-07
Hmgcs1	3416.79	-0.650951	0.109675	-5.93528	2.93338e-09	2.91929e-07
Ednrb	2734.69	0.716884	0.121669	5.8921	3.8132e-09	3.67047e-07
Akap5	1423.64	-0.817139	0.139172	-5.87144	4.32035e-09	4.09155e-07
Hspb8	933.696	0.67525	0.115237	5.85964	4.6387e-09	4.36956e-07
Slc16a1	1541.58	0.502221	0.0861866	5.82713	5.6388e-09	5.25542e-07
Frmd8	415.352	0.802847	0.13827	5.80637	6.38422e-09	5.91885e-07
Hapln1	3089.14	-0.91453	0.15814	-5.78302	7.33698e-09	6.76654e-07
Meis2	1209.67	-0.624015	0.108187	-5.76793	8.02512e-09	7.36263e-07
S100a10	2087.52	0.517737	0.0897858	5.76636	8.10029e-09	7.39309e-07
Ecrg4	1087.25	0.842919	0.14633	5.76039	8.39222e-09	7.58097e-07
Ctsh	966.817	0.893742	0.155195	5.75883	8.47014e-09	7.61232e-07
Adm	1081.36	-0.885932	0.154266	-5.74288	9.30802e-09	8.32288e-07
Acss1	354.627	0.731375	0.127578	5.73275	9.88126e-09	8.79083e-07
Pygb	1136.64	0.672331	0.117414	5.72617	1.02721e-08	9.09259e-07
Fabp7	10351.7	0.655445	0.114844	5.70726	1.1481e-08	1.00118e-06
Hecw2	793.906	-0.692235	0.121338	-5.70503	1.16319e-08	1.00439e-06
C1qb	7169.76	0.86068	0.151332	5.68736	1.29016e-08	1.10321e-06
Cela1	497.889	0.814904	0.143278	5.68756	1.2887e-08	1.10321e-06
mt-Rnr1	273514	-0.748358	0.131899	-5.6737	1.39746e-08	1.18919e-06
Ctnnal1	686.992	0.748322	0.13216	5.66224	1.49411e-08	1.25328e-06
Crim1	1018.49	-0.599897	0.106179	-5.64986	1.60579e-08	1.34057e-06
Mttp	1193.28	-0.569674	0.100972	-5.64193	1.68155e-08	1.39719e-06
Prkdc	1259.12	-0.507557	0.0902864	-5.62163	1.89161e-08	1.56435e-06
Strbp	7207.53	-0.444505	0.0796138	-5.58326	2.36051e-08	1.92501e-06
Serping1	852.425	0.8884	0.159155	5.58196	2.37816e-08	1.93048e-06
Gjb6	1516.93	0.776972	0.139661	5.56325	2.64793e-08	2.1396e-06
Npl	353.577	0.796868	0.143276	5.56179	2.67027e-08	2.1478e-06
Plcxd2	1210.53	-0.730678	0.131993	-5.53575	3.09903e-08	2.48133e-06
Kctd5	509.096	0.553502	0.100074	5.53091	3.18582e-08	2.52785e-06
Fbxo33	1188.06	0.741874	0.13434	5.52237	3.34463e-08	2.63016e-06
Ifitm3	5020.77	0.683339	0.123805	5.51948	3.39998e-08	2.65003e-06
mt-Rnr2	876091	-0.617707	0.11224	-5.50344	3.72448e-08	2.86492e-06
Tfrc	7554.13	-0.717714	0.130558	-5.49728	3.85693e-08	2.9539e-06
Skap2	805.666	0.641245	0.117088	5.47659	4.33589e-08	3.2628e-06
Dpy19l1	1095.27	-0.614184	0.112161	-5.4759	4.35288e-08	3.2628e-06
Apoc1	708.786	0.926727	0.169965	5.45247	4.9674e-08	3.69201e-06
Rnase4	1109.27	0.75651	0.13896	5.44408	5.20737e-08	3.83798e-06
Gabrb2	1427.6	-0.631949	0.116268	-5.43528	5.47116e-08	3.99894e-06
Lgals3bp	710.33	0.734998	0.135262	5.43387	5.51447e-08	4.01394e-06
Ptprd	4518.72	-0.433886	0.0799021	-5.43022	5.62854e-08	4.06339e-06
Mex3b	300.868	0.802175	0.147775	5.42835	5.68783e-08	4.08944e-06
Bst2	300.939	0.787404	0.145081	5.42732	5.72051e-08	4.09621e-06
Ms4a6d	585.171	0.937427	0.172757	5.42627	5.75441e-08	4.1038e-06
Gadd45g	1712.8	0.972125	0.179248	5.42336	5.84895e-08	4.1544e-06
Ttc14	3982.17	-0.405288	0.0748327	-5.41591	6.09764e-08	4.27928e-06
Itga6	900.285	0.508763	0.0941342	5.40466	6.49327e-08	4.5209e-06
Efemp2	435.005	0.641537	0.118968	5.39252	6.94781e-08	4.78069e-06
Mipol1	420.01	-0.585257	0.108823	-5.37808	7.52864e-08	5.1602e-06
Fcgr1	307.52	0.840339	0.156348	5.37479	7.66741e-08	5.23494e-06
Cst7	546.604	1.00039	0.186536	5.36298	8.18579e-08	5.49791e-06
Rnf144a	1022.01	0.502869	0.0937681	5.3629	8.18948e-08	5.49791e-06
Rrm2b	1433.96	-0.549243	0.102423	-5.36248	8.20864e-08	5.49791e-06
Dpp10	1516.12	-0.748845	0.140301	-5.33743	9.42728e-08	6.25629e-06
Slc22a4	866.67	0.660461	0.12375	5.33704	9.44748e-08	6.25629e-06
Gm2694	609.175	-0.7812	0.146751	-5.32332	1.01892e-07	6.67223e-06
Rims3	414.782	-0.555998	0.104625	-5.31419	1.07133e-07	6.96363e-06
Cib1	817.16	0.59313	0.111738	5.30822	1.10699e-07	7.16898e-06
Nr4a2	1060.2	1.2587	0.237166	5.30723	1.11301e-07	7.18157e-06
Hexim1	606.258	0.559227	0.105501	5.30068	1.1537e-07	7.39e-06
Bnip3	10630.4	-0.781349	0.14746	-5.2987	1.1663e-07	7.43305e-06
Htr2c	374.707	-1.00655	0.189976	-5.2983	1.16886e-07	7.43305e-06
Zkscan16	485.685	-0.702321	0.132704	-5.29238	1.20736e-07	7.65024e-06
Cadm2	14186.1	-0.561195	0.106121	-5.28826	1.23488e-07	7.79659e-06
Nyap2	1178.5	-0.711969	0.13487	-5.27891	1.29952e-07	8.14629e-06
Rftn2	556.265	0.665406	0.126304	5.2683	1.37691e-07	8.54021e-06
Pfkfb3	848.371	-0.761985	0.144626	-5.26865	1.3743e-07	8.54021e-06
Rictor	1645.76	-0.417517	0.0793732	-5.26018	1.43916e-07	8.89504e-06
Med25	546.16	0.599046	0.114003	5.25465	1.48304e-07	9.0969e-06
Pacrg	764.607	0.655554	0.124785	5.25348	1.49248e-07	9.0969e-06
Itgb5	501.508	0.627314	0.119524	5.24841	1.53414e-07	9.31857e-06
Hacd2	1079.11	0.951456	0.181656	5.23767	1.62616e-07	9.71012e-06
Dbi	61090.7	0.55666	0.106395	5.23199	1.67695e-07	9.97945e-06
Ms4a6c	387.575	0.930678	0.178279	5.22034	1.78597e-07	1.04172e-05
Gpr137c	1404.12	-0.51566	0.0991176	-5.20251	1.96618e-07	1.13928e-05
Idua	634.123	0.51259	0.0986536	5.19586	2.03776e-07	1.17304e-05
Rab27b	1582.31	-0.679656	0.130967	-5.18954	2.10816e-07	1.20962e-05
Tiam1	1193.6	-0.54332	0.105046	-5.17222	2.31324e-07	1.31444e-05
Hlf	3590.95	-0.646195	0.125061	-5.16705	2.37813e-07	1.34265e-05
Itpkb	404.333	0.626313	0.12136	5.16079	2.45907e-07	1.37951e-05
Cd84	835.6	0.749003	0.145321	5.15414	2.54797e-07	1.41981e-05
Ldb2	808.87	-0.754896	0.146477	-5.15368	2.55428e-07	1.41981e-05
Rian	3091.57	-0.544286	0.105877	-5.14072	2.73682e-07	1.51601e-05
Fam107a	5323.59	0.612838	0.119422	5.13168	2.87163e-07	1.58074e-05
Cd109	866.962	0.577966	0.112677	5.1294	2.90669e-07	1.5901e-05
Angpt1	611.063	0.540793	0.105419	5.12994	2.89834e-07	1.5901e-05
Ppp4c	433.333	0.813682	0.158784	5.12445	2.98415e-07	1.6224e-05
Adarb2	1370.32	-0.415219	0.0810678	-5.12187	3.02518e-07	1.63462e-05
Ptch1	763.755	-0.472813	0.0923072	-5.12217	3.02047e-07	1.63462e-05
Ndp	521.169	0.727411	0.1423	5.11182	3.19069e-07	1.71354e-05
Igsf3	651.884	-0.442067	0.0865337	-5.10861	3.24533e-07	1.73758e-05
B9d1	466.483	0.548728	0.107588	5.10027	3.39168e-07	1.81044e-05
Gabra1	6694.31	-0.613867	0.120439	-5.09691	3.45234e-07	1.83196e-05
Rps6ka5	1302.2	-0.436585	0.0856572	-5.09689	3.4528e-07	1.83196e-05
Cdh12	687.625	-0.662523	0.130067	-5.0937	3.51143e-07	1.85747e-05
Ctsc	932.131	0.807323	0.158596	5.09045	3.57218e-07	1.8718e-05
Dock3	1044.25	-0.555794	0.109163	-5.09141	3.55416e-07	1.8718e-05
Edil3	2604.29	-0.473847	0.0930787	-5.09082	3.56518e-07	1.8718e-05
Epha5	3548.57	-0.449542	0.0885257	-5.0781	3.81232e-07	1.9868e-05
Ipcef1	568.35	-0.793084	0.156503	-5.06753	4.03015e-07	2.07577e-05
Zc3h6	965.806	-0.446624	0.0882481	-5.061	4.17055e-07	2.13559e-05
Hpgd	479.046	0.609276	0.120546	5.05432	4.31926e-07	2.20533e-05
Tspan4	473.655	0.602112	0.119184	5.05194	4.37348e-07	2.22656e-05
Gm44829	918.58	-0.50805	0.100649	-5.04775	4.47052e-07	2.2694e-05
Tspo	538.146	0.830665	0.164647	5.04513	4.53216e-07	2.28751e-05
Mid1ip1	610.676	0.48441	0.096066	5.04247	4.59562e-07	2.31291e-05
Rab29	578.231	0.719461	0.142787	5.03871	4.68685e-07	2.3521e-05
Dab2	618.002	0.700799	0.139111	5.03769	4.71173e-07	2.35787e-05
Rims2	2502.52	-0.446913	0.0888154	-5.03193	4.85557e-07	2.41613e-05
Cd9	11316.9	0.713124	0.141756	5.03063	4.88873e-07	2.41896e-05
Ctsl	13182.5	0.530315	0.105408	5.03109	4.87709e-07	2.41896e-05
Hook1	1714.77	-0.507103	0.10097	-5.02231	5.10549e-07	2.5121e-05
Lyz2	5905.41	0.870645	0.173823	5.00881	5.47688e-07	2.67245e-05
Mga	3604.39	-0.420738	0.0841212	-5.00157	5.68641e-07	2.7594e-05
Cep70	3149.97	-0.619727	0.124267	-4.98707	6.13012e-07	2.96654e-05
Cntn3	408.387	-0.584378	0.117281	-4.98273	6.26928e-07	3.02479e-05
Phgdh	522.17	0.759423	0.152691	4.97359	6.57258e-07	3.14608e-05
Ptpn4	3768.3	-0.43598	0.0877316	-4.96948	6.7133e-07	3.18746e-05
Plch1	348.422	-0.750955	0.151179	-4.96731	6.78881e-07	3.21465e-05
Tmtc1	872.783	-0.508738	0.10265	-4.95604	7.19433e-07	3.38845e-05
Kcnj3	2837.32	-0.568629	0.114823	-4.95223	7.33665e-07	3.44627e-05
Ly86	1150.2	0.663608	0.134045	4.95065	7.39664e-07	3.46521e-05
Apc	10888.8	-0.474302	0.0960822	-4.93642	7.95689e-07	3.69817e-05
Tenm3	638.068	-0.503358	0.102	-4.93486	8.02079e-07	3.71806e-05
Zbtb44	655.959	-0.571709	0.115979	-4.92941	8.24794e-07	3.81332e-05
Pten	3878.68	-0.482154	0.0978635	-4.9268	8.35862e-07	3.84431e-05
Hk2	939.037	-0.640456	0.13002	-4.92583	8.40033e-07	3.85343e-05
Gm50403	2022.81	-0.600239	0.12199	-4.92041	8.63639e-07	3.95143e-05
Ucp2	569.914	0.803394	0.163443	4.91545	8.85804e-07	4.03189e-05
Serpinb6a	1027.58	0.566031	0.115153	4.91548	8.85643e-07	4.03189e-05
E130114P18Rik	610.379	0.623316	0.12688	4.91266	8.98473e-07	4.07902e-05
Plxnb1	555.656	0.639789	0.130323	4.90925	9.14252e-07	4.13999e-05
Wls	764.162	0.457669	0.0933136	4.90464	9.35996e-07	4.22758e-05
Cd44	1644.56	0.51326	0.104692	4.90257	9.45894e-07	4.26136e-05
Paqr8	1635.58	0.461432	0.0942797	4.89429	9.86632e-07	4.42227e-05
Lgals3	990.162	0.758503	0.155053	4.89189	9.98748e-07	4.46521e-05
Ar	370.405	-0.622648	0.127308	-4.8909	1.00378e-06	4.47636e-05
Sorbs1	5522.19	0.345697	0.0706903	4.8903	1.00683e-06	4.47863e-05
Sowaha	2704.94	-0.458437	0.0941501	-4.86921	1.12046e-06	4.95652e-05
Ccdc82	1163.32	-0.533547	0.109949	-4.85269	1.21801e-06	5.35042e-05
Arhgap26	1116.06	-0.512345	0.105885	-4.83871	1.30685e-06	5.69808e-05
Camk1	541.34	0.915789	0.189302	4.83771	1.31341e-06	5.71251e-05
Capns1	1520.36	0.567424	0.117455	4.83099	1.35855e-06	5.89429e-05
Fam81a	2490.73	-0.530389	0.109859	-4.82789	1.37985e-06	5.93342e-05
AI593442	5966.59	-0.520704	0.108109	-4.81645	1.46133e-06	6.23277e-05
A330008L17Rik	386.018	-0.560837	0.1166	-4.80992	1.50993e-06	6.40902e-05
Pf4	302.935	0.872068	0.181368	4.80827	1.5224e-06	6.4464e-05
Scn3a	2629.37	-0.439629	0.0916748	-4.79553	1.62245e-06	6.81154e-05
Nrep	8519.07	-0.615451	0.128344	-4.79533	1.6241e-06	6.81154e-05
Pdlim4	577.209	0.841399	0.175646	4.79032	1.66513e-06	6.96705e-05
Anxa2	1293.47	0.535625	0.111856	4.78852	1.68019e-06	7.01342e-05
Id3	9300.71	0.657945	0.137842	4.77318	1.81335e-06	7.53354e-05
Pxmp2	518.188	0.573245	0.120205	4.76892	1.8522e-06	7.67682e-05
Samd12	1405.22	-0.483902	0.101826	-4.75224	2.01172e-06	8.26025e-05
Wdfy2	403.076	0.487471	0.102683	4.74735	2.06098e-06	8.38435e-05
Dlg2	2822.27	-0.481963	0.101618	-4.7429	2.10682e-06	8.53497e-05
Emc8	663.536	0.695723	0.146761	4.74051	2.13184e-06	8.61294e-05
Nedd9	503.12	0.50277	0.106123	4.73762	2.16238e-06	8.69644e-05
Sgip1	4268.83	-0.416983	0.0881754	-4.72901	2.25614e-06	9.03225e-05
Clic1	954.265	0.569568	0.120435	4.72927	2.25324e-06	9.03225e-05
Pknox2	575.55	-0.46925	0.0992397	-4.72845	2.26239e-06	9.03672e-05
Ctsz	2492.92	0.735892	0.155792	4.72356	2.31756e-06	9.23616e-05
Chd6	2703.44	-0.409278	0.0866583	-4.7229	2.32509e-06	9.24525e-05
Cacnb4	4199.81	-0.503134	0.10655	-4.72203	2.33498e-06	9.26365e-05
Pdpn	1376.65	0.502256	0.106502	4.71592	2.40619e-06	9.52472e-05
Prkab2	898.309	-0.645351	0.136898	-4.71411	2.42768e-06	9.57052e-05
Cit	1188.3	-0.566131	0.120095	-4.71403	2.42862e-06	9.57052e-05
Sclt1	737.395	-0.507162	0.107666	-4.71051	2.47093e-06	9.71549e-05
Ubr3	4345.03	-0.417693	0.0886938	-4.70938	2.48468e-06	9.72615e-05
Camk4	999.152	-0.756478	0.160649	-4.7089	2.49057e-06	9.7276e-05
2610316D01Rik	397.118	-0.7461	0.158616	-4.70381	2.55346e-06	9.9292e-05
Igsf11	697.757	0.637447	0.135517	4.70382	2.55342e-06	9.9292e-05
Rcbtb2	674.31	0.442975	0.0942239	4.7013	2.58516e-06	0.000100082
mt-Co1	377814	-0.469365	0.0998661	-4.69994	2.60234e-06	0.000100527
Mlh3	767.88	-0.515051	0.109622	-4.69842	2.62186e-06	0.000101059
Ralgapa2	851.811	-0.504038	0.107627	-4.6832	2.82426e-06	0.000107824
Mmd2	4109.49	0.434564	0.0927974	4.68294	2.82796e-06	0.000107824
2610005L07Rik	494.139	-0.493441	0.105556	-4.67471	2.94371e-06	0.000111995
Rasl10a	339.171	0.959047	0.205803	4.66003	3.16164e-06	0.000120027
Timp1	501.237	0.876705	0.188288	4.6562	3.22104e-06	0.000121757
Rab32	419.122	0.743901	0.159883	4.6528	3.27463e-06	0.000123517
Cnksr2	4815.33	-0.45307	0.0974246	-4.65047	3.3118e-06	0.000124652
Sox6	1006.02	0.584792	0.125816	4.64799	3.35192e-06	0.000125626
Setd5	2685.29	-0.406657	0.0875874	-4.64286	3.43612e-06	0.000128508
Man1c1	370.979	0.629628	0.135757	4.63791	3.51953e-06	0.000131071
Cryab	5039.53	0.52826	0.113956	4.63566	3.55804e-06	0.000131764
Clec1a	332.053	-0.771646	0.166622	-4.6311	3.63721e-06	0.000133757
Tcf7l2	491.195	0.480699	0.103836	4.6294	3.66723e-06	0.00013458
Slc15a2	1030.36	0.534302	0.115566	4.62335	3.77584e-06	0.000137991
Daam2	573.945	0.530025	0.114732	4.61969	3.84314e-06	0.00013987
Adcy1	4381.77	-0.569011	0.123221	-4.61782	3.87797e-06	0.000140846
Adipor2	666.486	0.515791	0.111848	4.61154	3.997e-06	0.000144499
Csf1	307.798	0.612251	0.132892	4.60713	4.08264e-06	0.000147067
Zcchc24	1629.48	0.433096	0.0940789	4.60354	4.15374e-06	0.000149323
Cdc73	3186.87	-0.404693	0.0879351	-4.60218	4.18097e-06	0.000149995
Smc5	3513.18	-0.619143	0.134678	-4.59721	4.2819e-06	0.000152993
Ttyh1	3177.75	0.442849	0.0963505	4.59622	4.30215e-06	0.000153406
Anks1b	4515.04	-0.379873	0.0827223	-4.59215	4.38707e-06	0.000155803
Psd3	9610.8	-0.641313	0.139731	-4.58963	4.44038e-06	0.000157063
Csf1r	823.683	0.581077	0.126663	4.58757	4.48436e-06	0.000158301
Cd24a	434.768	0.488338	0.106464	4.58689	4.49901e-06	0.0001585
Fras1	464.286	-0.620247	0.1353	-4.58422	4.55677e-06	0.000160214
Gas5	13905	-0.44744	0.0976674	-4.58126	4.6218e-06	0.000162154
Lgmn	6122.35	0.712733	0.155666	4.57859	4.68123e-06	0.000163611
Pnpla7	367.444	0.469726	0.102718	4.57298	4.80843e-06	0.000167392
Neat1	2886.12	0.705297	0.154328	4.57013	4.87414e-06	0.000169345
Stk17b	523.768	0.536041	0.117323	4.56893	4.90214e-06	0.000169983
H1f2	741.718	0.526378	0.115368	4.56261	5.0522e-06	0.000173779
Ctsb	26276.7	0.68808	0.15082	4.56225	5.06095e-06	0.000173779
Aldh7a1	1215.18	0.439279	0.0962698	4.563	5.04282e-06	0.000173779
Cdc42se1	693.776	0.56496	0.123976	4.55701	5.18873e-06	0.00017782
Lcp1	465.736	0.587131	0.12891	4.55459	5.24879e-06	0.000179529
Rgs17	3301.43	-0.341691	0.0752161	-4.54279	5.55144e-06	0.000188417
Pgap1	1697.64	-0.565393	0.124579	-4.53843	5.66752e-06	0.000191344
Cybrd1	595.773	0.464835	0.102427	4.5382	5.67374e-06	0.000191344
Tbc1d8b	530.525	-0.605578	0.133448	-4.53792	5.68112e-06	0.000191344
9330151L19Rik	421.654	-0.505839	0.111487	-4.53722	5.7001e-06	0.000191617
Nek9	758.547	0.390413	0.0861067	4.53406	5.78603e-06	0.000193766
Nsun6	444.018	-0.436044	0.0962669	-4.52953	5.91146e-06	0.000196844
Tasor	3000.67	-0.389635	0.08602	-4.52959	5.90978e-06	0.000196844
Agtrap	375.969	0.493965	0.109146	4.52574	6.01851e-06	0.00020003
Oip5os1	10784.8	-0.531611	0.117496	-4.5245	6.05382e-06	0.000200553
Atm	1106.29	-0.469851	0.103849	-4.52439	6.05699e-06	0.000200553
Atr	853.92	-0.498428	0.110407	-4.51447	6.34757e-06	0.000209387
Iqgap1	874.081	0.452394	0.100333	4.50892	6.51588e-06	0.000213427
Gbe1	1447.47	-0.560277	0.124262	-4.50883	6.51851e-06	0.000213427
Ncapd3	1363.92	-0.469341	0.104133	-4.50714	6.57088e-06	0.000214742
9330121K16Rik	699.227	-0.616466	0.136835	-4.50518	6.63178e-06	0.000215998
Gucy1b1	3692.66	-0.541961	0.120463	-4.499	6.82735e-06	0.000221889
Cited1	363.498	-0.610772	0.135899	-4.49431	6.97959e-06	0.000226003
Guf1	1463.57	-0.410373	0.0913432	-4.49265	7.03417e-06	0.000227352
Pcsk2	2562.62	-0.418652	0.0933851	-4.48307	7.35758e-06	0.000236503
Lgals9	626.669	0.746754	0.166707	4.47945	7.48359e-06	0.000240116
R3hdm2	888.49	-0.441186	0.0985322	-4.47759	7.54919e-06	0.000241719
Scd1	1521.02	-0.551984	0.123375	-4.47404	7.67561e-06	0.000244938
Hmgb2	1148.81	-0.555768	0.124268	-4.47233	7.73718e-06	0.000245892
Il6st	1356.41	0.528552	0.11821	4.47128	7.77529e-06	0.000245892
Arpp21	9243.07	-0.530955	0.118851	-4.46741	7.91737e-06	0.000249489
Dip2c	1553.12	-0.414641	0.0929448	-4.46115	8.15212e-06	0.000254609
Tbc1d32	863.13	-0.451175	0.101172	-4.45949	8.21549e-06	0.000256134
Ppp1cc	671.216	0.390521	0.0876506	4.45543	8.37251e-06	0.000260568
Rgs20	1063.99	0.51194	0.114916	4.45491	8.393e-06	0.000260745
B4galt1	329.775	0.521619	0.117193	4.45094	8.54937e-06	0.000264206
Arfgef3	5859.32	-0.449292	0.101043	-4.44655	8.72624e-06	0.000268259
Nacc2	1097.23	0.390509	0.0879474	4.44026	8.98517e-06	0.000275738
Ahnak	1687.37	0.512794	0.115657	4.43376	9.26026e-06	0.000282896
Zfp365	2041.26	-0.351654	0.0794685	-4.42508	9.64079e-06	0.000291791
Kcnt2	821.58	-0.501135	0.113278	-4.42395	9.69143e-06	0.000292821
Lpar1	827.311	0.435266	0.0984636	4.42058	9.84368e-06	0.000296404
Atp1a2	12220.6	0.440726	0.0998252	4.41497	1.01023e-05	0.000303674
Ddit3	3005.26	-0.61068	0.138393	-4.41265	1.02111e-05	0.000305899
Hpgds	915.836	0.699597	0.158642	4.4099	1.03418e-05	0.000308765
Tspan15	454.44	0.594068	0.13477	4.408	1.04331e-05	0.000310962
Cx3cr1	1109.04	0.667068	0.151553	4.40156	1.07473e-05	0.000318175
Irf9	522.224	0.592875	0.134811	4.39781	1.09348e-05	0.000322638
Rhoc	694.884	0.574285	0.130994	4.38404	1.16497e-05	0.00033975
Aasdh	347.273	-0.463325	0.10572	-4.38256	1.17294e-05	0.000341511
Ass1	664.546	0.517622	0.118188	4.37966	1.18866e-05	0.000344378
Limd1	334.662	0.463676	0.10587	4.37968	1.18853e-05	0.000344378
Sash1	628.636	0.412143	0.0940892	4.38034	1.18494e-05	0.000344378
Luc7l3	8580.07	-0.344645	0.0787119	-4.37857	1.19462e-05	0.000344408
Cpeb3	1146.36	-0.397925	0.0909118	-4.37704	1.20301e-05	0.000346259
Pih1d1	404.231	0.508793	0.116368	4.3723	1.22947e-05	0.000352147
Lipa	815.233	0.570285	0.130537	4.36876	1.24955e-05	0.00035674
Lmbrd2	2138.97	-0.433349	0.0992012	-4.36838	1.25169e-05	0.000356773
Tox2	440.44	-0.513805	0.118304	-4.34309	1.40493e-05	0.000395967
Ifitm2	1244.22	0.478058	0.110206	4.33786	1.43877e-05	0.000403565
Timp3	430.931	0.514259	0.118582	4.33676	1.446e-05	0.000404305
Ntrk2	11044	0.392573	0.0905174	4.33699	1.44448e-05	0.000404305
Snhg12	913.881	-0.453669	0.104714	-4.33247	1.47443e-05	0.000411602
Ctdspl2	2375.34	-0.437124	0.101009	-4.32757	1.50766e-05	0.000418893
Nbea	8363.13	-0.34854	0.0806174	-4.32339	1.53649e-05	0.000426224
Ak3	1248.14	0.425813	0.0985108	4.3225	1.54271e-05	0.000426605
Crip1	349.419	0.681442	0.15772	4.32057	1.55626e-05	0.000429679
Arl2bp	460.171	0.445294	0.103149	4.31699	1.58168e-05	0.000435333
Slc1a4	1284.54	0.383862	0.0889397	4.31597	1.589e-05	0.000436666
Irf2bpl	735.531	0.445657	0.103391	4.3104	1.6296e-05	0.00044643
Cmtm5	1528.95	0.500907	0.116258	4.30858	1.6431e-05	0.000449427
Syt14	962.127	-0.410909	0.0957078	-4.29337	1.75983e-05	0.000478387
Fam169a	1737.08	-0.53417	0.124455	-4.29209	1.77e-05	0.000479671
Ptgs1	377.884	0.447147	0.104289	4.28759	1.80621e-05	0.000487982
Rasl11a	472.901	0.832169	0.194117	4.28695	1.81141e-05	0.000488637
Slc39a1	1181.27	0.442115	0.103145	4.28633	1.8165e-05	0.000489261
S1pr1	2438.35	0.474246	0.110698	4.28413	1.83458e-05	0.000493377
H1f0	869.662	0.51287	0.119742	4.28313	1.84284e-05	0.000494842
Mfsd1	741.07	0.465655	0.108779	4.28074	1.86269e-05	0.000498651
Shprh	2753.6	-0.327533	0.0765216	-4.28026	1.86671e-05	0.000498969
Slitrk4	2226.78	-0.545508	0.127462	-4.27978	1.87078e-05	0.0004993
Runx1t1	1196.27	-0.557283	0.130237	-4.279	1.87734e-05	0.000499537
Cdc42ep4	538.831	0.556729	0.130147	4.27769	1.88846e-05	0.000500981
Spg21	693.792	0.58173	0.136411	4.26453	2.0032e-05	0.000530622
Carhsp1	593.086	0.526284	0.123547	4.25978	2.04631e-05	0.0005388
Mas1	382.337	0.453653	0.106537	4.25815	2.06124e-05	0.00054192
Rnf112	998.327	0.48257	0.113418	4.2548	2.0924e-05	0.000548476
Kcnma1	6292.8	-0.403216	0.094818	-4.25253	2.1137e-05	0.000552416
Fyb	457.346	0.689294	0.162079	4.25284	2.11081e-05	0.000552416
Fcer1g	5789.16	0.57803	0.135976	4.25096	2.12857e-05	0.000555477
S100a13	2247.67	0.430893	0.101388	4.24993	2.13836e-05	0.000556383
Rbm33	1311.82	-0.336884	0.0792984	-4.24831	2.15393e-05	0.000559609
Gm16794	384.53	-0.718755	0.16936	-4.24394	2.19631e-05	0.000568942
Arhgap29	364.603	-0.556533	0.13144	-4.23412	2.29444e-05	0.000589162
Scara3	422.403	0.529111	0.124983	4.23347	2.30114e-05	0.000590024
Fam13a	771.775	-0.4814	0.11395	-4.22468	2.3928e-05	0.000609973
Scamp2	520.752	0.496758	0.117582	4.22478	2.3917e-05	0.000609973
Itpr1	2184	-0.53547	0.126886	-4.22009	2.44208e-05	0.000619844
Med12l	581.767	-0.409013	0.0969457	-4.21898	2.45406e-05	0.000621989
Cyba	2056.15	0.530336	0.125914	4.21188	2.53256e-05	0.000640043
Nktr	4147.07	-0.40977	0.0973168	-4.21068	2.54601e-05	0.000641603
Zfp654	1360.26	-0.46376	0.110157	-4.21	2.55367e-05	0.000642612
Cers2	694.422	0.533399	0.126783	4.20717	2.58584e-05	0.000649781
Cdkn1b	1587.05	-0.478176	0.113761	-4.20335	2.62991e-05	0.000658039
Dnajc3	1798.02	0.44364	0.105592	4.20146	2.65203e-05	0.000662631
C3ar1	1318.94	0.709163	0.168896	4.1988	2.6833e-05	0.000668547
Gng4	366.634	-0.637474	0.15194	-4.19556	2.72194e-05	0.000676262
Vps13a	2154.05	-0.432892	0.103275	-4.19164	2.76941e-05	0.000685158
Pura	5331.6	-0.31488	0.0752642	-4.18366	2.86857e-05	0.000705725
Irs2	659.723	0.467329	0.111744	4.18214	2.8878e-05	0.000709207
Mpped1	520.775	-0.479233	0.114597	-4.1819	2.89078e-05	0.000709207
Zfp182	643.551	-0.404816	0.096851	-4.17978	2.91787e-05	0.000714858
Smg1	3007.36	-0.300768	0.0719727	-4.17892	2.92892e-05	0.000716568
4932438A13Rik	3768.45	-0.345547	0.0828304	-4.17174	3.02277e-05	0.000735444
Lamp1	3516.29	0.429502	0.102967	4.17127	3.02911e-05	0.00073597
Necap2	591.864	0.702559	0.168942	4.15859	3.20225e-05	0.000775895
Hivep2	2459.81	-0.380251	0.0915526	-4.15337	3.27618e-05	0.00079163
Rhob	2241.63	0.367066	0.0883716	4.15366	3.27195e-05	0.00079163
Rnh1	771.211	0.431722	0.103969	4.15243	3.28966e-05	0.0007938
Cmtm6	477.604	0.471312	0.113528	4.15152	3.30277e-05	0.000795873
Mafb	755.892	0.445715	0.107409	4.14969	3.32928e-05	0.000800433
Arhgdib	1012.23	0.666672	0.16066	4.14959	3.33078e-05	0.000800433
Zkscan8	784.195	-0.390815	0.0942109	-4.1483	3.34959e-05	0.000802763
Nnat	1297.57	0.784467	0.189162	4.14707	3.36756e-05	0.000805772
Sgpl1	627.181	0.42237	0.10186	4.14657	3.37498e-05	0.000805772
Acaa2	698.897	0.464604	0.112126	4.14359	3.41917e-05	0.000813901
C4b	1601.02	0.462708	0.111824	4.13784	3.50593e-05	0.000832844
Plk2	2554.35	0.492784	0.119154	4.13567	3.53917e-05	0.000835689
Cep170	2982.12	-0.404745	0.0979086	-4.13391	3.56647e-05	0.00084101
Ppip5k2	959.261	-0.362003	0.0877538	-4.12521	3.704e-05	0.00086648
Ddost	1191.81	0.592862	0.143881	4.12051	3.78041e-05	0.000882011
F13a1	488.224	0.618076	0.150163	4.11603	3.85462e-05	0.000896949
Fam217b	903.711	-0.444231	0.107961	-4.11473	3.87634e-05	0.000899406
Zfp292	3664.07	-0.358001	0.0869993	-4.11499	3.87202e-05	0.000899406
Tmem223	2420.03	0.423521	0.102934	4.11448	3.88049e-05	0.000899406
Trir	383.69	1.0523	0.256086	4.10917	3.97089e-05	0.000914343
2210408I21Rik	775.559	-0.546127	0.132924	-4.10857	3.9811e-05	0.000915497
Bmpr2	6598.84	-0.335465	0.0817241	-4.10484	4.04589e-05	0.000928654
Fez2	644.363	0.539665	0.131476	4.10467	4.04886e-05	0.000928654
Acvr2a	1787.07	-0.608631	0.148477	-4.09915	4.14666e-05	0.000949849
Kcnq3	4328.22	-0.351092	0.0856813	-4.09765	4.17357e-05	0.000954773
Epha3	676.23	-0.496029	0.121104	-4.09588	4.20559e-05	0.000959605
Glud1	4383.22	0.347767	0.0849348	4.09451	4.23054e-05	0.000964049
Pon3	759.28	0.677697	0.165648	4.09118	4.29184e-05	0.000974236
Idi1	394.191	-0.68314	0.16702	-4.09018	4.31047e-05	0.000977206
Ralgapa1	3185.59	-0.317007	0.0775162	-4.08956	4.32198e-05	0.000978557
Mbnl2	8024.45	-0.314998	0.0770756	-4.08687	4.37238e-05	0.000988697
Gm39469	1204.78	-0.531148	0.130028	-4.08486	4.41043e-05	0.000996023
Ubc	1463.7	0.444444	0.108827	4.08394	4.42791e-05	0.000997411
Dusp14	684.477	0.531584	0.130162	4.08401	4.42659e-05	0.000997411
Spidr	515.984	-0.410661	0.10068	-4.07887	4.52553e-05	0.00101293
Plcd4	1026.71	0.497778	0.122167	4.07459	4.60965e-05	0.00102911
Tprkb	2780.36	0.392528	0.0964073	4.07156	4.67002e-05	0.00103998
Errfi1	636.032	0.591968	0.145554	4.06701	4.76212e-05	0.00105515
Cdkl5	4097.8	-0.515437	0.126815	-4.06448	4.81405e-05	0.00106532
Them4	2062.64	0.488856	0.120461	4.0582	4.94518e-05	0.00108887
Sulf2	2136.67	0.405394	0.0999448	4.05618	4.98817e-05	0.00109487
Herc1	5390.39	-0.298472	0.0735918	-4.05577	4.99685e-05	0.00109487
Tmem47	9883.22	0.407596	0.100552	4.05359	5.04373e-05	0.00110367
Klhdc1	339.588	-0.470195	0.116211	-4.04606	5.20864e-05	0.00113132
Cds1	396.165	-0.547886	0.135427	-4.04562	5.21849e-05	0.00113207
Kcna4	1172.74	-0.536288	0.132655	-4.04273	5.2833e-05	0.00114472
Fgf12	2898.54	-0.514726	0.127381	-4.04085	5.32571e-05	0.00115249
Bicd1	3572.3	-0.329542	0.0816085	-4.03809	5.38891e-05	0.00116188
Xpo4	630.814	-0.335108	0.0829958	-4.03764	5.39908e-05	0.00116265
Clec7a	333.897	0.697559	0.173054	4.03087	5.55715e-05	0.00118997
Fbxo2	973.398	0.540781	0.13427	4.02755	5.63607e-05	0.00120339
Mt3	13601.3	0.425496	0.105938	4.01647	5.90756e-05	0.00125375
2410006H16Rik	2584.19	-0.431883	0.10755	-4.01564	5.9284e-05	0.00125666
Gltp	491.789	0.59476	0.148198	4.01327	5.98821e-05	0.00126732
Scn1a	4211.44	-0.35142	0.0876247	-4.01052	6.05862e-05	0.00127659
Ptpn1	382.72	0.42161	0.105121	4.01073	6.05326e-05	0.00127659
Itih3	413.573	0.483072	0.120469	4.00991	6.07414e-05	0.00127797
Ppwd1	316.229	-0.459801	0.114707	-4.00847	6.11142e-05	0.00128311
Anp32a	7166.52	-0.447578	0.1117	-4.00697	6.15038e-05	0.00128822
Slc35b2	582.068	0.548655	0.136925	4.00697	6.15033e-05	0.00128822
Ubxn7	844.022	-0.470799	0.117574	-4.00427	6.22102e-05	0.00130146
Dennd5b	2998.66	-0.363669	0.0908366	-4.00355	6.23986e-05	0.00130386
Cd68	2963.35	0.684263	0.17107	3.9999	6.33702e-05	0.00132259
Sirt7	366.291	0.666409	0.166815	3.99489	6.47247e-05	0.00134767
Kantr	3033.64	-0.59914	0.150201	-3.98892	6.63745e-05	0.00137713
Tmem98	300.141	0.736134	0.184624	3.98721	6.68557e-05	0.00138549
Rsbn1l	863.804	-0.365811	0.0918183	-3.98408	6.77433e-05	0.00140057
Ogt	8769.25	-0.389118	0.0977301	-3.98156	6.84645e-05	0.00141053
Brwd3	1083.3	-0.461019	0.115801	-3.98113	6.85886e-05	0.00141143
Tgfbr2	489.407	0.554929	0.139492	3.97821	6.94358e-05	0.0014272
Kdm4c	1041.54	-0.411001	0.103359	-3.97643	6.99565e-05	0.00143143
Srsf3	3516.36	0.451274	0.113488	3.9764	6.99667e-05	0.00143143
Rc3h1	1601.3	-0.333549	0.083924	-3.97442	7.05513e-05	0.00144172
Zfp759	401.834	-0.54174	0.136509	-3.96854	7.23136e-05	0.00147602
Mgst3	4343.27	-0.327739	0.0826438	-3.96568	7.31867e-05	0.00149039
Litaf	398.883	0.54389	0.137173	3.96499	7.33976e-05	0.00149229
Pcmtd1	4024.17	-0.398818	0.10066	-3.96203	7.4314e-05	0.00150638
Hspb1	344.637	0.64951	0.163973	3.96108	7.46108e-05	0.00151065
Pnp	676.959	0.546379	0.138086	3.9568	7.59615e-05	0.00153448
Scarb2	1570.54	0.372953	0.094275	3.95601	7.62105e-05	0.00153598
Gm38020	408.188	-0.46675	0.118058	-3.95357	7.69924e-05	0.00154997
Vopp1	913.087	-0.385547	0.097527	-3.95323	7.71033e-05	0.00155013
Gm48967	661.015	-0.481492	0.121827	-3.95226	7.74172e-05	0.00155143
Mcur1	719.671	0.450134	0.114034	3.94737	7.90156e-05	0.00158015
Slc38a9	1088.66	-0.295517	0.0748651	-3.94732	7.903e-05	0.00158015
Zfp280d	2178.71	-0.375302	0.0951299	-3.94515	7.97502e-05	0.00159274
Foxp1	1508.9	-0.430387	0.109116	-3.94431	8.00292e-05	0.0015929
Aldoc	18325.6	0.542606	0.137656	3.94174	8.08921e-05	0.00160644
Nrg1	307.89	-0.436679	0.110947	-3.93592	8.28775e-05	0.00164032
Ptprt	1981.39	-0.291673	0.0741481	-3.93366	8.36634e-05	0.00165031
Spata7	1400.91	-0.350549	0.0891857	-3.93055	8.47506e-05	0.00166989
Gla	346.294	0.489843	0.124647	3.92985	8.49976e-05	0.00167289
Usp9x	5423.11	-0.490239	0.125158	-3.91698	8.96668e-05	0.00175498
Nhs	383.923	-0.564046	0.144067	-3.91516	9.03449e-05	0.00176629
Rsbn1	437.281	-0.45279	0.115697	-3.9136	9.09317e-05	0.00177186
Dmtf1	2391.95	-0.36074	0.0922124	-3.91206	9.15135e-05	0.00178041
Clu	27556.3	0.487668	0.124714	3.91028	9.21908e-05	0.00178651
Igip	3240.92	-0.351806	0.0899876	-3.9095	9.24886e-05	0.00179032
Arxes1	624.774	0.760541	0.194659	3.90705	9.343e-05	0.00180457
Ogfod1	2529.85	-0.391261	0.100158	-3.90645	9.36611e-05	0.00180508
Srgn	2010.53	0.587021	0.150261	3.90668	9.35711e-05	0.00180508
Mertk	381.092	0.470017	0.120329	3.9061	9.37989e-05	0.00180576
Snhg8	1308.39	-0.465388	0.119155	-3.90573	9.39418e-05	0.00180653
Dbndd2	687.181	0.471621	0.120945	3.89946	9.64088e-05	0.00184591
Nsd2	3041.66	-0.273621	0.0702095	-3.8972	9.731e-05	0.00186115
3300002I08Rik	368.904	-0.433301	0.111314	-3.89261	9.91721e-05	0.00189353
Dio2	434.958	-0.46154	0.118572	-3.8925	9.92181e-05	0.00189353
Yeats4	312.51	0.703067	0.180649	3.8919	9.9463e-05	0.00189615
Tsc22d4	1490.52	0.58172	0.149768	3.88415	0.000102687	0.00194081
Ak6	560.411	0.418506	0.10774	3.8844	0.000102584	0.00194081
Lactb2	516.55	-0.365694	0.0941642	-3.88358	0.000102931	0.00194332
Mrps6	867.858	0.489605	0.126091	3.88296	0.000103193	0.00194619
Higd1a	24405.3	-0.516866	0.133171	-3.88122	0.000103932	0.00195803
mt-Tp	2541.63	-0.496146	0.127857	-3.88047	0.000104255	0.00196203
Rcan2	1657.38	-0.369044	0.0951507	-3.87852	0.000105092	0.00197146
Gna12	531.68	0.510922	0.131834	3.8755	0.000106408	0.00198767
Pld4	434.779	0.681159	0.175856	3.87338	0.000107335	0.00200075
Ccdc58	1557.84	-0.455546	0.117698	-3.87046	0.000108632	0.00202064
Galnt13	665.112	-0.579184	0.149714	-3.86861	0.000109457	0.00203171
Plekhb1	3452.35	0.522537	0.13508	3.86834	0.000109581	0.00203186
Tsen34	395.505	0.535913	0.138596	3.86674	0.000110299	0.00203976
Rasal2	2456.65	-0.339522	0.0878422	-3.86514	0.000111025	0.00204641
Gria4	1592.34	-0.361689	0.0935727	-3.86533	0.00011094	0.00204641
Cflar	483.238	0.468586	0.121319	3.86242	0.000112271	0.00206435
Mtus2	682.558	-0.344741	0.089281	-3.8613	0.000112783	0.00207161
Prkar2b	1080.94	-0.428831	0.111068	-3.86098	0.000112934	0.00207222
Ripk2	327.733	-0.376671	0.0976034	-3.8592	0.000113758	0.00208516
Crip2	2199.89	0.547862	0.142019	3.85767	0.000114474	0.0020961
Kat2b	678.77	0.411188	0.106666	3.85492	0.000115766	0.00211538
Fgf11	771.874	-0.504507	0.1309	-3.85415	0.000116135	0.00211991
Olig1	430.041	0.65671	0.170473	3.85229	0.000117018	0.00213382
Fuca1	1783.24	0.514099	0.133487	3.85129	0.000117496	0.00214033
Nme7	872.408	0.419578	0.109016	3.84877	0.000118715	0.00216029
Scn2a	9563.27	-0.403157	0.104988	-3.84001	0.000123027	0.00222269
Adam22	2723.71	-0.356772	0.092919	-3.8396	0.000123234	0.00222415
Osbpl1a	3342.47	-0.424713	0.110695	-3.83679	0.000124654	0.00223831
Sdccag8	1502.94	-0.360837	0.0942018	-3.83047	0.000127896	0.0022872
Apoe	24150.1	0.975072	0.254746	3.82762	0.000129389	0.00231065
Birc2	1290.5	-0.378743	0.09916	-3.81951	0.000133715	0.00237918
Rin2	739.524	0.568196	0.148796	3.81862	0.000134198	0.00238297
Amy1	717.699	-0.395614	0.103632	-3.81747	0.000134828	0.00239099
Filip1	420.359	-0.58068	0.152118	-3.8173	0.000134921	0.00239099
Gm12258	449.091	-0.424109	0.111175	-3.8148	0.000136294	0.00241288
Mlip	704.359	-0.496297	0.130191	-3.81208	0.000137803	0.00243715
Sfpq	1923.52	0.310662	0.0815341	3.81021	0.000138849	0.00245319
Fgf9	673.777	-0.478876	0.125694	-3.80986	0.000139046	0.00245421
Cox17	339.587	-0.390342	0.102509	-3.80789	0.000140158	0.00247135
Fmn1	395.75	-0.47125	0.123855	-3.80485	0.000141887	0.00249685
Top2a	323.628	0.581329	0.15281	3.80427	0.000142224	0.00250028
Synpo	1104.78	-0.472189	0.124184	-3.80232	0.000143345	0.00251591
Prrg3	410.561	-0.470001	0.123612	-3.80223	0.000143399	0.00251591
Galnt15	566.464	0.517995	0.136285	3.80082	0.000144217	0.00252775
Myo5a	8272.21	-0.304943	0.0802688	-3.79902	0.00014527	0.00254367
Braf	5329.8	-0.478077	0.125855	-3.79865	0.000145488	0.00254496
Carf	1429.29	-0.451131	0.118876	-3.79496	0.000147665	0.00258047
Lpcat1	656.114	0.5298	0.139703	3.79234	0.000149233	0.0026053
Folh1	475.951	0.51229	0.135201	3.78909	0.000151203	0.00263446
Pot1a	547.234	-0.366205	0.0966637	-3.78844	0.000151594	0.00263867
Plppr5	1926.24	-0.42959	0.11344	-3.78692	0.000152528	0.00264968
Abcg1	1763.56	0.426853	0.11273	3.78652	0.000152775	0.00265135
Elmod1	4298.73	-0.303314	0.0801162	-3.78593	0.000153136	0.00265502
Fnta	985.411	0.397733	0.10514	3.78289	0.000155021	0.00268241
Phc3	1180.28	-0.307289	0.0812459	-3.78221	0.000155444	0.00268709
Gpi1	11378.7	-0.582626	0.154264	-3.7768	0.000158855	0.002738
Hcn1	2496.91	-0.371576	0.0985748	-3.76948	0.000163588	0.00281406
Fabp5	3731.59	0.297806	0.0790375	3.7679	0.000164625	0.00282255
Ovgp1	383.758	-0.443518	0.117722	-3.76751	0.000164883	0.00282255
Acsbg1	1544.02	0.333245	0.0884418	3.76795	0.000164592	0.00282255
Psmd6	2822.13	0.5283	0.140225	3.76753	0.000164874	0.00282255
Dcx	1331.29	-0.453872	0.120454	-3.76801	0.000164551	0.00282255
Ube2t	380.578	-0.59939	0.159117	-3.76698	0.000165234	0.00282582
Trmt13	483.464	-0.35164	0.0934219	-3.764	0.000167219	0.00285408
B230307C23Rik	463.865	-0.422249	0.112188	-3.76377	0.000167372	0.00285408
Gm9801	502.805	-0.423719	0.112655	-3.7612	0.0001691	0.0028763
Usp34	5129.14	-0.317544	0.0844283	-3.7611	0.000169165	0.0028763
Hint3	796.547	-0.427188	0.113622	-3.75972	0.000170101	0.00288386
Rc3h2	3036.23	-0.284865	0.0757887	-3.75867	0.000170819	0.0028877
Abcb7	1153.37	-0.358658	0.0954294	-3.75837	0.000171027	0.00288844
Bend6	1706.86	-0.44849	0.119383	-3.75673	0.00017215	0.00289788
Zfp994	514.492	-0.363488	0.0967496	-3.75699	0.000171966	0.00289788
Sumf1	413.239	0.356935	0.0950497	3.75524	0.000173172	0.00290517
Cd52	1806.52	0.576951	0.153689	3.75402	0.00017402	0.00291384
Uqcrfs1	1883.22	0.662209	0.176389	3.75425	0.00017386	0.00291384
Map3k2	1613.04	-0.304554	0.0811405	-3.75342	0.000174438	0.00291547
Gdap1	4084.44	-0.356814	0.095096	-3.75215	0.000175325	0.00291786
Smyd3	939.155	-0.433211	0.115465	-3.75188	0.000175512	0.00291786
Gbp3	384.322	0.599077	0.159797	3.74899	0.000177545	0.00293934
Ctxn2	1326.6	-0.505407	0.134834	-3.74837	0.00017799	0.00294394
Dop1a	1469.67	-0.309022	0.0826801	-3.73757	0.000185809	0.00305099
Kctd16	1574.68	-0.475394	0.127195	-3.73752	0.000185848	0.00305099
Osbpl3	467.986	-0.392298	0.104998	-3.73624	0.000186789	0.00306358
Med7	1410.16	0.714502	0.191342	3.73416	0.000188346	0.0030845
Slf1	1282.33	-0.447227	0.119777	-3.73383	0.000188589	0.0030845
Tmem245	2196.8	-0.39239	0.105134	-3.73229	0.000189748	0.00310043
Rprd1a	1457.37	-0.431325	0.115593	-3.73142	0.000190406	0.00310556
Kcnab1	2181.97	-0.562164	0.15077	-3.72862	0.000192531	0.00312863
Gfpt1	1422.93	-0.381784	0.102582	-3.72176	0.000197839	0.00320307
Fn1	1793.27	0.398602	0.107237	3.71703	0.000201575	0.00325556
Ttc37	996.005	-0.379224	0.102154	-3.71228	0.000205404	0.00329526
Znfx1	486.806	0.4621	0.124543	3.71036	0.000206963	0.00331423
Anxa5	5781.65	0.466679	0.125878	3.70739	0.000209405	0.00334725
Atp11b	2648.82	-0.389044	0.105079	-3.7024	0.000213573	0.00340769
Tpt1	6144.97	0.415883	0.112593	3.69368	0.000221031	0.00351712
Cacnb2	728.311	-0.404551	0.109576	-3.69197	0.000222526	0.00352817
Kirrel3	302.089	0.513761	0.139273	3.68889	0.000225237	0.00356474
Trp53inp1	1136.46	-0.391854	0.106257	-3.68779	0.000226208	0.00357368
Rmst	451.668	-0.590087	0.160069	-3.68646	0.000227395	0.00358922
Sytl2	543.38	-0.451094	0.122397	-3.68549	0.00022826	0.00359642
Stag2	3016.54	-0.345509	0.093884	-3.68016	0.000233084	0.0036626
Resp18	1838.27	-0.504358	0.137079	-3.67933	0.000233846	0.00367063
Hltf	1180.9	-0.382842	0.104064	-3.67892	0.00023422	0.00367063
Cntn4	900.958	-0.487887	0.132612	-3.67905	0.000234102	0.00367063
Prelp	333.529	0.535273	0.145526	3.67819	0.000234898	0.00367472
Zfp382	447.784	-0.48682	0.132638	-3.67029	0.000242278	0.00377341
Nbeal1	2128.09	-0.321969	0.0877619	-3.66866	0.000243825	0.00379415
Bcl10	469.895	0.506719	0.138143	3.66809	0.000244369	0.00379926
Svbp	1490.72	0.524329	0.143058	3.66514	0.000247208	0.00383324
Pros1	1288.79	0.368567	0.100585	3.66424	0.000248076	0.00384333
Vezt	1831.47	-0.29473	0.0804433	-3.66382	0.000248486	0.00384629
Atad2b	984.554	-0.300536	0.0820392	-3.66332	0.000248967	0.00385036
Sat1	14320.6	0.418826	0.114352	3.66262	0.000249653	0.00385758
Plpp3	3867.5	0.375407	0.102524	3.66166	0.00025059	0.00386527
Cdc42bpa	7223.64	-0.33182	0.0906264	-3.66141	0.000250833	0.00386563
Myo9a	3863.37	-0.321953	0.0881077	-3.65408	0.000258102	0.00397071
Atp6v0e	5481.83	0.365525	0.100052	3.65334	0.000258851	0.00397876
Fjx1	386.819	0.437679	0.119815	3.65295	0.000259245	0.00398135
Tapbp	567.129	0.42996	0.117879	3.64747	0.000264838	0.00406016
Naaa	986.378	0.438589	0.120322	3.64512	0.000267267	0.00409384
Tmem219	317.734	0.386583	0.106073	3.64451	0.000267899	0.00409995
Zfp955b	2257.95	-0.400547	0.109945	-3.64315	0.000269323	0.00411817
Ro60	4173.35	-0.277556	0.0762203	-3.6415	0.000271051	0.0041374
Zyx	336.53	0.518938	0.142615	3.63873	0.000273983	0.00417854
Cyld	1559.03	-0.319573	0.0878424	-3.63802	0.000274737	0.00418518
Gm48482	590.321	-0.553322	0.1521	-3.63788	0.000274893	0.00418518
Frmd4a	1280.68	0.259013	0.0712245	3.63657	0.000276288	0.00419833
Atp6v0a2	346.765	0.469151	0.129061	3.63512	0.000277854	0.00421204
Zfp874b	342.86	-0.420056	0.115638	-3.6325	0.000280689	0.00425136
Zfp652	671.149	-0.357543	0.0984921	-3.63017	0.000283233	0.00428253
Pcdh8	1056.31	0.383364	0.105729	3.62592	0.000287933	0.00433499
Dbx2	641.809	0.475288	0.131138	3.62434	0.000289704	0.00435422
Fut9	5703.72	-0.351818	0.0970971	-3.62337	0.000290793	0.00435873
Nfia	4309.28	0.308222	0.0850653	3.62336	0.0002908	0.00435873
Sall1	364.593	0.439634	0.121325	3.62361	0.000290521	0.00435873
Prdx4	1271.23	0.398381	0.109953	3.62319	0.000290994	0.00435873
Rock2	7996.32	-0.308985	0.0853251	-3.62127	0.000293156	0.00437994
Gm20300	1923.36	-0.378777	0.104725	-3.61688	0.000298178	0.00444366
Homer2	734.401	-0.41176	0.114026	-3.61111	0.00030489	0.00453985
Slc2a3	3017.53	-0.512464	0.14206	-3.60739	0.000309292	0.00460149
Man2b1	847.792	0.326299	0.0904601	3.60711	0.000309632	0.00460267
Cyp2j9	489.768	0.444548	0.123255	3.60673	0.000310077	0.0046045
Uba6	1117.72	-0.365675	0.101392	-3.60656	0.000310278	0.0046045
Cdk13	1619.66	-0.266229	0.0738346	-3.60574	0.000311262	0.00461522
Cd34	363.654	-0.513132	0.142404	-3.60334	0.000314153	0.00465417
AW549877	2212.47	-0.321684	0.0892841	-3.60292	0.00031466	0.00465777
Eya4	365.285	0.383093	0.106376	3.6013	0.000316625	0.00467898
Tor1aip1	582.831	0.321404	0.089294	3.59939	0.000318968	0.00470613
Zfyve9	1273.83	-0.32051	0.0891661	-3.59452	0.000324985	0.00478646
Mcm8	397.988	-0.479321	0.133455	-3.59162	0.000328625	0.00483171
Zfp442	409.982	-0.520017	0.14481	-3.59104	0.000329361	0.00483171
2700081O15Rik	409.376	0.360623	0.100415	3.59134	0.000328987	0.00483171
Gli3	481.706	0.405751	0.113123	3.5868	0.000334764	0.0049018
Gdf11	430.471	0.438313	0.122227	3.58607	0.0003357	0.00491143
Fam160a2	1025.78	-0.329586	0.0919263	-3.58533	0.000336656	0.00491724
Slc39a10	2243.73	-0.416673	0.116252	-3.58424	0.000338066	0.00493375
Zyg11b	3700.67	-0.319891	0.0892628	-3.5837	0.000338759	0.00493725
Extl1	341.274	-0.406237	0.113359	-3.58362	0.000338867	0.00493725
Pcm1	5877.82	-0.318093	0.0887787	-3.58299	0.000339683	0.00493846
Hecw1	3400.69	-0.339999	0.0948927	-3.58299	0.000339686	0.00493846
Tmx3	4061.82	-0.369132	0.103026	-3.58291	0.000339791	0.00493846
Fam117b	1935.35	-0.365851	0.10213	-3.5822	0.000340709	0.00494773
Sbf2	1636.92	-0.267969	0.0748491	-3.58013	0.000343429	0.00498312
Cplane1	1283.59	-0.292676	0.0817593	-3.57973	0.000343949	0.00498655
Ralgds	575.833	0.475642	0.132895	3.57909	0.000344792	0.00499056
Plscr4	487.699	0.45022	0.125985	3.5736	0.000352108	0.0050756
Apobec1	500.066	0.492637	0.137996	3.56995	0.000357055	0.00513012
P4ha1	2987.21	-0.38412	0.107629	-3.56894	0.000358425	0.00514141
Serpini1	5982.55	-0.485357	0.136076	-3.5668	0.000361362	0.00517511
Selenoi	935.972	-0.332274	0.0931563	-3.56685	0.000361302	0.00517511
Arhgef9	2553.02	-0.442597	0.124132	-3.56553	0.000363124	0.00519613
Dennd2a	374.54	0.385564	0.108172	3.56437	0.000364737	0.00520664
Psmb8	353.211	0.551221	0.154645	3.56443	0.000364647	0.00520664
Maf1	773.501	0.591941	0.166344	3.55854	0.000372928	0.00529342
Cstf2	1561.64	-0.406274	0.114263	-3.55561	0.000377098	0.00534829
Bdnf	2327.53	0.633684	0.17832	3.55363	0.000379955	0.00538016
Zfp760	428.043	-0.339716	0.0956802	-3.55054	0.000384446	0.00541603
Ccdc77	347.658	-0.441921	0.124626	-3.54598	0.000391156	0.00549459
Mtmr10	489.417	0.406452	0.114622	3.54604	0.000391069	0.00549459
Gm44846	521.663	-0.394849	0.111419	-3.54383	0.000394365	0.00552447
Tob1	839.579	0.376719	0.106356	3.54206	0.000397014	0.00555032
Bcl11a	2093.61	-0.391507	0.110537	-3.54185	0.000397334	0.00555038
Dmxl1	2352.19	-0.38223	0.107936	-3.54128	0.000398191	0.00555796
Dok6	3038.71	-0.442102	0.124862	-3.54073	0.000399019	0.0055651
Nlk	842.678	-0.3565	0.100735	-3.53897	0.000401687	0.00559788
Gm47483	300.16	-0.427534	0.120827	-3.53841	0.000402541	0.00560091
Pclo	5762.46	-0.393917	0.111338	-3.53803	0.000403128	0.00560466
Mlf2	2038.85	0.467603	0.132184	3.5375	0.000403928	0.00561134
Magi3	642.429	-0.35672	0.100945	-3.53382	0.000409605	0.00567678
Bmpr1b	721.693	0.377737	0.107014	3.52979	0.000415883	0.00575474
Heatr5a	328.354	0.381219	0.10805	3.52818	0.000418434	0.00578549
Gm43300	369.322	-0.533207	0.151147	-3.52774	0.000419125	0.0057905
Trmt10a	382.656	-0.385208	0.10926	-3.52561	0.000422511	0.00582814
Msl2	831.139	-0.295396	0.0838182	-3.52424	0.000424694	0.00584836
Ten1	376.566	0.418336	0.118708	3.52407	0.000424973	0.00584836
Brd8	3335.29	-0.309091	0.0877002	-3.5244	0.000424438	0.00584836
Tmcc3	540.59	0.321767	0.0913719	3.52151	0.0004291	0.00590054
Crlf3	312.2	0.410631	0.116772	3.51652	0.000437246	0.00599385
9330182L06Rik	780.005	-0.358738	0.102072	-3.51455	0.000440492	0.00603365
Sparc	14484	0.410173	0.116727	3.51393	0.000441521	0.00604305
Ash2l	500.543	0.345021	0.098264	3.51117	0.000446145	0.0060827
Vcam1	639.872	0.406217	0.1157	3.51096	0.000446491	0.00608271
Nek6	1099.25	0.394852	0.112603	3.50659	0.00045388	0.00617382
Tasor2	1037.34	-0.333413	0.0951264	-3.50494	0.000456702	0.00620263
Nek1	1627.98	-0.359366	0.102543	-3.50453	0.000457418	0.00620278
Ncam2	2198.58	-0.270302	0.0771342	-3.50431	0.000457788	0.00620303
Marf1	1284.46	-0.446469	0.1275	-3.50172	0.000462259	0.00625879
Clta	2140.95	0.56057	0.160162	3.50002	0.000465229	0.00628934
Cwf19l2	1826.36	-0.296553	0.0847677	-3.49842	0.000468016	0.00631248
Csrnp3	2573.74	-0.327215	0.0935426	-3.49803	0.000468708	0.00631697
Fat3	778.093	-0.354959	0.101621	-3.49296	0.000477705	0.00643331
Dnal1	1226.51	-0.324219	0.0928565	-3.49162	0.000480108	0.00646074
Krcc1	1025.39	0.513662	0.147133	3.49113	0.000480975	0.00646086
Tmem161b	642.354	-0.418396	0.11985	-3.491	0.000481217	0.00646086
Styx	486.917	-0.400844	0.114862	-3.48979	0.000483396	0.00648516
Purb	16097.7	-0.278935	0.079992	-3.48704	0.000488402	0.00653261
Ly6h	395.248	0.685383	0.196552	3.48703	0.000488416	0.00653261
Pisd	415.01	0.392362	0.112542	3.48635	0.000489658	0.00653929
Anxa6	990.75	0.393944	0.11299	3.48652	0.000489349	0.00653929
Il1rapl1	1501.1	-0.53828	0.154528	-3.48337	0.000495137	0.00660745
Psph	1509.9	0.386773	0.111071	3.48223	0.000497265	0.006625
Hmbs	301.149	0.641045	0.1841	3.48206	0.00049758	0.006625
Gpx8	2674.9	0.420821	0.120842	3.48242	0.000496897	0.006625
Bcar3	311.398	0.370447	0.106406	3.48145	0.000498713	0.00663478
Tmco3	935.565	0.353861	0.101689	3.47984	0.000501722	0.00666504
Gm37211	320.755	-0.403431	0.115953	-3.47927	0.000502781	0.00667406
Ddx41	356.556	0.497718	0.143166	3.4765	0.000508008	0.00672318
Nde1	520.46	0.51337	0.147751	3.47457	0.000511678	0.00676159
Pfn1	1586.54	0.911554	0.26251	3.47246	0.000515709	0.00680466
Suz12	2155.49	-0.314801	0.0906882	-3.47125	0.000518048	0.0068253
Hspa4l	4148.17	-0.298124	0.0858923	-3.47091	0.000518702	0.00682622
Plek	883.269	0.521474	0.150246	3.47081	0.000518893	0.00682622
Flna	557.036	0.361296	0.104207	3.46711	0.000526082	0.00690017
Fpgt	929.41	-0.452285	0.130502	-3.46574	0.000528778	0.00691212
Ccng1	3917.87	-0.36658	0.105771	-3.46579	0.00052867	0.00691212
Prepl	1535.63	-0.477604	0.137801	-3.46591	0.000528445	0.00691212
Hnrnpab	555.443	0.33788	0.0975294	3.46439	0.00053143	0.00693931
A830082N09Rik	626.501	-0.390933	0.112922	-3.46198	0.00053621	0.00699137
Lnpk	1433.32	-0.434972	0.125775	-3.45832	0.000543551	0.00707661
Lyn	462.175	0.511358	0.14786	3.45839	0.000543414	0.00707661
Rps27	13283.9	-0.396043	0.114583	-3.45638	0.000547487	0.00711639
Zranb2	12259.6	-0.305415	0.0883668	-3.45621	0.000547819	0.00711639
Gfra1	618.269	0.403284	0.116796	3.45288	0.000554626	0.00718892
Mettl4	622.526	-0.352883	0.102222	-3.45214	0.000556163	0.00719824
Mpeg1	1369.37	0.488176	0.141489	3.45027	0.000560017	0.00723749
B4galt5	329.444	0.403949	0.117103	3.44951	0.000561601	0.00724196
Armc10	410.818	0.486487	0.141029	3.44954	0.000561538	0.00724196
Ankrd37	596.449	-0.391283	0.113438	-3.44932	0.000562007	0.00724196
Kcnj9	700.769	-0.418773	0.121454	-3.44798	0.000564793	0.00727253
Me2	340.429	0.480465	0.139364	3.44755	0.000565704	0.00727363
Zfc3h1	1684.35	-0.307771	0.0892847	-3.44707	0.000566703	0.00727586
Upf3a	526.556	0.39874	0.115813	3.44296	0.000575389	0.0073659
Phip	3826.83	-0.276352	0.0803175	-3.44074	0.000580121	0.00741569
Slc2a1	1057.83	-0.486178	0.141351	-3.43951	0.00058277	0.00743683
Rhoa	1514.25	0.409466	0.119087	3.43837	0.000585219	0.00745921
Mdm4	2863.62	-0.355869	0.103534	-3.43721	0.00058775	0.00748606
Sphkap	5812.69	-0.364	0.105945	-3.43575	0.000590922	0.00752102
Lingo2	1077.04	-0.312488	0.0910137	-3.43342	0.000596026	0.00756184
D130040H23Rik	619.164	-0.475227	0.138429	-3.43299	0.000596967	0.00756516
Map2k2	380.557	0.387513	0.112888	3.43273	0.000597537	0.00756694
Gm4924	631.242	-0.391005	0.113969	-3.43081	0.000601783	0.00760431
Nim1k	811.238	0.369193	0.107645	3.42971	0.00060423	0.00762976
Mccc1	518.309	-0.318713	0.0929546	-3.42869	0.000606496	0.00765288
Rapgef4	2100.07	-0.403439	0.11782	-3.42421	0.000616598	0.00775259
Nptn	4574.44	-0.288193	0.0842074	-3.42242	0.00062066	0.00779741
Hsp90b1	12693.8	-0.402589	0.117638	-3.42225	0.000621049	0.00779741
Gad1	6382.22	-0.430626	0.125885	-3.4208	0.000624377	0.00783361
Atp1b3	2053.11	0.325916	0.095295	3.42007	0.000626045	0.00784869
Myh10	2446.61	-0.387462	0.113308	-3.41954	0.00062727	0.00784869
Nufip2	1708.7	-0.346512	0.10133	-3.41965	0.000627018	0.00784869
Mrps26	510.467	0.635432	0.186095	3.41455	0.000638868	0.00797566
Il13ra1	379.62	0.517523	0.151841	3.40833	0.000653626	0.00812535
Hspb6	1007.15	0.519715	0.152571	3.4064	0.000658269	0.00817153
S100a16	4621.56	0.445207	0.130729	3.40556	0.000660283	0.00817946
Fxyd5	600.7	0.412656	0.121172	3.40555	0.0006603	0.00817946
Grk3	1404.81	-0.264519	0.0777359	-3.40279	0.000667023	0.00824007
Tns3	559.807	0.374947	0.110241	3.40114	0.000671042	0.00827181
Rab30	2059.09	-0.379626	0.111713	-3.39823	0.000678227	0.00834869
Dbnl	484.234	0.455197	0.133978	3.39756	0.000679898	0.00836341
Zdhhc2	1210.25	-0.301391	0.0887436	-3.3962	0.000683295	0.00838763
Sos1	1921.36	-0.286523	0.0844136	-3.39428	0.000688104	0.0084349
Clock	3114.45	-0.255557	0.0753743	-3.39051	0.000697621	0.00851704
Slc31a2	389.301	0.380955	0.112669	3.3812	0.000721708	0.00875543
Slc22a23	655.24	0.35694	0.105585	3.3806	0.000723276	0.00876841
Focad	450.634	-0.32467	0.0961036	-3.37834	0.00072926	0.00882274
Jmjd6	814.721	-0.464023	0.137378	-3.3777	0.000730941	0.00883446
Cfap69	317.791	-0.387324	0.114703	-3.37675	0.000733478	0.00884144
Tmem97	387.64	-0.571832	0.169335	-3.37692	0.000733023	0.00884144
Adipor1	1763.63	0.29139	0.0863202	3.37569	0.000736316	0.00886549
Jarid2	954.19	-0.313229	0.0927987	-3.37536	0.000737195	0.00887
Lss	479.152	-0.350704	0.103916	-3.37487	0.0007385	0.00887358
Zdhhc15	384.375	-0.401513	0.119	-3.37406	0.000740681	0.00888767
Tbc1d30	585.406	-0.42981	0.127418	-3.37321	0.000742969	0.00890905
Sipa1l2	414.384	0.371642	0.110263	3.37051	0.000750303	0.00897257
Gpt2	1105.23	0.333481	0.0990247	3.36766	0.000758096	0.00904733
Rassf3	318.655	-0.432067	0.128291	-3.36786	0.000757528	0.00904733
Tafa2	2107.14	-0.42667	0.12669	-3.36783	0.000757613	0.00904733
Ift22	1212.09	0.36446	0.108246	3.36695	0.000760033	0.0090643
Mrtfb	3425.31	-0.398493	0.118416	-3.36519	0.000764896	0.00911613
Cyp51	905.829	-0.310198	0.09221	-3.36404	0.000768106	0.00914202
Gas2	360.633	-0.426265	0.126896	-3.35916	0.000781797	0.00926116
Cnp	1529.19	0.537397	0.16011	3.35641	0.000789602	0.00934106
Nefm	950.712	-0.361874	0.107948	-3.35229	0.000801456	0.00943693
Tut4	2141.47	-0.291853	0.0870754	-3.35172	0.000803102	0.00943738
Mgst1	8596.56	0.376928	0.112452	3.3519	0.000802578	0.00943738
Tmem176b	3037.49	0.386864	0.115591	3.34683	0.000817419	0.00959923
P4ha2	631.896	-0.543476	0.162482	-3.34484	0.0008233	0.00966185
Fbxo9	737.809	0.294841	0.088163	3.34427	0.000824986	0.00966386
Nfat5	2198.87	-0.232721	0.0695963	-3.34388	0.000826169	0.00966975
Zcchc7	2079.53	-0.255266	0.0763461	-3.34354	0.000827163	0.00967495
Irgm1	500.111	0.601948	0.180273	3.33908	0.00084055	0.00981199
Fam135a	1341.88	-0.341977	0.102485	-3.33684	0.000847352	0.00987555
Cep350	1459.87	-0.292026	0.0875185	-3.33674	0.000847677	0.00987555
Scrn3	899.611	-0.393963	0.118065	-3.33683	0.000847393	0.00987555
Plxnb2	711.272	0.418669	0.125549	3.33471	0.000853886	0.00994131
Frmd3	368.132	-0.389992	0.116966	-3.33423	0.000855345	0.00995172
Fam104a	444.84	0.466573	0.140046	3.33157	0.000863589	0.0100395
Rad18	790.183	-0.436089	0.130966	-3.3298	0.000869087	0.0100916
Rgs19	382.22	0.571218	0.171583	3.32912	0.000871224	0.0101098
Cyb561	440.932	-0.412142	0.123831	-3.32827	0.000873868	0.0101338
Wwc1	861.266	0.314052	0.0943929	3.32707	0.000877647	0.0101627
Ric1	925.967	-0.312693	0.0939884	-3.32693	0.00087809	0.0101627
Dnlz	333.817	0.809604	0.243382	3.32647	0.000879532	0.010166
Mpv17	639.248	0.350843	0.105465	3.32662	0.000879052	0.010166
Hmox1	519.171	0.542784	0.163304	3.32377	0.000888107	0.0102584
Slc43a3	367.731	0.434067	0.130711	3.32082	0.000897522	0.0103535
Atp2b4	1225.12	-0.376594	0.113418	-3.3204	0.000898897	0.0103558
2010300C02Rik	1199.69	-0.332763	0.100333	-3.3166	0.000911199	0.0104839
Frmpd4	1660.45	-0.386281	0.116566	-3.31384	0.000920235	0.010574
Trem2	1604.39	0.515768	0.155666	3.3133	0.000922008	0.0105875
Tab2	1815.32	0.261802	0.0791006	3.30973	0.000933844	0.0107024
Arhgap32	1265.89	-0.375987	0.113634	-3.30877	0.000937084	0.0107326
Slc1a3	44467	0.252441	0.0763035	3.30838	0.000938374	0.0107334
Tiparp	1283.34	0.306539	0.0926874	3.30723	0.000942223	0.0107565
Otud4	1790.4	-0.274098	0.0828931	-3.30665	0.000944195	0.010772
Ids	3442.48	-0.361949	0.109556	-3.30378	0.000953911	0.0108547
Msmo1	1450.14	-0.404771	0.122578	-3.30214	0.000959518	0.0109115
Itm2b	26428.3	0.631267	0.191204	3.30154	0.000961553	0.0109276
Cebpd	392.341	0.475745	0.144206	3.29906	0.000970086	0.0110033
Spice1	338.301	-0.394589	0.119669	-3.29734	0.000976045	0.0110495
Dpp6	1938.81	-0.352485	0.106915	-3.29686	0.000977707	0.0110612
Vps13b	1986.03	-0.289841	0.0879212	-3.2966	0.000978627	0.0110645
Gngt2	722.875	0.500013	0.151726	3.2955	0.000982456	0.0111007
Eif4a1	2995.35	0.349913	0.106213	3.29445	0.000986161	0.0111283
Yipf3	383.458	0.407027	0.123564	3.29405	0.000987563	0.0111325
Fads2	592.452	0.493952	0.149956	3.29398	0.0009878	0.0111325
Ano3	6455.25	-0.479736	0.145739	-3.29175	0.000995677	0.0111926
Asrgl1	2441.05	0.372876	0.113275	3.29179	0.000995536	0.0111926
Rexo2	1281.74	0.55657	0.169101	3.29135	0.000997081	0.0112013
Aph1b	848.137	-0.271926	0.0826289	-3.29093	0.000998566	0.0112054
Car5b	324.888	0.427282	0.12986	3.29033	0.00100071	0.0112205
Cacna2d1	6925.62	-0.421037	0.127975	-3.29	0.00100187	0.0112264
Epb41l3	1549.79	-0.323621	0.0984023	-3.28876	0.00100631	0.011269
Mpp1	741.79	0.336123	0.102266	3.28677	0.00101344	0.0113203
Rasgrf1	4739.86	-0.339435	0.103289	-3.28628	0.0010152	0.0113325
Tsc22d2	1635.62	-0.27096	0.0825117	-3.2839	0.00102381	0.0114157
Slc27a1	696.91	0.350793	0.106823	3.28386	0.00102395	0.0114157
Adgrb3	2659.63	-0.342187	0.104254	-3.28223	0.0010299	0.0114603
Mdga2	2157.35	-0.312598	0.0953122	-3.27972	0.00103909	0.0115334
Klhl2	2907.57	-0.356643	0.108757	-3.27928	0.00104073	0.0115443
Ptprs	3446.32	0.309391	0.0943524	3.2791	0.00104138	0.0115443
St6gal2	315.735	-0.500245	0.152635	-3.27739	0.00104771	0.0115925
Ube3a	10483.3	-0.364638	0.111283	-3.27666	0.00105043	0.0116081
5330431K02Rik	465.355	0.399169	0.121866	3.27548	0.00105484	0.0116422
Zmym2	3548.85	-0.353015	0.107784	-3.27521	0.00105584	0.011646
Pank2	349.259	0.31156	0.0952424	3.27123	0.0010708	0.011778
Unc80	5584.34	-0.318086	0.0972613	-3.27043	0.00107384	0.0118002
Tnik	6255.61	-0.250472	0.0766183	-3.26909	0.00107896	0.011849
Fip1l1	1974.68	-0.275298	0.0842295	-3.26843	0.00108148	0.0118619
Ypel2	653.903	-0.328628	0.100561	-3.26793	0.00108336	0.0118702
Lhfp	446.371	0.332659	0.101817	3.26722	0.0010861	0.0118904
Slc39a12	978.19	0.380873	0.116609	3.26623	0.00108988	0.011917
Grm7	1292.25	-0.333707	0.102191	-3.26553	0.0010926	0.0119393
Ezh1	1454.57	-0.386127	0.118367	-3.26212	0.00110583	0.0120614
Smarca1	1463.25	-0.331778	0.101781	-3.25974	0.00111516	0.0121331
E430024I08Rik	674.346	-0.440441	0.135134	-3.25928	0.00111694	0.012145
Dck	886.412	-0.357634	0.109844	-3.25582	0.00113066	0.0122715
Zfp955a	1148.36	-0.37817	0.116175	-3.25517	0.00113324	0.0122919
Lrrc8b	2085.57	-0.29936	0.0920135	-3.25344	0.00114017	0.0123594
Ttbk2	1825.11	-0.238709	0.0733855	-3.25281	0.00114269	0.0123791
Scai	3025.24	-0.354244	0.108951	-3.25141	0.00114833	0.0124326
Slitrk1	687.722	-0.326654	0.100509	-3.25001	0.00115403	0.0124866
Per2	372.718	0.359056	0.11051	3.24908	0.00115778	0.0125195
Dock1	863.176	0.399857	0.123101	3.24819	0.0011614	0.012551
S100b	1703.97	0.439863	0.135487	3.24654	0.00116815	0.0126085
Cep83os	775.174	-0.349715	0.107798	-3.24417	0.00117793	0.0127062
Phb2	565.925	0.463952	0.143072	3.24278	0.00118369	0.0127486
Taf15	583.178	-0.380124	0.117231	-3.24252	0.00118476	0.0127486
Abca5	1461.41	-0.384985	0.118821	-3.24004	0.00119512	0.0128523
Zfp770	855.228	-0.319627	0.0986902	-3.23869	0.00120079	0.0128975
Zdhhc21	1888.44	-0.240299	0.074204	-3.23836	0.0012022	0.0129048
Slc25a20	473.321	0.418369	0.129263	3.23657	0.00120975	0.0129779
Ampd3	392.554	0.452252	0.139777	3.23552	0.00121422	0.0130179
Txnip	1104.54	0.468913	0.145028	3.23326	0.00122386	0.0131127
Pak1	4147.32	-0.371406	0.114944	-3.23119	0.00123275	0.0131765
Gmps	4308.67	-0.397411	0.123148	-3.22712	0.00125045	0.0133333
Alg13	501.439	-0.433907	0.134456	-3.22713	0.00125039	0.0133333
1810058I24Rik	2178.19	0.271779	0.0843049	3.22376	0.00126519	0.0134498
Decr1	780.17	0.417	0.12943	3.22181	0.00127383	0.0134802
Ufl1	2041.87	-0.297942	0.0924733	-3.22192	0.00127334	0.0134802
Ate1	2824	-0.311882	0.0968109	-3.22156	0.00127494	0.0134802
Cmtm3	388.219	0.572731	0.177743	3.22224	0.00127194	0.0134802
Polk	615.739	-0.352102	0.109293	-3.22165	0.00127457	0.0134802
H2-D1	1240.18	0.423356	0.131401	3.22185	0.00127365	0.0134802
Sfxn1	1687.6	0.301119	0.0934861	3.221	0.00127743	0.0134903
Atf3	309.071	0.538466	0.167201	3.22047	0.00127982	0.0134994
Tet2	1391.27	-0.360091	0.111841	-3.21967	0.00128338	0.0135127
Slc45a4	368.972	0.431845	0.134185	3.21828	0.00128961	0.0135666
Epb41l4b	623.107	-0.366008	0.113753	-3.21757	0.0012928	0.0135875
Lrch2	1289.77	-0.308578	0.0959719	-3.21529	0.00130312	0.0136787
Pcf11	1834.26	-0.34608	0.107655	-3.21472	0.0013057	0.0136905
Apaf1	771.931	-0.296219	0.0921579	-3.21425	0.00130785	0.0137048
Trim37	3466.23	-0.403607	0.12563	-3.21267	0.00131509	0.0137562
Cpsf6	4182.45	-0.377608	0.117615	-3.21055	0.00132483	0.0138334
Igsf9b	642.19	-0.32264	0.100521	-3.20967	0.00132887	0.0138591
Scaper	1767.91	-0.283277	0.0883072	-3.20785	0.0013373	0.0139387
Tlcd4	1144.45	-0.382053	0.119123	-3.20722	0.00134023	0.013961
Cacng3	966.787	-0.483947	0.150917	-3.20671	0.00134261	0.0139776
4930402H24Rik	1573.79	0.260074	0.0811211	3.20599	0.00134597	0.013996
Nmi	330.199	0.517328	0.161444	3.20438	0.00135356	0.0140472
Pcmtd2	3243.85	-0.35222	0.109913	-3.20454	0.0013528	0.0140472
Mob1b	1594.66	-0.264485	0.0825414	-3.20426	0.00135408	0.0140472
Csmd3	2204.09	-0.397596	0.124108	-3.20363	0.00135707	0.0140699
Gps2	308.992	0.54381	0.169896	3.20084	0.00137028	0.0141985
Ralbp1	1203.39	0.261154	0.0815979	3.2005	0.00137191	0.0142071
Zfp239	1362.92	-0.423506	0.132339	-3.20015	0.00137355	0.0142157
Creg2	1375.05	-0.292587	0.0914931	-3.19791	0.00138428	0.0143015
Klf12	821.884	-0.26284	0.0821887	-3.198	0.00138383	0.0143015
Zfp871	4139.85	-0.284263	0.088925	-3.19666	0.00139031	0.014347
Palld	472.986	0.365629	0.11441	3.19578	0.00139453	0.0143822
Armh4	1154.38	-0.428539	0.134179	-3.19378	0.00140423	0.0144592
Map7d2	3337.48	-0.317868	0.0995244	-3.19387	0.0014038	0.0144592
Ddah2	356.17	0.482323	0.151153	3.19095	0.00141808	0.0145738
Swt1	1325.31	-0.306507	0.0961571	-3.18757	0.00143474	0.0147205
Mrps24	337.181	0.811586	0.25463	3.18732	0.001436	0.0147236
Pon2	1993.03	0.442148	0.138834	3.18472	0.00144895	0.0148305
Nup50	611.494	0.33931	0.10654	3.18481	0.00144851	0.0148305
Alg11	1316.59	-0.388294	0.122012	-3.18243	0.00146044	0.0149134
Gm37602	487.039	-0.503769	0.15835	-3.18136	0.00146585	0.0149304
Nenf	353.796	0.38052	0.119598	3.18167	0.0014643	0.0149304
Gm42843	578.882	-0.443437	0.139368	-3.18177	0.0014638	0.0149304
Hspa2	2877.73	-0.36254	0.113967	-3.1811	0.00146719	0.0149304
Nrbp2	938.761	0.290519	0.0913221	3.18126	0.00146635	0.0149304
Nudt4	3262.45	-0.209648	0.0659471	-3.17904	0.00147766	0.0150131
Osbpl11	464.582	0.3259	0.102522	3.17883	0.00147873	0.0150131
Vezf1	979.021	0.271221	0.0854018	3.17583	0.0014941	0.0151256
Med13	3033.39	-0.259145	0.0816208	-3.17499	0.00149843	0.0151457
Uevld	496.774	-0.411563	0.129667	-3.17401	0.0015035	0.0151772
Gemin7	444.948	0.629389	0.198362	3.17293	0.0015091	0.0152156
H2-Ab1	706.234	-0.608824	0.1919	-3.17261	0.00151076	0.0152156
Gpn3	755.236	-0.403274	0.127285	-3.16829	0.00153339	0.015382
Arhgap20	2633.5	-0.293036	0.092488	-3.16837	0.00153298	0.015382
Stk38	711.625	0.433607	0.13691	3.16709	0.00153973	0.0154279
Ets2	918.043	-0.320976	0.101372	-3.16632	0.00154382	0.0154513
Gopc	1572.22	-0.302144	0.0955099	-3.16348	0.00155893	0.0155849
1500015A07Rik	692.262	-0.31289	0.099056	-3.15872	0.00158464	0.015806
Zmym6	852.836	-0.414327	0.131318	-3.15515	0.00160414	0.0159554
Pcdh9	6308.61	-0.268711	0.0851758	-3.15478	0.00160618	0.0159666
Tmem37	396.802	0.47757	0.151584	3.15054	0.00162969	0.0161729
Adamts1	818.397	0.366703	0.116391	3.15062	0.00162924	0.0161729
Car10	722.351	-0.539846	0.171502	-3.14776	0.00164529	0.0162819
Fam162a	9547.91	-0.466346	0.148139	-3.14803	0.00164375	0.0162819
Ubn2	2190.14	-0.276286	0.0878363	-3.14546	0.00165823	0.0163648
Ddx6	3773.98	-0.331815	0.10549	-3.14545	0.00165831	0.0163648
B230217C12Rik	2635.68	-0.430753	0.136943	-3.14549	0.00165808	0.0163648
Aldh18a1	527.638	-0.40039	0.127325	-3.14464	0.00166291	0.0163975
Nsd3	2033.87	-0.250037	0.0795259	-3.14409	0.00166605	0.0164044
Akap6	4286.45	-0.321283	0.102184	-3.14415	0.00166573	0.0164044
Hadh	708.205	0.415861	0.132285	3.14367	0.00166842	0.0164094
Cry1	387.905	-0.39196	0.124898	-3.13824	0.00169966	0.0166887
Cbll1	906.363	-0.336858	0.107367	-3.13744	0.00170431	0.0167157
Chgb	6733.1	-0.373564	0.119324	-3.13067	0.00174406	0.0170675
Odf2	915.218	-0.266929	0.0852972	-3.1294	0.00175163	0.0171132
Kcnk9	496.17	-0.382474	0.122214	-3.12954	0.00175079	0.0171132
Lix1	2653.6	0.319073	0.102044	3.12682	0.00176706	0.0172352
Fam98b	2001.87	-0.37384	0.119686	-3.1235	0.00178714	0.0174022
Immp2l	339.742	-0.366622	0.117411	-3.12255	0.0017929	0.0174424
Usp15	4128.44	-0.329088	0.105406	-3.12208	0.00179576	0.0174475
Gde1	1929.38	0.528509	0.169369	3.12046	0.00180566	0.0175244
Ifi27l2a	1413.77	0.503563	0.161534	3.11739	0.00182463	0.0176987
Zfp804a	389.426	-0.333149	0.106906	-3.11626	0.0018316	0.0177565
Ccl25	1556.71	-0.333163	0.10696	-3.11484	0.00184042	0.0178058
Ddx39b	1576.41	0.309661	0.0994161	3.1148	0.00184072	0.0178058
Magt1	1161.02	-0.338536	0.108713	-3.11403	0.00184548	0.017842
Smim19	452.19	0.43025	0.138196	3.11333	0.00184989	0.0178749
Cdkn2c	359.989	0.417226	0.134062	3.11219	0.00185708	0.0179344
Cstf3	2551.19	-0.343136	0.110298	-3.11098	0.0018647	0.0179982
Hilpda	818.995	-0.47062	0.151285	-3.11081	0.00186573	0.0179982
Cblb	692.203	-0.300875	0.0967254	-3.11061	0.00186698	0.0180005
Cd2ap	1521.79	-0.331519	0.106592	-3.11016	0.00186987	0.0180184
Purg	764.863	-0.329412	0.105927	-3.10981	0.00187209	0.01803
Tex15	363.962	-0.494305	0.158961	-3.10959	0.00187347	0.0180334
Lrba	487.567	-0.38989	0.125416	-3.10877	0.00187865	0.0180636
Adam17	401.508	0.370912	0.119309	3.10884	0.00187822	0.0180636
Setd2	3192.09	-0.214398	0.0690044	-3.10702	0.00188985	0.0181612
Gldc	726.667	0.335682	0.108045	3.10686	0.00189087	0.0181612
Tardbp	3279.91	-0.237143	0.0763565	-3.10574	0.00189806	0.0182203
Nadk	836.797	0.350648	0.113055	3.10158	0.00192492	0.018418
Arl4a	1755.99	-0.400052	0.128982	-3.10161	0.0019247	0.018418
Mir124-2hg	759.158	-0.323083	0.104253	-3.09902	0.00194165	0.0185397
Tjp1	1197.26	0.339573	0.109593	3.09849	0.0019451	0.0185606
Apbb1ip	404.913	0.394813	0.127451	3.09776	0.00194987	0.018596
Hdx	395.896	-0.450021	0.145329	-3.09656	0.0019578	0.0186616
Sdc4	4960.25	0.409273	0.132192	3.09604	0.00196125	0.0186844
Rgs11	413.278	-0.397508	0.128437	-3.09496	0.00196839	0.0187423
Spopl	706.219	-0.338055	0.109316	-3.09246	0.00198503	0.0188743
Zfp800	846.271	-0.32083	0.103748	-3.0924	0.00198547	0.0188743
Hlcs	324.637	-0.322115	0.104161	-3.09248	0.00198494	0.0188743
Mlec	843.206	0.317187	0.102591	3.09177	0.00198967	0.0188843
Gm42372	676.393	-0.293905	0.0950607	-3.09176	0.00198974	0.0188843
Hmgxb4	664.658	-0.28449	0.0920142	-3.0918	0.00198947	0.0188843
Ebpl	591.77	0.518965	0.167918	3.09058	0.00199766	0.0189215
Scaf11	3736.36	-0.253878	0.082158	-3.09012	0.00200074	0.0189377
Pdxk	323.677	-0.55668	0.180445	-3.08504	0.00203525	0.0192085
Zc3h12b	754.643	-0.356561	0.115587	-3.08478	0.00203701	0.0192087
Sp4	1080.14	-0.342831	0.111147	-3.08449	0.00203903	0.0192107
Fat4	540.526	-0.333928	0.108284	-3.08382	0.00204358	0.0192296
Tmem9b	2749.27	0.713728	0.231532	3.08263	0.00205178	0.0192964
Cox5a	1364.31	0.797557	0.259076	3.07847	0.00208067	0.0195056
Etv5	466.242	0.376421	0.12234	3.07683	0.00209211	0.0195816
Adam23	1401.98	-0.240654	0.0782609	-3.07503	0.00210484	0.0196694
Adcyap1r1	1454.91	0.288892	0.0940068	3.0731	0.00211846	0.0197756
5031439G07Rik	408.71	0.396564	0.129097	3.07183	0.00212751	0.0198392
Coro1b	336.505	0.475164	0.1547	3.07152	0.00212969	0.0198489
Gm43843	736.622	-0.288733	0.094038	-3.07039	0.00213781	0.0199141
Arpc1b	743.325	0.542828	0.176809	3.07014	0.00213957	0.01992
Ppargc1a	1518.55	-0.242372	0.0789503	-3.06993	0.00214106	0.0199233
Jph1	541.721	-0.326789	0.106464	-3.06948	0.00214431	0.019943
Lamp5	1165.73	-0.522752	0.170359	-3.06854	0.00215106	0.0199847
Etfbkmt	368.411	0.436083	0.14214	3.06798	0.00215512	0.0200119
Gabrg3	595.44	-0.395626	0.129058	-3.06548	0.00217322	0.0201586
Akt3	1473.13	-0.376805	0.123028	-3.06277	0.00219299	0.0203171
Vps13c	3404.47	-0.3445	0.112484	-3.06266	0.00219376	0.0203171
Rpa3	1015.87	-0.394077	0.128713	-3.06169	0.00220095	0.0203622
Taf1d	1019.2	-0.305928	0.0999349	-3.06127	0.00220402	0.0203624
Fas	627.947	0.365667	0.119471	3.06071	0.00220811	0.020375
Elmod2	511.809	-0.336136	0.109847	-3.06004	0.00221308	0.0204102
Afap1	588.754	-0.432998	0.141662	-3.05657	0.00223888	0.0206115
Pantr1	5184.01	-0.358537	0.117386	-3.05433	0.00225563	0.0207143
Emp2	900.585	0.427007	0.13981	3.0542	0.00225664	0.0207143
Mmp12	305.611	0.802268	0.262958	3.05094	0.00228129	0.0209188
Triqk	735.272	-0.425772	0.139567	-3.05065	0.00228345	0.0209277
Kdm3a	1710.79	-0.259111	0.0849954	-3.04853	0.00229968	0.0210326
Fam126b	6008.14	-0.292905	0.0961121	-3.04754	0.00230723	0.0210798
Mbd5	1192.31	-0.277018	0.0909198	-3.04684	0.00231257	0.0211176
Col11a1	357.932	0.433729	0.142393	3.046	0.00231911	0.0211553
Ctbs	405.768	-0.367389	0.120656	-3.04493	0.00232733	0.0211975
Ggh	1710.26	0.372043	0.122226	3.0439	0.00233532	0.0212418
Trim30a	552.445	0.432438	0.142096	3.04329	0.00234009	0.0212697
Tex261	582.58	0.319232	0.104909	3.04294	0.00234281	0.0212835
Gramd3	395.446	0.445142	0.146302	3.04262	0.00234525	0.0212947
Pcsk6	569.281	0.352464	0.115931	3.0403	0.00236344	0.0214294
Arhgap23	329.697	0.366025	0.120486	3.0379	0.00238233	0.0215757
Shisa4	503.182	0.295107	0.0971738	3.0369	0.00239025	0.0216363
Zfp961	571.511	-0.394741	0.130012	-3.0362	0.00239582	0.0216756
Elf1	524.987	0.396131	0.130492	3.03566	0.00240007	0.0217029
Tab3	451.98	-0.371679	0.122483	-3.03453	0.00240907	0.0217731
Dner	3295.1	-0.381289	0.125751	-3.0321	0.00242859	0.0219158
Acvr1	650.199	0.306545	0.101163	3.0302	0.0024439	0.0220162
Pde8b	579.087	-0.320431	0.105806	-3.02847	0.00245792	0.0221125
Sys1	466.432	0.390195	0.128888	3.02739	0.00246676	0.0221581
Ndst1	907.458	0.327896	0.108307	3.02747	0.00246612	0.0221581
Celf2	14688.8	-0.207007	0.0684146	-3.02577	0.00248001	0.0222317
Ift27	858.277	0.334903	0.110711	3.02502	0.0024862	0.0222759
Hdac9	1417.57	-0.487498	0.161336	-3.02164	0.00251413	0.0224804
Chic1	2007.4	-0.256704	0.0849896	-3.02042	0.00252428	0.0225483
Cdk19	1030.33	-0.296003	0.0981284	-3.01648	0.00255727	0.0227852
Poldip2	735.891	0.354522	0.117552	3.01588	0.00256235	0.0228074
Smc4	766.18	0.342142	0.113506	3.01431	0.00257563	0.0228909
Wwp1	1188.11	-0.241526	0.0801512	-3.01338	0.00258358	0.0229201
Pnn	5477.52	-0.313421	0.104012	-3.01331	0.00258413	0.0229201
Hivep1	339.145	-0.331249	0.109935	-3.01313	0.00258572	0.0229211
Cbwd1	822.488	-0.273164	0.0907158	-3.01121	0.00260209	0.0230446
Cdk4	1619.84	0.363824	0.120887	3.00962	0.00261572	0.0231421
Ppib	1373.08	0.321151	0.106718	3.00934	0.00261819	0.0231523
Cyc1	1309.8	0.54351	0.180719	3.00749	0.00263416	0.0232629
Rif1	1834.2	-0.257971	0.0857983	-3.00672	0.00264086	0.0232943
Gm49674	359.6	-0.356055	0.118416	-3.00681	0.00264001	0.0232943
Pard3b	356.378	0.344623	0.114643	3.00606	0.00264657	0.0233274
Rfx4	469.404	0.346157	0.115156	3.00598	0.00264726	0.0233274
Sema3d	312.368	0.437309	0.14552	3.00514	0.00265457	0.0233596
Gm44831	860.087	-0.400536	0.133324	-3.00423	0.00266257	0.0234038
Ddx19b	428.41	-0.309935	0.103182	-3.00377	0.00266655	0.0234271
Ppfia2	9624.54	-0.280342	0.0933348	-3.00362	0.00266792	0.0234274
Ssr4	2742.98	0.294285	0.0979868	3.00332	0.00267054	0.0234388
Ppp2r3a	2103.56	-0.271543	0.0904275	-3.00287	0.00267443	0.0234612
Pdzd2	943.796	-0.359278	0.119659	-3.00251	0.00267761	0.0234774
Lars	2633.6	-0.287785	0.095893	-3.00111	0.00268999	0.0235742
Zfp934	511.667	-0.441322	0.147123	-2.99968	0.00270264	0.0236615
Stmn4	1802.18	-0.330318	0.110215	-2.99703	0.00272626	0.0238328
Brwd1	2701.32	-0.192045	0.06413	-2.99462	0.00274787	0.0239979
Cdc14b	434.254	-0.304257	0.101694	-2.99189	0.00277258	0.0241538
Paxbp1	819.147	-0.351868	0.117714	-2.98917	0.00279735	0.0243455
Cd48	439.269	0.611576	0.204684	2.9879	0.00280899	0.0244347
Egfem1	466.856	-0.402983	0.135004	-2.98497	0.00283608	0.0246339
Nupr1	3963.75	-0.395591	0.132538	-2.98473	0.00283831	0.0246395
Zfp984	559.546	-0.4104	0.137528	-2.98411	0.00284403	0.0246665
P2ry14	469.831	-0.369328	0.123804	-2.98315	0.00285294	0.0247194
B230303A05Rik	936.735	-0.393353	0.131872	-2.98283	0.00285594	0.0247332
Usp45	1821.43	-0.359873	0.120761	-2.98005	0.002882	0.0249467
Prdx1	22477.7	0.336063	0.112784	2.97972	0.00288515	0.0249616
Rsrc1	2500.99	-0.234051	0.0786428	-2.97613	0.00291911	0.0251708
Zc3h12c	603.938	-0.305111	0.10252	-2.97611	0.00291932	0.0251708
Ctdsp2	771.635	0.35467	0.119168	2.97622	0.00291828	0.0251708
Raph1	1883.67	-0.316547	0.106376	-2.97572	0.00292297	0.0251899
Gm49602	334.486	-0.347813	0.116994	-2.97292	0.00294984	0.0253885
Sox11	1776.5	0.346053	0.116426	2.9723	0.00295579	0.025423
Egln1	2627.32	-0.383736	0.129153	-2.97118	0.00296657	0.0254734
Kif1c	348.53	0.389232	0.131079	2.96946	0.00298327	0.025572
Cdk5r1	2801.63	-0.262896	0.0885638	-2.96843	0.00299321	0.0256198
Prrx1	314.36	0.370333	0.124788	2.96769	0.00300048	0.0256694
Pepd	370.444	0.401092	0.135222	2.96617	0.00301531	0.0257839
Ccdc186	1934.3	-0.294212	0.0992912	-2.96313	0.0030453	0.0259898
Zfp280c	669.231	-0.343913	0.116063	-2.96315	0.00304511	0.0259898
Armcx5	1161.97	-0.421462	0.142267	-2.96247	0.00305186	0.026009
Knop1	933.877	0.294888	0.0995736	2.96151	0.00306135	0.0260636
Ecm2	914.213	0.417096	0.140849	2.96131	0.00306336	0.0260682
Rhoj	329.277	0.359293	0.121355	2.96067	0.00306975	0.0260973
Lrrc4c	2582.48	-0.37065	0.125229	-2.95978	0.0030786	0.0261473
Phf6	1751.69	-0.356993	0.12063	-2.9594	0.00308242	0.0261546
Tmeff1	1887.43	-0.323784	0.109437	-2.95864	0.00309004	0.026194
Slc35f1	1166.84	-0.289738	0.097961	-2.95769	0.00309952	0.0262491
Mir22hg	1080.59	0.378045	0.127863	2.95665	0.00311001	0.0263
Abhd18	787.181	-0.255305	0.0863645	-2.95614	0.00311518	0.026331
Ighm	340.855	0.614236	0.207959	2.95364	0.00314047	0.0265085
Gm14204	379.948	-0.40785	0.138116	-2.95295	0.00314756	0.026551
Hdgfl3	2724.99	-0.254253	0.0861047	-2.95283	0.00314874	0.026551
Tmem130	888.981	-0.407759	0.138177	-2.95099	0.00316758	0.0266971
Pdia4	1019.77	0.392758	0.133174	2.94922	0.0031858	0.0268122
Ube2l6	512.047	0.520154	0.176536	2.94645	0.00321443	0.0269758
Sin3b	1732.65	0.366697	0.124452	2.94649	0.003214	0.0269758
Sox2	717.338	0.303708	0.103103	2.94566	0.00322262	0.0270059
Pde4dip	2132.54	-0.266367	0.0905009	-2.94325	0.00324786	0.0272045
Ncor1	6865.69	-0.254399	0.0864654	-2.94221	0.00325878	0.02727
Syce2	1077.03	-0.380908	0.12949	-2.9416	0.00326524	0.0272902
Psme1	1810.86	0.350326	0.119096	2.94154	0.00326584	0.0272902
Glmp	649.067	0.481404	0.163688	2.94098	0.00327173	0.0273264
Mosmo	2476.49	-0.300457	0.102188	-2.94024	0.00327961	0.0273793
Wfdc17	588.371	0.533896	0.181603	2.93991	0.00328305	0.027395
Ank	2979.21	0.251171	0.0855013	2.93763	0.00330733	0.0275715
Ccne2	439.932	-0.388075	0.132182	-2.9359	0.00332577	0.027685
Mtmr7	884.697	-0.307002	0.104562	-2.93609	0.00332383	0.027685
AU041133	1088.87	-0.376172	0.12814	-2.93562	0.0033288	0.027685
Mpp5	2520.02	-0.300584	0.102385	-2.93582	0.00332672	0.027685
Cbs	504.53	0.326479	0.11121	2.93571	0.00332784	0.027685
Gab1	561.398	0.383909	0.130807	2.93492	0.00333636	0.0277315
Slc25a36	2588.41	-0.349594	0.119175	-2.93344	0.00335226	0.0278275
Edrf1	690.214	-0.341052	0.116294	-2.93266	0.0033607	0.0278845
Slc44a5	639.645	-0.370623	0.126512	-2.92955	0.00339451	0.0280989
Sugct	367.448	0.343314	0.117295	2.92692	0.00342341	0.0283248
Gria2	33566.4	-0.25638	0.0876034	-2.92659	0.00342695	0.0283407
Gm14443	319.148	-0.413008	0.141158	-2.92586	0.00343504	0.0283943
Tspan3	8488.86	0.426842	0.145905	2.92547	0.00343933	0.0284164
Nrip1	1198.1	-0.309682	0.10594	-2.92318	0.0034648	0.0285867
Alas1	472.977	0.301451	0.103139	2.92276	0.00346949	0.0286093
Sobp	1599.18	-0.324502	0.11103	-2.92264	0.00347079	0.0286093
Gm44509	804.567	-0.277367	0.0949173	-2.92219	0.00347575	0.0286236
Bckdk	327.271	0.437802	0.149892	2.92078	0.00349161	0.0287405
Usp31	1017.02	-0.29489	0.100971	-2.92054	0.00349421	0.0287485
Actl6a	347.989	0.364363	0.124835	2.91875	0.00351434	0.0288737
Gm38394	469.987	-0.441615	0.151313	-2.91854	0.00351669	0.0288795
Zfp949	700.309	-0.33174	0.113771	-2.91585	0.00354717	0.0291026
Rgs2	2104.6	0.373458	0.128191	2.91329	0.00357642	0.0293154
Caprin2	364.833	-0.358651	0.123169	-2.91186	0.00359284	0.0294362
Slc25a39	425.737	0.394327	0.135502	2.91012	0.00361292	0.0295457
Kiz	322.517	0.490953	0.168795	2.90857	0.00363082	0.0296313
Avl9	1433.43	-0.276559	0.0950869	-2.90849	0.00363179	0.0296313
Tmem100	1572.26	0.40937	0.140822	2.90701	0.00364905	0.0297033
Cspg5	1831.37	0.306138	0.105363	2.90555	0.00366606	0.0298005
Tor2a	373.392	0.510905	0.175974	2.90329	0.00369263	0.0299647
Bcan	657.097	0.353282	0.12168	2.90337	0.00369172	0.0299647
Elavl4	1435.8	-0.271556	0.0935351	-2.90325	0.00369307	0.0299647
Anxa3	1705.66	0.45792	0.157756	2.90271	0.00369955	0.0300035
Meg3	20758.6	-0.288879	0.0995289	-2.90247	0.00370238	0.0300126
Cdh13	1305.22	0.342012	0.117963	2.89931	0.00373986	0.0302798
Stxbp5	2573.51	-0.224016	0.0772667	-2.89926	0.0037405	0.0302798
Dag1	1476.33	0.285156	0.0983855	2.89836	0.0037512	0.0303525
Zfp644	2857.51	-0.239471	0.0826581	-2.89712	0.00376604	0.0304574
Gm2011	660.987	-0.367409	0.126874	-2.89586	0.00378123	0.0305394
Ago3	1701.91	-0.243309	0.0840394	-2.89518	0.00378947	0.0305779
Znhit1	920.203	0.325339	0.112402	2.89443	0.00379844	0.0306222
Rora	2050.44	-0.264504	0.0913795	-2.89456	0.00379686	0.0306222
Stt3a	2267.05	-0.371027	0.128247	-2.89306	0.00381512	0.0306674
Kif5a	6021.57	-0.386489	0.133583	-2.89325	0.00381274	0.0306674
Ints2	721.13	-0.272309	0.0941279	-2.89297	0.0038162	0.0306674
2700097O09Rik	562.154	-0.289013	0.0999026	-2.89295	0.00381644	0.0306674
Pmm2	343.435	0.419243	0.144882	2.89368	0.00380759	0.0306674
Pcdh11x	649.231	-0.373433	0.129148	-2.89152	0.00383383	0.0307527
Dcaf12	903.099	0.331541	0.114739	2.88953	0.00385815	0.0309196
Zfp738	983.696	-0.27366	0.0947263	-2.88895	0.00386527	0.0309486
Pak6	371.82	0.394249	0.136485	2.8886	0.00386965	0.0309555
Gpr158	1500.31	-0.341531	0.118246	-2.88832	0.0038731	0.030969
Dennd4a	1206.9	-0.226624	0.078476	-2.88781	0.00387937	0.031005
Snx5	2569.84	0.324047	0.112228	2.8874	0.00388437	0.031031
Ccn1	499.914	-0.427597	0.148155	-2.88615	0.00389988	0.0311407
Cavin3	318.936	0.49625	0.171974	2.88561	0.00390658	0.0311659
Insr	1273.3	-0.231087	0.0801745	-2.8823	0.00394782	0.0314238
Tma16	892.7	-0.298615	0.103602	-2.88233	0.00394741	0.0314238
Septin9	311.448	0.364842	0.126629	2.88119	0.00396183	0.0314926
Nrcam	5708.08	-0.271299	0.0941729	-2.88087	0.00396584	0.0315103
Pea15a	9233.45	0.384128	0.133354	2.88051	0.0039703	0.0315315
Epha6	594.494	-0.371034	0.128845	-2.87969	0.00398063	0.0315993
Unc5d	1648.42	-0.46086	0.16007	-2.87911	0.00398803	0.0316295
Ftx	1380.87	-0.34158	0.118667	-2.87849	0.00399585	0.0316773
9930021J03Rik	1731.54	-0.24237	0.0842409	-2.8771	0.00401344	0.0317881
Cxcl14	342.877	0.424088	0.147479	2.87559	0.00403275	0.0319267
Rapgef2	2894.63	-0.353809	0.123059	-2.87512	0.00403876	0.0319599
5430403G16Rik	449.998	-0.378128	0.131557	-2.87425	0.00404993	0.0320339
Gpr19	729.361	0.395139	0.13758	2.87207	0.00407798	0.0322268
Nol8	1797.02	-0.248992	0.0867545	-2.87007	0.00410381	0.0323599
Sacs	2653.46	-0.301425	0.105024	-2.87005	0.00410401	0.0323599
Ccdc157	304.024	0.324891	0.113241	2.86902	0.00411742	0.0324221
Chst2	6229.15	0.269269	0.0938842	2.8681	0.00412948	0.0325026
Srsf6	1330.42	0.284964	0.0994241	2.86615	0.004155	0.0326743
Rev3l	3281.53	-0.260533	0.0910722	-2.86073	0.00422663	0.0332227
Zfp160	1104.76	-0.271392	0.0949029	-2.85967	0.00424076	0.0333189
Ms4a7	482.273	0.58304	0.203916	2.85922	0.00424687	0.033352
Cenpw	659.057	-0.392103	0.137353	-2.85472	0.00430753	0.0337232
Cdk8	743.538	-0.2436	0.0853385	-2.85452	0.00431022	0.0337293
Pcnt	468.856	-0.344915	0.120863	-2.85378	0.00432021	0.0337774
Emc6	901.053	0.754591	0.264449	2.85344	0.00432482	0.0337984
Bola3	554.244	0.749947	0.262894	2.85266	0.00433557	0.0338374
Trmt12	329.554	0.418177	0.146592	2.85266	0.00433551	0.0338374
Ccni	5770.72	-0.247949	0.0869453	-2.85178	0.00434756	0.033916
Zfp9	656.237	-0.365762	0.12831	-2.85061	0.00436351	0.0340253
A830018L16Rik	2115.9	-0.372438	0.130723	-2.84906	0.00438487	0.0341465
Slc16a7	868.892	-0.305579	0.107268	-2.84874	0.00438929	0.0341658
Lxn	3535.93	0.375513	0.131832	2.84843	0.00439354	0.0341838
Snhg6	560.011	-0.362138	0.127184	-2.84735	0.00440855	0.0342318
Txndc16	1774.13	-0.280867	0.0986428	-2.84732	0.00440892	0.0342318
Ankrd12	7617.58	-0.231364	0.0812578	-2.84728	0.00440942	0.0342318
Fcgr3	2979.61	0.493737	0.173428	2.84692	0.0044144	0.0342553
Cacna1e	3755.05	-0.299259	0.105155	-2.84587	0.00442902	0.0343537
Ero1lb	556.225	-0.255485	0.0898093	-2.84474	0.0044447	0.0344318
Cav2	1748.99	-0.370582	0.130281	-2.84448	0.00444844	0.0344436
Bag4	2277.33	-0.302298	0.106315	-2.84342	0.00446324	0.0345279
Mapk6	842.408	-0.335041	0.117853	-2.84287	0.00447091	0.0345569
Psme3	649.526	0.370387	0.130351	2.84146	0.00449079	0.0346422
Cyp2j6	646.515	0.368602	0.129758	2.8407	0.00450153	0.034679
C230086J09Rik	942.903	-0.443799	0.156224	-2.84079	0.00450013	0.034679
Plin3	319.9	0.395443	0.139312	2.83855	0.00453193	0.0348465
Per3	2283.93	-0.320493	0.112926	-2.83809	0.00453848	0.0348801
Arpc3	707.177	0.361068	0.127237	2.83775	0.00454321	0.0349013
Arhgap5	13216.8	-0.272268	0.095952	-2.83754	0.00454626	0.0349095
Npy1r	1166.8	-0.356897	0.125826	-2.83644	0.004562	0.0349846
Llgl1	360.078	0.388701	0.137066	2.83587	0.00457015	0.0350318
Tmem80	339.888	0.390653	0.137866	2.83358	0.00460299	0.0352682
2010315B03Rik	920.733	-0.337716	0.119245	-2.83213	0.00462391	0.0353824
Phc1	343.103	0.331728	0.117294	2.82818	0.00468141	0.0357602
Zbtb41	1479	-0.261561	0.092492	-2.82793	0.00468496	0.0357718
Gmpr	628.789	0.343486	0.12155	2.82588	0.00471511	0.0359708
Phactr2	496.1	0.34784	0.123102	2.82561	0.00471906	0.0359854
Smpdl3a	1220.26	0.456333	0.161518	2.82528	0.00472397	0.0360072
Pnma2	1021.21	-0.318614	0.112807	-2.82443	0.00473645	0.0360867
Snx17	945.83	0.345348	0.122299	2.8238	0.00474582	0.0361425
Arhgap21	3987.4	-0.277529	0.0984143	-2.82001	0.00480224	0.0365091
Tomm20	2850.65	0.50101	0.177687	2.81962	0.00480812	0.036538
Lcorl	2912.87	-0.437031	0.155115	-2.81747	0.00484042	0.0367676
Tnfrsf19	1829.28	0.230608	0.0818595	2.81711	0.00484573	0.0367921
Gpr37	609.751	0.386929	0.137363	2.81683	0.00485007	0.0367933
Eci2	1413.74	0.293422	0.10423	2.81514	0.00487564	0.0369267
Nr1d1	399.929	-0.474066	0.168537	-2.81282	0.00491088	0.0371426
Nhsl1	807.681	0.309505	0.11008	2.81163	0.00492904	0.037232
Dcaf6	742.574	-0.236348	0.0841937	-2.80719	0.00499759	0.037653
Marcksl1	1192.86	0.32453	0.115673	2.80558	0.00502254	0.0378086
Rgcc	472.547	0.731496	0.260772	2.80512	0.00502979	0.0378308
Armcx1	1655.72	-0.334197	0.119136	-2.80517	0.00502894	0.0378308
Lair1	757.885	0.415321	0.148072	2.80486	0.00503383	0.037845
Nudt19	1362.11	0.510828	0.182206	2.80358	0.0050539	0.0379311
G6pdx	712.805	0.33975	0.121182	2.80363	0.00505309	0.0379311
Larp4	1685.38	-0.279933	0.0998666	-2.80307	0.00506195	0.0379754
Chmp1b	586.751	0.342297	0.122126	2.80281	0.00506602	0.0379897
Dnm3	3446.75	-0.279256	0.0996607	-2.80207	0.00507764	0.0380607
Rabgap1	2341.37	-0.305935	0.1092	-2.8016	0.00508502	0.0380998
Luc7l2	4988.84	-0.255192	0.091144	-2.79987	0.00511225	0.0382713
Trpc6	870.13	-0.348141	0.124364	-2.79936	0.00512035	0.0383156
Adhfe1	426.165	0.455176	0.162616	2.79909	0.00512461	0.0383312
Thap3	802.693	-0.305097	0.109038	-2.79808	0.00514078	0.0384359
Igf1	1838.43	0.390508	0.139616	2.79702	0.00515758	0.0384961
2410004B18Rik	463.653	0.706255	0.252635	2.79556	0.00518106	0.0386386
Noc3l	473.999	-0.268718	0.0961458	-2.7949	0.00519161	0.0387009
Zmiz1	1414.95	0.248484	0.0889197	2.79447	0.00519841	0.0387352
Phf8	496.741	-0.324795	0.116246	-2.79403	0.00520554	0.0387719
Fbxl3	2512.63	-0.229501	0.0822052	-2.79181	0.00524147	0.0389736
6430590A07Rik	641.235	-0.263622	0.0944939	-2.78984	0.00527347	0.0391415
Mob1a	708.115	0.290478	0.104124	2.78973	0.00527516	0.0391415
Cuta	1425.94	0.306306	0.109835	2.78879	0.00529051	0.0392059
Alcam	3816.04	-0.387486	0.138962	-2.78843	0.00529647	0.039217
Sik3	945.934	0.244976	0.087861	2.78822	0.00529991	0.0392247
Ythdc2	1123.76	-0.310564	0.11139	-2.78809	0.00530196	0.0392247
Golga7b	694.959	-0.353863	0.126979	-2.78677	0.00532362	0.0393655
Actb	25015.8	0.322818	0.115897	2.78538	0.00534642	0.0394212
Ccdc184	306.014	-0.41154	0.147749	-2.78539	0.00534633	0.0394212
Gm36952	365.913	-0.397797	0.142839	-2.78494	0.00535379	0.0394453
Rnf19b	408.741	0.297974	0.106996	2.78491	0.00535418	0.0394453
Fgfr1op	1154.2	-0.295112	0.105993	-2.78427	0.00536487	0.0395076
Otulinl	339.23	0.505809	0.181792	2.78236	0.00539653	0.0397076
Rbm27	2214.4	-0.233993	0.0841147	-2.78183	0.00540528	0.0397221
Mir9-3hg	373.546	0.349131	0.125604	2.77963	0.00544206	0.0398926
Farp1	932.716	0.279972	0.100719	2.77973	0.00544044	0.0398926
Zc3h7a	1457.32	-0.260864	0.0938428	-2.7798	0.00543932	0.0398926
Cyp1b1	596.078	0.34673	0.124723	2.78002	0.00543563	0.0398926
Frmd6	408.767	0.335705	0.12079	2.77926	0.00544833	0.0399054
Vldlr	3565.3	-0.317654	0.114345	-2.77804	0.00546884	0.0400389
Krit1	3155.03	-0.332355	0.119662	-2.77744	0.00547886	0.0400752
Fbln5	363.717	0.467379	0.168291	2.7772	0.00548289	0.0400752
Acadm	2098.5	0.333496	0.12012	2.77636	0.00549705	0.0401453
Zfp704	1296.89	0.217181	0.078237	2.77594	0.00550423	0.0401811
Flrt2	1232.4	-0.276307	0.0995587	-2.77532	0.00551474	0.0402245
Timp2	3275.34	0.345807	0.124687	2.77341	0.00554725	0.0403613
Cox19	1131.87	0.300368	0.108458	2.76945	0.00561504	0.0407536
Egr3	1635.16	0.339758	0.122675	2.76958	0.00561284	0.0407536
Miat	600.909	-0.263521	0.0952092	-2.76781	0.00564336	0.0409085
Zfp719	429.43	0.357432	0.129146	2.76767	0.00564592	0.0409103
Cops5	1908.75	0.254719	0.092049	2.76721	0.00565389	0.0409512
Golga4	2537.53	-0.262224	0.0947862	-2.76648	0.00566646	0.0410085
8030462N17Rik	1304.54	-0.375881	0.135905	-2.76576	0.00567908	0.0410701
Sgpp1	1398.51	-0.266844	0.0964927	-2.76543	0.00568469	0.0410755
Septin11	4216.12	-0.282692	0.102249	-2.76474	0.00569688	0.0411441
Tgfa	456.456	0.317875	0.115022	2.76361	0.00571658	0.0412188
Tatdn1	1051.07	-0.269078	0.0973644	-2.76362	0.00571646	0.0412188
Idh2	1092.06	0.381662	0.138158	2.76251	0.0057359	0.0413412
Nup35	412.575	0.397757	0.144001	2.76218	0.00574175	0.0413495
Nefh	394.37	-0.375323	0.135875	-2.76226	0.00574029	0.0413495
Edem1	481.699	0.289018	0.104662	2.76144	0.00575477	0.0414264
Tbc1d23	1356.54	-0.276873	0.100275	-2.76115	0.00575983	0.0414289
Anapc2	740.089	0.307852	0.111542	2.75998	0.0057805	0.0415436
Fkbp7	977.109	-0.326775	0.118436	-2.75908	0.0057965	0.0416416
Ccdc73	326.419	-0.303271	0.109956	-2.75812	0.0058135	0.0416998
Ap4s1	595.869	0.650489	0.236084	2.75532	0.0058634	0.0419853
Resf1	1761.35	0.290895	0.105642	2.7536	0.00589439	0.0421384
Gabra3	431.216	-0.450416	0.163582	-2.75345	0.00589708	0.0421384
2900052N01Rik	654.862	-0.330755	0.120185	-2.75206	0.00592224	0.0422691
Gm3764	1035.63	0.275789	0.100221	2.75181	0.00592662	0.0422833
Fcgr2b	952.717	0.415186	0.150896	2.75147	0.00593283	0.0423105
Pja2	14041.5	-0.321972	0.117054	-2.75063	0.00594805	0.0424019
Slc44a1	1863.94	0.288114	0.104763	2.75016	0.00595656	0.0424453
Pnisr	8294	-0.212608	0.0773303	-2.74935	0.00597139	0.0425012
Hspb11	1268.24	-0.348264	0.126669	-2.7494	0.0059704	0.0425012
Rbm26	2836.73	-0.273083	0.0993501	-2.74869	0.00598339	0.0425504
Snapc4	310.892	-0.344276	0.125292	-2.74779	0.00599979	0.0426326
Arhgdig	507.114	0.53427	0.194455	2.74753	0.00600467	0.0426501
Kcnd2	2348.74	-0.281567	0.102491	-2.74724	0.00600987	0.0426699
S100pbp	712.168	-0.273347	0.0995326	-2.74631	0.00602701	0.0427571
Atp8a1	5073.81	-0.283947	0.103391	-2.74634	0.00602647	0.0427571
Paip2b	1098.39	-0.307941	0.112178	-2.74511	0.00604897	0.0428439
Pde4d	856.786	-0.29143	0.106159	-2.74521	0.00604713	0.0428439
Gnai2	2651.43	0.374999	0.136648	2.74428	0.00606443	0.042936
Vwa5a	1070.54	0.330721	0.120537	2.74373	0.00607449	0.04299
Zfp746	423.987	0.311833	0.113708	2.74239	0.00609942	0.0431491
Gm14399	589.038	-0.440642	0.160719	-2.74169	0.00611237	0.0432234
Prelid3a	621.393	-0.424398	0.154809	-2.74143	0.00611733	0.043241
Gpr26	458.268	-0.380973	0.138979	-2.74122	0.00612107	0.0432501
Sgk1	1519.89	0.403818	0.147346	2.74062	0.00613242	0.043313
Anp32e	2505.94	-0.321631	0.117422	-2.73911	0.00616054	0.0434593
Smoc2	387.607	0.414776	0.151594	2.73609	0.00621742	0.0437915
Stx5a	820.287	0.285883	0.104535	2.73481	0.00624172	0.0439296
Scmh1	653.56	-0.246485	0.0901412	-2.73443	0.00624883	0.0439414
Coq7	1138.97	0.280123	0.102471	2.73368	0.00626312	0.0439717
Net1	414.007	0.479508	0.175392	2.73392	0.00625857	0.0439717
Uggt2	865.351	-0.297814	0.10895	-2.7335	0.00626648	0.0439777
Gng2	5513.26	-0.340456	0.124626	-2.73182	0.00629864	0.0441155
Gm44559	588.591	-0.348873	0.127715	-2.73165	0.00630172	0.0441174
Uqcc2	5803.98	-0.237374	0.0869012	-2.73154	0.00630392	0.0441174
Lztfl1	2508.76	-0.281297	0.103037	-2.73006	0.00633227	0.0442982
Zfp605	757.907	-0.353337	0.129449	-2.72956	0.00634199	0.044331
Pcdh7	2816.29	-0.296554	0.108695	-2.7283	0.00636609	0.0444704
Jmy	1499.02	-0.266748	0.0977769	-2.72813	0.00636948	0.0444704
Taf1	2566.32	-0.265982	0.0974961	-2.72813	0.00636951	0.0444704
Slc44a2	516.225	0.331304	0.121471	2.72745	0.00638268	0.0445095
Btbd1	2602.6	-0.229426	0.0841681	-2.72581	0.00641438	0.0446422
Kbtbd3	1474.58	-0.365271	0.134002	-2.72587	0.00641321	0.0446422
Cd14	506.011	0.475454	0.174417	2.72597	0.00641129	0.0446422
Nop10	7527.58	-0.344218	0.126294	-2.72553	0.00641985	0.0446626
Gpatch4	385.24	0.304586	0.111766	2.7252	0.00642616	0.0446888
Ninj1	453.81	0.565529	0.207573	2.72448	0.00644038	0.04477
Clptm1	443.862	0.440015	0.161583	2.72316	0.00646617	0.0449207
Nts	621.583	0.709423	0.26052	2.7231	0.00646715	0.0449207
Nudt9	985.157	0.291542	0.107097	2.72221	0.0064846	0.0450241
Gm37310	352.02	0.428138	0.157465	2.71895	0.00654901	0.0453977
Ccdc47	7777.7	-0.289916	0.106674	-2.71778	0.00657207	0.045488
Esyt2	1157.2	-0.258914	0.0952638	-2.71787	0.00657044	0.045488
Chic2	511.411	0.243419	0.0895751	2.71748	0.00657805	0.0455115
Cntnap4	349.483	-0.347822	0.128034	-2.71663	0.00659496	0.0456106
Vps35l	914.453	0.301927	0.111168	2.71596	0.00660846	0.045686
Foxg1	1807.41	0.239787	0.0882955	2.71573	0.00661288	0.0456973
Atad3a	344.957	0.323864	0.119316	2.71434	0.00664082	0.0458198
Slc4a10	3923.27	-0.35181	0.129681	-2.71289	0.00666985	0.0458943
Fxr1	1957.03	-0.283971	0.104672	-2.71295	0.00666873	0.0458943
Ifngr1	738.914	0.433767	0.159874	2.71319	0.00666396	0.0458943
Msh2	576.905	-0.349004	0.128645	-2.71292	0.00666937	0.0458943
Rnmt	3594.88	-0.274599	0.101215	-2.71303	0.00666709	0.0458943
Tpp1	1931.55	0.281918	0.103929	2.71261	0.00667557	0.0459157
Zfp958	871.829	-0.371132	0.136832	-2.71233	0.0066813	0.0459372
Ubxn8	639.428	0.263704	0.0972776	2.71084	0.00671126	0.0461252
Nfyb	1975.31	-0.238817	0.0881205	-2.71012	0.00672582	0.0461532
1700029J07Rik	549.045	-0.329528	0.121638	-2.70909	0.00674682	0.0462613
Etnk1	6103.34	-0.163678	0.0604257	-2.70875	0.00675363	0.046262
Acot2	395.178	0.39872	0.147196	2.70876	0.00675347	0.046262
Cox6c	21958.7	-0.288642	0.106585	-2.7081	0.00676701	0.046307
Samd5	1056.2	-0.290509	0.10732	-2.70695	0.00679043	0.0464338
Syt1	22544.5	-0.286031	0.105726	-2.7054	0.00682224	0.0466151
Mia2	1526.18	-0.257701	0.0953502	-2.70268	0.00687839	0.0468377
Gm45871	564.75	-0.381434	0.141208	-2.70122	0.00690853	0.0470041
Yipf1	791.423	0.367488	0.136063	2.70088	0.0069157	0.0470348
Rpain	1248.47	0.254694	0.0943163	2.70042	0.00692516	0.0470809
Lpl	2221.6	0.449788	0.166704	2.69813	0.00697296	0.0473693
Tm2d1	1349.04	0.713201	0.264464	2.69678	0.00700138	0.047544
Zdhhc17	1835.26	-0.253851	0.0942308	-2.69393	0.00706148	0.0478599
Zfp120	1255.71	-0.360274	0.133834	-2.69195	0.00710347	0.0481075
Pam	2124.79	-0.309022	0.1148	-2.69182	0.00710629	0.0481081
Npat	1342.1	-0.272053	0.101154	-2.68949	0.00715618	0.0483344
Cep192	510.566	-0.267851	0.0995852	-2.68967	0.00715236	0.0483344
Atxn1	3700.41	-0.322781	0.120073	-2.68821	0.00718364	0.0484827
Rabgap1l	5213.79	-0.264629	0.0984662	-2.68751	0.00719869	0.0485315
Kcna2	1416.84	-0.250957	0.0933796	-2.68749	0.00719914	0.0485315
Dzip1	333.186	-0.368943	0.137277	-2.68757	0.00719741	0.0485315
Cmbl	353.906	0.422146	0.157134	2.68654	0.00721972	0.048633
Pkd2	1062.66	0.286141	0.106541	2.68573	0.00723705	0.0486567
Xrn1	2293.59	-0.256662	0.0955641	-2.68576	0.00723661	0.0486567
Pxdn	633.097	0.272925	0.101617	2.68581	0.00723549	0.0486567
Sox9	6014.75	0.266934	0.0994161	2.68502	0.00725256	0.0487424
Dgki	329.203	-0.330113	0.122986	-2.68415	0.00727138	0.0488205
Carmil1	421.93	-0.29413	0.109582	-2.6841	0.00727249	0.0488205
Nutf2	622.804	0.399452	0.148925	2.68224	0.00731312	0.0490559
Hsd17b4	1481.05	0.260456	0.0971399	2.68125	0.00733484	0.0491641
Lpin1	1186.08	-0.220725	0.0823783	-2.6794	0.00737537	0.0494098
Zfp976	307.338	-0.45094	0.168338	-2.67878	0.00738913	0.0494715
Tifa	400.499	0.425487	0.159003	2.67597	0.00745132	0.0498311
Usp37	1028.7	-0.340048	0.127157	-2.67424	0.00748995	0.0500131
Sptlc2	423.197	0.382486	0.143024	2.67427	0.00748926	0.0500131
Psmg2	1336.57	-0.256413	0.0959461	-2.67247	0.0075295	0.050218
Gm43486	470.539	-0.334288	0.125177	-2.67051	0.00757351	0.0504376
Ddx21	706.84	0.278914	0.10449	2.66928	0.00760146	0.0506046
Zfp930	660.486	-0.360353	0.135087	-2.66756	0.00764048	0.0507876
Tmem170b	1795.37	-0.361099	0.135366	-2.66758	0.00763999	0.0507876
Phactr1	3746.97	-0.299211	0.112191	-2.66699	0.00765345	0.0508546
Ranbp1	1826.81	0.657119	0.246559	2.66516	0.00769514	0.0510019
Drap1	576.367	0.344866	0.129403	2.66507	0.00769734	0.0510019
Zfp322a	2041.45	-0.281911	0.105836	-2.66365	0.00772978	0.0511533
Chrac1	941.593	0.314821	0.118194	2.66358	0.00773132	0.0511533
Cnot6l	2416.78	-0.248212	0.093221	-2.66262	0.00775347	0.0512678
Gm4876	357.018	0.327419	0.122995	2.66205	0.00776653	0.0513156
Lbh	629.342	0.374406	0.140641	2.66214	0.00776451	0.0513156
Fbxo7	647.173	0.365511	0.137338	2.66139	0.00778186	0.0513783
Terf1	950.992	-0.301097	0.113155	-2.66092	0.00779266	0.0514304
C3	468.536	0.503224	0.189161	2.6603	0.00780706	0.0515061
Plat	962.692	0.285729	0.107442	2.65938	0.00782853	0.0516285
Rfc1	2045.27	-0.240892	0.090609	-2.65859	0.00784681	0.0517055
Otud7b	589.235	0.314175	0.118253	2.6568	0.00788865	0.0519277
Bmp2k	937.98	0.28984	0.109106	2.6565	0.00789576	0.0519551
Gstm1	30443.1	-0.377008	0.141963	-2.65568	0.0079149	0.0519998
Spcs3	1956.7	-0.354488	0.133474	-2.65585	0.00791083	0.0519998
Comt	845.831	0.329244	0.123976	2.6557	0.00791439	0.0519998
Wdr1	2234.42	0.266552	0.10042	2.65437	0.0079456	0.0521438
Btbd7	858.09	0.214583	0.0808445	2.65427	0.00794812	0.0521438
Wdr3	560.079	-0.231501	0.0872639	-2.65289	0.00798068	0.0523185
Itprid2	1383.13	0.261521	0.0986287	2.65157	0.00801197	0.0524894
Zfp263	421.4	0.298353	0.112521	2.65153	0.00801271	0.0524894
Creg1	1070.15	0.480412	0.181213	2.65108	0.00802345	0.0525288
Cyb5r3	3036.16	0.359919	0.135766	2.65103	0.00802469	0.0525288
Ccdc3	536.829	0.368385	0.138974	2.65075	0.0080313	0.0525525
Tent5a	321.248	0.338646	0.127786	2.6501	0.00804678	0.0526147
Wasf3	2065.07	-0.22507	0.0849809	-2.64848	0.00808554	0.0527507
Hgsnat	755.114	0.282973	0.106844	2.64848	0.00808539	0.0527507
Tulp4	3225.04	-0.228554	0.0862939	-2.64855	0.0080838	0.0527507
Mcl1	1708.42	0.279631	0.10562	2.64752	0.0081085	0.0528613
Rab3c	5327.25	-0.338451	0.127901	-2.64619	0.00814029	0.052951
Tmem87a	446.657	-0.365904	0.138283	-2.64605	0.00814376	0.052954
Arhgef26	1802.69	0.288044	0.108894	2.64518	0.00816481	0.0530517
Nudt7	334.961	0.380432	0.14386	2.64446	0.00818217	0.0531449
Zc3h15	2528.02	0.458877	0.173613	2.6431	0.00821505	0.0532603
Sntg1	626.538	-0.306671	0.116079	-2.64193	0.00824356	0.0533297
1700019D03Rik	468.407	0.379955	0.143844	2.64143	0.00825571	0.0533354
Marchf7	2887.39	-0.19974	0.0756196	-2.64138	0.00825692	0.0533354
Necab1	1811.49	-0.394045	0.149179	-2.64142	0.00825596	0.0533354
Khdrbs2	556.006	-0.430874	0.163231	-2.63966	0.00829891	0.0535674
Atp5g3	6612.97	0.303502	0.115009	2.63895	0.00831638	0.0535819
Ypel3	1200.1	0.375013	0.142104	2.63899	0.00831523	0.0535819
Rorb	839.226	0.288914	0.109479	2.639	0.00831501	0.0535819
Cwf19l1	419.068	-0.305797	0.115876	-2.63901	0.00831484	0.0535819
Sirt2	1759.03	0.36616	0.138782	2.63837	0.00833047	0.0536531
Stk16	617.198	0.423432	0.160508	2.63808	0.00833776	0.0536804
Kcnip4	1537.74	-0.388062	0.147152	-2.63715	0.00836066	0.0537237
Tmem242	755.599	0.292557	0.110933	2.63725	0.00835813	0.0537237
Ckb	9991.72	0.350033	0.132797	2.63584	0.00839282	0.0538381
Ift43	661.018	0.291671	0.110678	2.63531	0.00840607	0.0538629
Gm45159	435.337	-0.371544	0.141015	-2.63478	0.00841924	0.0539094
Zic5	375.499	0.283669	0.107711	2.63361	0.00844828	0.0540365
Rragb	703.416	-0.266855	0.101352	-2.63296	0.00846434	0.0541177
Wdr26	3451.85	0.186371	0.0708016	2.6323	0.008481	0.0541671
AW554918	354.603	-0.332684	0.126383	-2.63234	0.00847988	0.0541671
Pdia3	3695.66	0.396583	0.15069	2.63178	0.00849399	0.0541992
Tmem70	1054.9	0.628512	0.238865	2.63125	0.00850715	0.0542358
Slc25a30	880.578	-0.300999	0.114401	-2.63108	0.0085113	0.0542426
Psme2	3082	0.25537	0.0971047	2.62984	0.00854246	0.0544018
Scrg1	7692.45	0.28192	0.107207	2.62968	0.00854649	0.0544078
Socs5	1693.1	-0.210441	0.0800949	-2.62739	0.00860417	0.0546959
Ttll7	4060.37	-0.295716	0.11259	-2.62649	0.00862711	0.0548133
Med11	309.579	0.336627	0.128195	2.62589	0.00864226	0.0548786
Nop14	1311.49	-0.277817	0.10583	-2.62513	0.00866157	0.0549221
Pms2	686.077	-0.266534	0.101527	-2.62525	0.00865861	0.0549221
Ehbp1	915.745	-0.229754	0.0875418	-2.62451	0.00867743	0.0549511
Ttc21b	379.081	-0.278541	0.106222	-2.62225	0.00873511	0.055269
Nalcn	1342.15	-0.273084	0.104153	-2.62194	0.00874305	0.0552814
Gm7072	1013.54	-0.308311	0.117589	-2.62193	0.00874334	0.0552814
Sptlc1	535.05	0.253925	0.0969042	2.62037	0.00878343	0.0554578
Gnptg	1048.88	0.308791	0.117843	2.62035	0.00878383	0.0554578
Chchd4	832.38	0.469046	0.179023	2.62004	0.00879197	0.0554892
Ubxn4	3073	0.283518	0.108317	2.61748	0.00885814	0.0557746
Fsd1l	1094.18	-0.292429	0.111721	-2.61749	0.00885797	0.0557746
Chm	2747.09	-0.253158	0.0967584	-2.6164	0.0088863	0.0558828
Ecpas	3117.96	-0.214422	0.0819687	-2.6159	0.00889931	0.0559011
Nefl	3929.67	-0.312041	0.119296	-2.61569	0.00890482	0.0559011
Ercc1	503.704	0.358741	0.137159	2.61552	0.0089092	0.0559087
Slc7a11	756.127	0.421672	0.16127	2.61469	0.00893075	0.055981
Lyst	3395.46	-0.308609	0.118051	-2.61419	0.00894387	0.0560065
Gmcl1	868.716	-0.256162	0.0980093	-2.61365	0.00895808	0.0560756
Gosr1	1002.49	-0.265992	0.101793	-2.61306	0.00897362	0.0561329
Gng5	5359.25	0.314831	0.120501	2.61269	0.00898336	0.0561739
Slc25a16	1057.86	-0.263805	0.100993	-2.61212	0.00899827	0.0562472
Robo2	2904.52	-0.268463	0.102824	-2.61091	0.00903004	0.0564257
Clstn1	3431.89	-0.318416	0.122098	-2.60787	0.00911063	0.0568695
Tmem38b	341.93	0.325455	0.124809	2.60762	0.00911751	0.0568916
Rps2	3832.12	0.581706	0.223142	2.60689	0.00913684	0.0569718
Zbtb18	7381.72	-0.272938	0.104849	-2.60315	0.00923714	0.0575158
Spag9	4954.85	-0.235303	0.0904209	-2.60231	0.00925979	0.0575742
Bcap29	3528.16	-0.364993	0.140263	-2.60221	0.00926259	0.0575742
Snap91	4665.31	-0.275806	0.106038	-2.60102	0.00929462	0.0577105
Trim46	312.297	0.340392	0.130905	2.60031	0.00931402	0.0577335
Snhg5	1071.39	-0.240784	0.092597	-2.60034	0.00931305	0.0577335
Max	447.512	0.309852	0.119161	2.60028	0.00931472	0.0577335
Hspa9	5635.17	-0.265155	0.101953	-2.60075	0.00930202	0.0577335
Rmnd5a	1981.22	-0.23515	0.0904445	-2.59994	0.00932394	0.0577536
Ech1	2430.31	0.318529	0.12253	2.59959	0.00933339	0.057768
Cep57l1	535.063	-0.345962	0.133081	-2.59964	0.00933229	0.057768
Glrb	3212.08	-0.343859	0.132287	-2.59934	0.00934038	0.0577909
Zfp367	982.084	-0.342612	0.131943	-2.59667	0.00941331	0.0581605
Fibp	613.706	0.292371	0.112592	2.59673	0.00941166	0.0581605
Rab39b	1156.46	-0.268184	0.103301	-2.59614	0.00942778	0.0582294
Iscu	486.34	0.439366	0.169485	2.59237	0.00953186	0.0587719
Rab11fip2	1807.64	-0.215898	0.0832865	-2.59223	0.00953563	0.0587719
Rab9b	747.77	-0.430458	0.166052	-2.59231	0.0095333	0.0587719
Pik3r1	3798.9	-0.30864	0.119084	-2.59179	0.00954788	0.0588268
Nabp1	482.118	-0.380916	0.147075	-2.58995	0.00959905	0.0590801
Gatad2a	373.487	0.3032	0.117083	2.58961	0.00960858	0.0591032
Zbtb38	1551.14	-0.253704	0.0980386	-2.58779	0.00965926	0.0593677
Cd46	372.156	-0.328936	0.127121	-2.58758	0.00966521	0.059373
Wdr6	412.356	0.376517	0.145512	2.58752	0.00966687	0.059373
Wipf1	365.816	0.389192	0.150527	2.58553	0.00972291	0.0596548
Alg6	1028.69	-0.341946	0.132252	-2.58557	0.00972177	0.0596548
Ddx10	920.794	-0.273834	0.105933	-2.58498	0.00973835	0.0596902
Traf7	382.081	0.334068	0.12923	2.58508	0.00973576	0.0596902
Car9	760.924	-0.353454	0.136777	-2.58416	0.00976152	0.059746
Cntln	625.316	-0.242785	0.093943	-2.58438	0.0097553	0.059746
Cnnm1	1318.14	-0.325539	0.125971	-2.58425	0.00975917	0.059746
Slc48a1	980.34	0.291726	0.112904	2.58384	0.00977062	0.059781
2900076A07Rik	322.382	-0.286413	0.110866	-2.58342	0.00978271	0.059824
Ypel5	8129.26	-0.371005	0.143651	-2.58267	0.00980382	0.0598801
Gm10558	750.807	0.425109	0.164704	2.58105	0.0098501	0.0600795
Fnip1	2487.2	-0.219952	0.0852167	-2.58109	0.00984894	0.0600795
Gm14325	1290.35	-0.403232	0.15624	-2.58084	0.00985595	0.0600944
Hpf1	1660.12	0.490208	0.190069	2.57911	0.00990555	0.060355
Sdad1	451.864	-0.298086	0.115622	-2.57811	0.00993417	0.0604858
Tbc1d31	371.525	-0.266557	0.103396	-2.57803	0.00993658	0.0604858
Clcn5	384.776	-0.319136	0.123792	-2.578	0.00993732	0.0604858
Xpo7	1059.22	-0.19215	0.0745535	-2.57734	0.00995642	0.060568
Ermp1	1472.17	-0.229851	0.0891831	-2.57729	0.0099577	0.060568
Necab3	347.796	-0.366392	0.142369	-2.57353	0.0100666	0.0610826
Wdr48	666.094	-0.283226	0.110081	-2.57289	0.0100855	0.0611584
Zfp300	318.1	-0.425285	0.165296	-2.57287	0.010086	0.0611584
4933431E20Rik	733.877	-0.233998	0.0909842	-2.57185	0.0101156	0.0613165
Kmt2c	2670.37	-0.208034	0.0809022	-2.57142	0.0101282	0.0613471
Enc1	4358.46	0.266421	0.103605	2.57152	0.0101253	0.0613471
Wnk3	1246.57	-0.299323	0.116415	-2.57118	0.0101353	0.0613518
Ppp1r15b	521.188	0.247963	0.0964461	2.571	0.0101405	0.0613618
Bnip2	725.839	0.331432	0.128935	2.57054	0.0101539	0.061415
Gm32618	418.891	-0.341049	0.13269	-2.57027	0.010162	0.0614291
Lcor	746.519	-0.233612	0.0909007	-2.56996	0.0101709	0.0614404
Rrbp1	921.779	0.273309	0.106382	2.56912	0.0101958	0.0615615
Laptm4a	1352.45	0.325317	0.126633	2.56897	0.0102	0.0615615
Ndrg2	7078.78	0.323939	0.126099	2.56893	0.0102014	0.0615615
Cd81	12717.8	0.367449	0.143054	2.5686	0.010211	0.0615756
Adgrg1	492.685	0.314208	0.122351	2.56808	0.0102262	0.0616058
Napepld	594.04	-0.258794	0.100789	-2.56769	0.0102377	0.0616481
Mrps35	384.44	0.410545	0.159911	2.56733	0.0102485	0.0616766
Rgs8	943.5	-0.434519	0.169273	-2.56697	0.0102591	0.0617192
Chchd10	348.659	0.646255	0.251905	2.56547	0.0103036	0.0619026
Afg1l	473.764	0.32995	0.128626	2.56518	0.0103122	0.0619331
Dnajc2	778.795	0.387631	0.151123	2.565	0.0103177	0.061945
Fasn	848.507	0.346775	0.135216	2.5646	0.0103296	0.0619952
Rragd	1639.52	-0.222958	0.0869473	-2.56429	0.0103386	0.0620282
Chrdl1	425.909	0.355	0.138489	2.56338	0.0103658	0.0621065
Cttn	1469.73	0.282452	0.110213	2.56279	0.0103836	0.0621598
Wdcp	375.064	-0.334358	0.130469	-2.56273	0.0103853	0.0621598
Sec23a	2712.7	-0.327387	0.127741	-2.56289	0.0103804	0.0621598
Plekhg5	320.28	0.341363	0.133253	2.56176	0.0104143	0.0622913
Hjurp	706.16	-0.298106	0.116401	-2.56102	0.0104366	0.062338
Zc3h8	401.592	-0.292202	0.114098	-2.56098	0.0104377	0.062338
Mapk9	1650.62	-0.247982	0.0968481	-2.56052	0.0104515	0.0623865
Fkbp1a	5628.32	0.419345	0.163787	2.56031	0.0104577	0.0624028
Camsap2	3163.16	-0.223541	0.087349	-2.55918	0.0104921	0.0625652
Zdbf2	1707.62	-0.353772	0.138355	-2.55699	0.0105582	0.0628321
Rhbdd2	322.674	0.365202	0.142878	2.55604	0.010587	0.0629699
Ranbp2	3631.44	-0.250247	0.0979061	-2.55599	0.0105885	0.0629699
Ccdc39	778.365	-0.250917	0.0981945	-2.5553	0.0106096	0.0630573
Atp8a2	541.783	-0.309915	0.121284	-2.55528	0.0106104	0.0630573
Rbm8a	2545.89	0.218041	0.0853785	2.55381	0.0106551	0.0632803
Uri1	1902.73	-0.218931	0.0857379	-2.55349	0.0106651	0.0633182
Atf2	4037.27	-0.278753	0.109196	-2.55278	0.0106867	0.0634039
Dhx32	856.821	0.305348	0.119747	2.54995	0.0107739	0.0637708
Uba5	951.91	0.276769	0.108535	2.55005	0.0107707	0.0637708
Cndp2	769.571	0.21153	0.0829674	2.54956	0.010786	0.063821
Lrfn5	2203.91	-0.293518	0.115165	-2.54868	0.0108131	0.0639383
Ephx1	2444.89	-0.325985	0.127921	-2.54833	0.010824	0.0639815
Nampt	2951.96	-0.338038	0.132717	-2.54705	0.0108637	0.0641945
Mageh1	322.995	0.346431	0.136105	2.54533	0.0109173	0.0644575
Tob2	353.985	0.267446	0.105093	2.54485	0.0109324	0.0645138
Lrrcc1	1393.83	-0.252899	0.099404	-2.54415	0.0109544	0.0646119
Igfbp5	1916.71	0.238098	0.0936564	2.54225	0.0110142	0.0649304
Ilkap	394.268	0.270879	0.10656	2.54202	0.0110214	0.0649304
Ctsa	2405.37	0.388606	0.152867	2.54212	0.0110182	0.0649304
Cdk5rap2	573.097	0.351744	0.138427	2.541	0.0110536	0.0650766
Smad5	517.776	0.276115	0.108706	2.54003	0.0110844	0.0652145
Ubxn1	1534.74	0.333252	0.131266	2.53875	0.011125	0.0653879
H2az2	1363.27	0.575734	0.22706	2.5356	0.0112254	0.0659117
Crebrf	2510.53	-0.252185	0.0994776	-2.5351	0.0112416	0.0659852
Dync2h1	2273.15	-0.189654	0.0748224	-2.53472	0.0112536	0.0660116
Rph3a	1939.87	-0.387668	0.153047	-2.53301	0.0113089	0.0661376
Msra	2488.58	-0.35416	0.139814	-2.53307	0.0113067	0.0661376
Slf2	1809.22	-0.268841	0.106156	-2.53252	0.0113247	0.0662079
Itch	2064.33	-0.22075	0.0872457	-2.53021	0.0113993	0.0666
Pde6d	1012.72	0.651005	0.257328	2.52986	0.0114108	0.0666378
Pds5b	3148.59	-0.219355	0.086709	-2.52978	0.0114133	0.0666378
Ahcyl1	8316.91	-0.175584	0.0694387	-2.52862	0.0114512	0.0668363
Hsd11b1	2627.81	-0.481114	0.190363	-2.52735	0.0114926	0.0670077
Gfod1	1011.56	-0.265007	0.10486	-2.52726	0.0114957	0.0670077
Rbm41	376.77	-0.287218	0.113646	-2.52729	0.0114946	0.0670077
Tent2	933.411	-0.222546	0.0880958	-2.52619	0.0115308	0.06719
A930017M01Rik	727.774	-0.30249	0.119748	-2.52606	0.0115351	0.0671926
Gm2a	2847.66	0.288412	0.114191	2.52569	0.0115471	0.0672402
Xpnpep1	799.068	0.267268	0.10593	2.52306	0.0116338	0.0677008
Zfp709	305.111	-0.333988	0.132387	-2.52281	0.0116421	0.067704
Zfp846	963.812	-0.24141	0.0956878	-2.52289	0.0116395	0.067704
Eri1	506.087	-0.255565	0.10132	-2.52236	0.0116571	0.0677209
Atf7ip	2525.74	-0.242005	0.095958	-2.52199	0.0116693	0.0677441
Eml6	472.614	-0.262181	0.103962	-2.52191	0.0116721	0.0677441
Gng11	490.965	0.389892	0.154818	2.51839	0.0117893	0.0682894
Cst3	140470	0.337016	0.133954	2.51592	0.0118723	0.0684935
Tmem208	1103.83	0.251788	0.100081	2.51584	0.0118751	0.0684935
Lrrc58	5818.27	-0.276693	0.109975	-2.51597	0.0118707	0.0684935
Rab11a	3163.43	0.472881	0.18802	2.51505	0.0119014	0.0685333
Tenm2	1639.08	-0.366546	0.145796	-2.5141	0.0119338	0.0686975
Laptm5	918.698	0.40232	0.160066	2.51347	0.011955	0.0687522
Card19	406.187	0.422864	0.168233	2.51356	0.0119521	0.0687522
Fer	1664.04	-0.27103	0.107925	-2.51129	0.012029	0.0691099
Tor3a	317.306	0.429009	0.171132	2.50689	0.0121798	0.0697941
Tsc22d1	7705.42	0.350477	0.139795	2.50708	0.0121732	0.0697941
Tmem67	488.333	-0.321066	0.128084	-2.50669	0.0121868	0.0698116
Rnf213	595.585	0.414656	0.165569	2.50443	0.0122647	0.0702122
Tsta3	403.164	0.298011	0.119048	2.50327	0.012305	0.07042
Ggt7	450.881	0.301853	0.120661	2.50167	0.0123609	0.0706721
Las1l	1049.57	-0.301343	0.120528	-2.5002	0.0124123	0.0708657
Trak2	1574.5	-0.214952	0.0859865	-2.49983	0.0124253	0.0708784
Adgra1	1240.69	0.326094	0.130443	2.49989	0.0124231	0.0708784
Tigd2	670.968	0.317575	0.127118	2.49827	0.0124801	0.0711149
Ksr1	401.786	0.298947	0.119722	2.49701	0.0125247	0.0712833
Cdc16	1350.37	0.286474	0.114834	2.49468	0.0126071	0.0716366
Tagln3	8041.01	0.309416	0.124065	2.49397	0.0126322	0.0717563
Dph6	620.297	-0.24224	0.0972176	-2.49173	0.0127122	0.072071
Gm43322	977.755	-0.273606	0.109838	-2.491	0.0127385	0.0721741
Snrpa1	2779.39	-0.33043	0.132916	-2.486	0.0129187	0.0730537
Ift57	680.609	0.373492	0.150248	2.48583	0.012925	0.0730658
Tcf4	17867.7	-0.188504	0.0758514	-2.48517	0.0129488	0.0731584
Cyth2	484.923	0.287343	0.115656	2.48446	0.0129748	0.073277
Siae	567.432	-0.257342	0.103613	-2.48369	0.0130027	0.0733878
Haus6	365.071	-0.282495	0.113751	-2.48345	0.0130116	0.0734145
Naga	413.293	0.30445	0.122628	2.48271	0.0130386	0.073496
Slc2a13	2148.97	-0.326171	0.131408	-2.48213	0.0130601	0.0735718
Nol7	1286.14	0.394067	0.159048	2.47766	0.0132246	0.0743068
Gba	462.997	0.400653	0.161758	2.47687	0.0132542	0.0744016
Cxxc5	793.777	0.273085	0.110292	2.47602	0.0132858	0.0745551
Ganab	1006.36	0.243794	0.0985109	2.47479	0.0133315	0.0747641
Rbbp5	965.979	-0.279375	0.1129	-2.47454	0.0133408	0.0747925
Lgalsl	1713.58	-0.238125	0.0962836	-2.47316	0.0133925	0.0750344
Klhl32	617.383	-0.250151	0.10121	-2.47161	0.0134506	0.0752647
Rab34	396.734	0.291275	0.117868	2.47119	0.0134664	0.0753048
Rmnd5b	750.786	0.314203	0.127169	2.47075	0.0134832	0.0753509
Ostf1	652.178	0.625334	0.253129	2.47042	0.0134955	0.0753721
Huwe1	4019.94	-0.242952	0.0983423	-2.47047	0.0134936	0.0753721
Gm43175	586.811	-0.264296	0.106994	-2.47019	0.0135039	0.0753732
Klhl28	1091.23	-0.287177	0.116277	-2.46976	0.0135203	0.075439
Hnrnpa2b1	8759.34	0.201589	0.081676	2.46816	0.013581	0.0756818
Tnks2	4207.42	-0.234831	0.0951626	-2.46768	0.0135992	0.0757589
Mark3	2175.4	0.1739	0.0704882	2.46708	0.013622	0.075814
Npc2	5277.33	0.291296	0.118101	2.46649	0.0136445	0.0758911
Lrrc7	1473.79	-0.248839	0.10091	-2.46596	0.0136647	0.0759524
Uspl1	1000.37	-0.293821	0.119155	-2.46586	0.0136684	0.0759524
Sipa1l1	2552.3	-0.307711	0.124788	-2.46588	0.0136677	0.0759524
mt-Nd5	75151.6	-0.215411	0.0873789	-2.46526	0.0136915	0.0760541
Fzd3	6911.21	-0.254476	0.103258	-2.46447	0.0137216	0.0761517
Kcnf1	568.244	-0.343763	0.139568	-2.46305	0.0137761	0.0763502
Myo6	3956.73	0.235095	0.0955105	2.46145	0.0138375	0.0765781
Chd2	2110.64	-0.256012	0.104054	-2.46038	0.013879	0.0766872
Tdp2	814.551	0.371331	0.150921	2.46043	0.0138769	0.0766872
Gm9968	370.244	0.330312	0.134239	2.46063	0.0138694	0.0766872
Unc119b	434.49	0.299781	0.121875	2.45974	0.0139039	0.0768006
Zfp60	1085.76	-0.275055	0.111844	-2.45928	0.0139215	0.0768498
Pikfyve	1856.76	-0.22769	0.0926054	-2.45872	0.0139434	0.0769466
Eif5a2	804.001	-0.30203	0.122879	-2.45794	0.0139737	0.0770171
Samd8	2292.97	-0.277876	0.113051	-2.45797	0.0139725	0.0770171
Pgk1	10627.8	-0.343144	0.139604	-2.45799	0.0139716	0.0770171
Klf3	785.938	0.251808	0.102511	2.45641	0.0140334	0.0772734
Ankrd6	555.117	0.242371	0.0987489	2.45442	0.0141111	0.0775986
Slc35d1	395.297	0.258126	0.105176	2.45423	0.0141188	0.0775986
St8sia4	646.271	-0.300986	0.122676	-2.45352	0.0141467	0.077655
Clstn3	673.997	-0.399498	0.162823	-2.45358	0.0141443	0.077655
Ccdc34	1074.77	0.350073	0.142712	2.45301	0.0141667	0.0777161
2610021A01Rik	582.046	-0.27351	0.111525	-2.45246	0.0141881	0.0778033
Supt16	2541.29	-0.278996	0.113768	-2.45232	0.0141938	0.0778033
Flii	399.678	0.258497	0.105439	2.45163	0.014221	0.0779168
Svip	1439.39	-0.310671	0.126751	-2.45103	0.0142448	0.0779989
Rdh14	875.173	0.382456	0.156161	2.44912	0.0143206	0.0783165
Suclg2	524.493	0.290026	0.118441	2.4487	0.0143372	0.0783586
Add2	1590.92	-0.298084	0.121752	-2.44828	0.0143539	0.0783772
Zfp536	924.494	-0.250619	0.102402	-2.44741	0.0143888	0.0784944
Trhde	542.511	-0.379697	0.155134	-2.44754	0.0143834	0.0784944
Tppp	2821.89	-0.279558	0.114224	-2.44744	0.0143874	0.0784944
Zmynd11	3221.94	-0.230506	0.0941911	-2.44722	0.0143963	0.0785114
Rdh10	513.407	0.278883	0.114097	2.44427	0.0145146	0.0790584
Aak1	6045.03	-0.238681	0.0976484	-2.44429	0.0145136	0.0790584
Gls	6456.09	-0.216122	0.088428	-2.44404	0.0145237	0.0790835
Scamp3	322.284	0.383627	0.157012	2.44329	0.014554	0.0791997
Reep3	1369.97	0.225654	0.0924306	2.44133	0.0146333	0.0795573
Stxbp1	3380.77	-0.278415	0.11409	-2.44032	0.0146741	0.079675
Ifi204	425.537	0.416717	0.17087	2.4388	0.0147363	0.0799445
Rbm34	755.669	0.277935	0.113997	2.43808	0.0147653	0.0800034
Me1	1690.66	-0.242967	0.0996528	-2.43814	0.0147631	0.0800034
Nmnat2	1977.18	-0.330915	0.135863	-2.43566	0.0148648	0.080419
Gabra4	4070.13	-0.303938	0.124778	-2.43583	0.0148578	0.080419
Slc25a3	7781.7	0.557909	0.229214	2.43401	0.0149327	0.0806868
Zfp157	879.486	-0.290019	0.119165	-2.43376	0.0149429	0.0806885
Rps27a	13825.5	-0.227819	0.0936114	-2.43367	0.0149467	0.0806885
Aar2	425.867	0.229339	0.0943457	2.43083	0.0150641	0.0812828
Kif5c	12169.7	-0.233452	0.0960833	-2.42968	0.0151122	0.0814533
Gnb2	1587.91	0.30177	0.124369	2.42641	0.0152489	0.0820933
Prpsap1	456.31	0.252365	0.104033	2.42582	0.015274	0.0822036
Gm44679	333.994	-0.254156	0.10482	-2.4247	0.0153209	0.0823315
Appl1	4101.57	-0.247377	0.102024	-2.4247	0.0153212	0.0823315
Mgll	1637.39	0.313894	0.129482	2.42423	0.0153407	0.0824112
Ier3	406.891	-0.487599	0.201316	-2.42206	0.0154328	0.0828305
Sft2d2	576.255	0.241075	0.0996308	2.41969	0.0155339	0.0832459
Zfp763	1016.48	-0.314833	0.130138	-2.41923	0.0155536	0.0833263
Fcgrt	430.666	0.329875	0.136378	2.41883	0.0155705	0.0833873
Osgepl1	863.397	-0.308419	0.127536	-2.41829	0.0155937	0.0834396
Rbm6	1740.01	-0.207634	0.0858765	-2.41782	0.0156139	0.083497
1600020E01Rik	706.514	-0.311839	0.128994	-2.41747	0.0156286	0.0835159
Ndufb9	6911.25	-0.246616	0.102018	-2.41738	0.0156329	0.0835159
9330162G02Rik	5309.73	-0.272325	0.112674	-2.41693	0.015652	0.0835739
Ctnna1	2157.43	0.249734	0.103374	2.41583	0.0156994	0.0837762
Plaat3	521.927	0.272425	0.112957	2.41175	0.0158761	0.0845336
Zc3hav1	563.036	0.293744	0.12181	2.4115	0.0158872	0.0845364
Unc13b	710.398	-0.266425	0.110494	-2.41122	0.0158994	0.0845613
Cnpy2	2330.35	0.252705	0.104815	2.41097	0.0159102	0.0845936
H2bc4	3928.77	0.442986	0.183865	2.4093	0.0159833	0.0849309
Cisd3	840.929	0.222729	0.0924523	2.40912	0.0159908	0.0849453
Exoc2	1066.9	-0.288379	0.119735	-2.40847	0.0160195	0.0850281
Fut11	709.652	-0.254803	0.105796	-2.40844	0.0160209	0.0850281
Thoc3	560.161	0.468639	0.194657	2.40751	0.0160616	0.0852184
Tsga10	986.107	-0.253512	0.105325	-2.40695	0.0160863	0.0852981
Frmd4b	510.727	0.380063	0.157916	2.40674	0.0160955	0.0853209
Cwc27	1436.39	-0.263474	0.109478	-2.40663	0.0161005	0.0853219
Rbm3	3284.84	0.312164	0.129773	2.40546	0.016152	0.0855435
Gpbp1	4181.93	-0.326093	0.135585	-2.40509	0.0161687	0.085574
Bbof1	499.068	-0.313137	0.130209	-2.40488	0.0161779	0.0855775
Ncbp1	901.344	0.217844	0.0906247	2.40381	0.0162254	0.0857776
Rtf1	1586.63	0.370036	0.153969	2.40332	0.0162471	0.0858405
Tmsb4x	166287	0.310938	0.129389	2.40313	0.0162552	0.0858579
A230103L15Rik	1128.77	-0.28731	0.119628	-2.4017	0.016319	0.0861349
Zfp148	5062.02	-0.232067	0.0966682	-2.40066	0.0163657	0.0863119
Hmces	372.07	0.32393	0.135198	2.39596	0.0165769	0.0872595
Ppp4r3b	3524.48	-0.211203	0.0881562	-2.39578	0.016585	0.0872595
BC004004	1467.95	0.316984	0.13239	2.39431	0.0166515	0.0875323
Mtm1	593.085	-0.294447	0.122978	-2.39431	0.0166518	0.0875323
Cltb	1759.4	0.381937	0.159539	2.39401	0.0166655	0.0875782
Lap3	1101.26	0.28861	0.12058	2.39353	0.0166872	0.0876403
Rpl9	13164.3	-0.203432	0.0849893	-2.39361	0.0166833	0.0876403
Fzd1	505.918	0.312449	0.130573	2.39291	0.0167152	0.0877518
Il1rap	2000.5	-0.285719	0.119406	-2.39284	0.0167184	0.0877518
Acyp1	3055.62	-0.294548	0.123136	-2.39206	0.016754	0.0878864
Ireb2	2305.77	-0.215625	0.090187	-2.39086	0.0168089	0.0881478
Gns	1235.12	0.217291	0.0909939	2.38797	0.0169417	0.0886858
Ankra2	753.591	0.385909	0.161695	2.38664	0.0170031	0.0889807
Zfas1	961.006	-0.249258	0.104451	-2.38635	0.0170164	0.0889977
Pogz	613.239	0.235596	0.0987248	2.38639	0.0170145	0.0889977
Narf	1509.47	-0.334278	0.140266	-2.38318	0.017164	0.0896465
Spred1	4094.53	-0.241561	0.101384	-2.38264	0.0171889	0.0897134
Zfp62	1781.6	-0.275939	0.115837	-2.38212	0.0172131	0.0897862
Pak7	786.507	-0.258156	0.108425	-2.38097	0.0172673	0.0899626
Coil	688.405	-0.21721	0.0912478	-2.38044	0.0172918	0.0900634
Ski	1383.73	0.238682	0.100352	2.37844	0.017386	0.0904532
Zfp809	471.016	-0.33488	0.140806	-2.37831	0.0173923	0.0904532
Lin54	448.73	-0.255263	0.107369	-2.37744	0.0174332	0.0906127
Cyb5r1	872.217	-0.257228	0.108292	-2.37532	0.0175339	0.0910553
Gm44562	646.242	-0.337122	0.142017	-2.37382	0.0176052	0.0913719
Pax6	461.456	0.299071	0.126013	2.37334	0.017628	0.0914363
Dut	430.779	0.571171	0.240655	2.37341	0.0176249	0.0914363
Hmgn1	1428.2	0.541206	0.228218	2.37144	0.0177188	0.0917721
Gbp2	566.674	0.582562	0.245676	2.37126	0.0177277	0.0917911
Eif2b4	490.275	0.307836	0.129888	2.37001	0.0177876	0.0920202
Hspa5	14064.5	-0.365117	0.154358	-2.36539	0.0180109	0.0929819
Ndufab1	1515.44	0.620902	0.262633	2.36414	0.018072	0.0931441
Eif5	5510.68	0.246432	0.104235	2.36419	0.0180697	0.0931441
Maged2	627.727	0.289569	0.122486	2.36411	0.0180736	0.0931441
Ctnnb1	3007.96	0.290771	0.123036	2.3633	0.0181132	0.0933209
Hspbp1	625.267	0.293046	0.12401	2.36308	0.0181238	0.0933482
Zfp207	4291.18	-0.225337	0.0953832	-2.36244	0.0181551	0.0934818
Ccm2	330.089	0.337433	0.142841	2.36229	0.0181625	0.0934926
Tmem108	902.37	0.232904	0.0986407	2.36113	0.0182193	0.0937169
Eif5a	3196.76	0.445991	0.188893	2.36108	0.018222	0.0937169
Adgrg6	326.867	0.357518	0.151439	2.36081	0.0182349	0.093756
Itga8	652.776	-0.284455	0.120514	-2.36035	0.0182578	0.0937997
Smc6	2739.81	0.335787	0.142369	2.35856	0.018346	0.0941896
Ugcg	1724.76	-0.227006	0.0962671	-2.35808	0.0183695	0.0942829
Inpp4b	663.158	-0.256179	0.108682	-2.35715	0.0184158	0.0944651
Atf6	1474.75	-0.257144	0.109104	-2.35686	0.01843	0.0944834
Snrnp25	1069.02	-0.293006	0.124368	-2.35596	0.0184749	0.0946586
Taldo1	1980.03	0.279925	0.118865	2.35498	0.0185239	0.094841
Galt	618.044	0.315401	0.133951	2.35459	0.018543	0.0948698
Ifi27	2434.12	0.27516	0.116861	2.35459	0.0185431	0.0948698
Iah1	566.607	0.252428	0.107212	2.35448	0.0185488	0.0948716
Rfx7	850.129	-0.228228	0.0969502	-2.35408	0.0185687	0.094877
Ahcyl2	3839.13	-0.247278	0.105118	-2.35238	0.0186535	0.0951585
Ntm	2417.45	-0.207522	0.0882162	-2.35243	0.0186513	0.0951585
Itpr2	769.241	0.255185	0.108502	2.35189	0.0186782	0.0952566
Alox5ap	525.428	0.369829	0.157367	2.35011	0.0187678	0.0956031
Phf14	1974.2	-0.189219	0.0805253	-2.34981	0.0187831	0.0956533
Cyfip1	3178.07	0.255358	0.108717	2.34885	0.0188317	0.0958336
Rdm1	369.488	-0.359303	0.152974	-2.34878	0.0188348	0.0958336
Gm5141	348	-0.44837	0.190881	-2.34895	0.0188265	0.0958336
Ugdh	1381.96	0.260521	0.110933	2.34845	0.0188516	0.0958634
Cab39	5203.09	-0.194225	0.0827151	-2.34811	0.0188688	0.095923
Zcrb1	1890.21	0.606096	0.258148	2.34786	0.0188814	0.0959594
Tmtc4	513.79	-0.25914	0.11042	-2.34686	0.0189324	0.0961633
Wwtr1	801.823	0.230006	0.0980148	2.34665	0.0189433	0.0961723
Rraga	962.373	0.455961	0.194306	2.34661	0.0189452	0.0961723
Sestd1	1562.02	-0.241144	0.102796	-2.34586	0.0189834	0.0962092
Arl6ip5	1227.8	-0.290711	0.124019	-2.34408	0.019074	0.0965733
Zfp532	516.791	-0.238234	0.101662	-2.3434	0.0191091	0.0966727
Soat1	1350.23	0.191354	0.0817921	2.33952	0.0193086	0.0975119
Zfp617	992.554	-0.252276	0.107851	-2.33911	0.0193296	0.0975341
Mib1	7305.81	-0.268742	0.114891	-2.33911	0.0193296	0.0975341
Plppr4	5874.15	-0.218461	0.0934643	-2.33737	0.01942	0.0978539
Col19a1	414.817	-0.313318	0.134132	-2.3359	0.0194967	0.0980739
Zmym4	1292.84	-0.178703	0.0764949	-2.33615	0.0194836	0.0980739
Xpo1	2727.94	-0.286378	0.122596	-2.33595	0.0194938	0.0980739
Pttg1	4801.75	-0.25884	0.110811	-2.33587	0.0194979	0.0980739
Nit1	357.196	0.274084	0.117353	2.33554	0.0195152	0.0980843
Dmac2l	650.728	-0.323964	0.138707	-2.33561	0.0195118	0.0980843
Elovl2	335.218	-0.28511	0.122127	-2.33454	0.0195675	0.0982
Gyg	1055.56	0.343394	0.147112	2.33424	0.0195834	0.0982516
Dixdc1	2366.89	-0.24901	0.106703	-2.33369	0.0196121	0.0983115
Ubac2	376.373	0.323573	0.138653	2.33369	0.0196118	0.0983115
Cfl1	18974.4	0.335969	0.143999	2.33314	0.0196406	0.0983988
Dusp1	302.697	0.340433	0.145979	2.33207	0.0196967	0.0986361
Fam20b	605.623	-0.333752	0.143175	-2.33108	0.0197491	0.0988576
Rab13	521.679	0.322764	0.138489	2.33061	0.0197739	0.0988995
Nbas	353.985	-0.271912	0.11667	-2.3306	0.0197743	0.0988995
Ankrd40	1069.71	0.227987	0.0978292	2.33046	0.0197818	0.0989089
Marchf1	2093.29	-0.330361	0.141777	-2.33016	0.019798	0.0989617
Lysmd4	968.454	-0.291134	0.124956	-2.3299	0.0198115	0.098987
Arf5	759.862	0.322341	0.138363	2.32967	0.0198237	0.0990062
Chchd5	645.895	-0.265574	0.114097	-2.32762	0.0199324	0.0994081
Btrc	1031.82	-0.271035	0.116456	-2.32737	0.0199458	0.0994466
Fam199x	1089.87	-0.241839	0.104116	-2.32278	0.0201911	0.100386
Eml5	2742.66	-0.193158	0.0831819	-2.32211	0.020227	0.100507
Ccz1	715.052	0.198629	0.0855759	2.32108	0.0202825	0.100726
Enah	4098.8	-0.172207	0.0742261	-2.32003	0.0203392	0.10098
Frg1	1781.48	0.205883	0.0887563	2.31964	0.0203603	0.101056
Zfp458	487.248	-0.281254	0.121337	-2.31796	0.0204515	0.101337
Aff4	5651.44	-0.215862	0.0931316	-2.31782	0.0204593	0.101347
Serpine2	7699.33	0.400417	0.172857	2.31646	0.0205331	0.101605
Zbtb20	25951	0.234204	0.101115	2.31623	0.0205459	0.101605
Vps37a	2548.66	-0.17717	0.0765038	-2.31583	0.0205675	0.101631
Bri3bp	1296.44	-0.206989	0.0893949	-2.31545	0.0205883	0.101671
5430405H02Rik	341.584	-0.245043	0.105855	-2.31489	0.0206187	0.101765
Notch2	1485.19	0.345125	0.149177	2.31352	0.0206938	0.10205
Slc24a2	8548.42	-0.254254	0.109961	-2.31222	0.0207654	0.102317
Hnrnpr	4660.86	-0.191242	0.0827131	-2.31212	0.0207713	0.102317
Eif2s3x	776.553	-0.372613	0.161154	-2.31215	0.0207693	0.102317
Nceh1	2959.12	-0.197352	0.0853721	-2.31167	0.0207959	0.102381
Glrx2	1484.6	0.394424	0.170636	2.3115	0.0208054	0.102399
Topors	907.81	0.171031	0.074018	2.31067	0.0208512	0.102501
Sqle	967.571	-0.254634	0.110205	-2.31055	0.0208575	0.102501
Uhrf2	1535.18	-0.193225	0.0836309	-2.31045	0.0208632	0.102501
Kctd18	346.543	-0.252681	0.109514	-2.30728	0.0210392	0.103233
Pde4b	1848.33	-0.229325	0.0994443	-2.30606	0.0211071	0.103508
Abi2	8648.59	-0.304815	0.132211	-2.30553	0.021137	0.103614
Vps4a	1343.99	0.300635	0.130441	2.30475	0.0211805	0.103724
Pla2g7	11647.6	0.311054	0.134958	2.30482	0.0211769	0.103724
Hnrnpdl	2644.48	0.240492	0.104375	2.30412	0.0212158	0.103868
Bmp1	791.261	0.276418	0.119995	2.30358	0.0212465	0.10396
Rfc2	726.731	0.279929	0.121537	2.30325	0.0212649	0.104022
Rprd2	1280.14	-0.210095	0.0912346	-2.3028	0.0212898	0.104086
Dda1	586.022	0.411819	0.178941	2.30143	0.0213673	0.104291
Pdgfra	627.689	0.273819	0.119012	2.30077	0.0214046	0.104362
Lmo7	2050.54	-0.230715	0.100278	-2.30075	0.0214056	0.104362
Mycbp2	10341	-0.195983	0.0852283	-2.29951	0.021476	0.104647
Zfp612	962.483	-0.280554	0.122095	-2.29783	0.0215716	0.104931
Abhd16a	359.244	0.311766	0.135675	2.29789	0.0215683	0.104931
Stat1	405.541	0.408836	0.17804	2.29632	0.0216577	0.10527
Raver2	405.407	0.319974	0.13937	2.29587	0.0216833	0.105366
Mgat1	377.784	0.304839	0.132823	2.29507	0.0217289	0.1055
5330434G04Rik	2296.75	-0.265237	0.115594	-2.29456	0.0217582	0.105613
Dennd1b	801.491	-0.224669	0.0979335	-2.2941	0.0217848	0.105677
Lrrc49	1088.56	-0.255527	0.111383	-2.29413	0.021783	0.105677
Gm5617	526.496	0.36666	0.159927	2.29267	0.0218669	0.105966
Edem2	342.335	0.350951	0.153101	2.29229	0.021889	0.106044
Cttnbp2	3018.77	-0.179122	0.0781681	-2.2915	0.0219346	0.106206
Pop7	841.257	0.261423	0.114112	2.29092	0.0219679	0.106309
Cachd1	678.842	0.296331	0.129373	2.29051	0.021992	0.106396
Cyp4v3	467.528	0.261398	0.114232	2.28831	0.0221194	0.106837
Atad2	516.93	-0.252553	0.110417	-2.28726	0.0221806	0.107064
Plcl1	516.188	-0.35236	0.154158	-2.28571	0.022271	0.107391
Atp13a3	1590.47	-0.200297	0.0876464	-2.28529	0.0222958	0.107391
Mro	404.021	0.245771	0.10754	2.2854	0.0222895	0.107391
Inip	759.431	-0.257631	0.112774	-2.28449	0.0223426	0.107465
Enox2	711.688	-0.307484	0.134593	-2.28456	0.0223389	0.107465
Slc25a53	366.326	-0.262194	0.114821	-2.28351	0.0224003	0.107691
Lmna	333.817	0.286301	0.125418	2.28278	0.0224431	0.10784
Gmfg	548.522	0.283684	0.124271	2.28278	0.0224434	0.10784
Wdfy1	654.077	0.192308	0.0842577	2.28238	0.022467	0.107924
Pigx	658.375	0.547201	0.240031	2.27971	0.0226246	0.108586
Gm10048	595.07	-0.300674	0.131922	-2.27917	0.0226568	0.108658
Negr1	4809.71	-0.227003	0.0996402	-2.27822	0.0227133	0.108899
Atrx	15054.4	-0.212567	0.0933265	-2.27767	0.0227464	0.108998
Uck1	319.669	0.315227	0.138451	2.2768	0.022798	0.109216
4930430F08Rik	626.895	-0.305628	0.134249	-2.27657	0.0228118	0.109223
Tanc2	3043.82	-0.160268	0.0704125	-2.27613	0.0228385	0.109261
Tmem183a	815.176	0.288507	0.126783	2.2756	0.0228698	0.109279
Ina	2363.99	-0.235157	0.103341	-2.27554	0.0228733	0.109279
Ppp2r1b	355.873	0.32762	0.143996	2.2752	0.0228938	0.10932
[truncated: 6,553 more rows]
