# Supplementary material for: Synaptopodin Regulates Denervation-Induced Plasticity at Hippocampal Mossy Fiber Synapses
Source: Cells. 2024 Jan 6;13(2):114. doi: 10.3390/cells13020114 (PMC10814840; doi:10.3390/cells13020114)
Supplement: Supplementary file 1 [file cells-13-00114-s001.zip › Supplementary Files/Table S4.xlsx]

## Sheet: DESeq2_SPko_ECL-vs-control_CA3
GeneID	Base mean	log2(FC)	StdErr	Wald-Stats	p-value	p-adj
Egr1	686.634	1.25106	0.158519	7.8922	2.96908e-15	6.0964e-11
Mbp	4972.23	-0.650349	0.0990994	-6.5626	5.28784e-11	3.61917e-07
Ptgs2	801.589	0.706381	0.125174	5.64317	1.66943e-08	5.71308e-05
Tspan2	2162.94	-0.632494	0.116461	-5.43093	5.60604e-08	0.000127899
Mobp	3885.89	-0.652043	0.121075	-5.38547	7.22574e-08	0.000131406
Ccl12	2094.64	0.728547	0.135113	5.39214	6.96233e-08	0.000131406
Cyp2d22	599.378	-0.573593	0.106725	-5.3745	7.67968e-08	0.000131406
A2m	3664.27	0.537382	0.101805	5.27856	1.30203e-07	0.00020565
Fgf1	314.289	-0.565218	0.108298	-5.21908	1.7981e-07	0.000246137
Timp1	479.089	0.746194	0.149851	4.97957	6.37253e-07	0.000726928
Plp1	23027.3	-0.583753	0.118354	-4.93228	8.12751e-07	0.000794677
Ugt8a	678.847	-0.625419	0.131025	-4.77327	1.81259e-06	0.00161817
Cldn11	1991.35	-0.572197	0.121039	-4.72739	2.2742e-06	0.00194567
S100a11	1041.14	0.541257	0.114992	4.7069	2.51517e-06	0.00206576
Vim	8338.07	0.442901	0.095712	4.62744	3.70222e-06	0.00288934
Mal	3228.9	-0.601594	0.130157	-4.62207	3.79935e-06	0.00288934
Dusp6	443.018	0.565886	0.124047	4.56188	5.06966e-06	0.00371769
Lcn2	2899.82	0.585081	0.133756	4.37425	1.21848e-05	0.00833972
Btg2	812.095	0.651041	0.151235	4.30483	1.67111e-05	0.0107228
Cp	2378.51	0.403765	0.0940451	4.29331	1.76027e-05	0.0109526
S1pr3	718.433	0.397142	0.0940391	4.22315	2.40908e-05	0.0145487
Plscr2	639.73	0.503282	0.120038	4.1927	2.75658e-05	0.0157224
Opalin	1068.34	-0.602441	0.143544	-4.1969	2.70591e-05	0.0157224
Naaa	653.337	-0.434181	0.104714	-4.14633	3.37844e-05	0.0182551
Fn1	1138.8	0.482093	0.117844	4.09094	4.29622e-05	0.0200487
Mttp	884.289	-0.376212	0.0916017	-4.10704	4.00767e-05	0.0200487
Fabp7	6378.24	0.511019	0.124409	4.10755	3.9987e-05	0.0200487
Kndc1	794.05	-0.37586	0.0921793	-4.07749	4.55241e-05	0.0204002
Cebpd	310.477	0.502833	0.124915	4.02539	5.68815e-05	0.0238357
Pdlim2	519.725	-0.52573	0.133364	-3.94207	8.07809e-05	0.0307364
Ephx1	2173.93	-0.466939	0.119914	-3.89395	9.86234e-05	0.0361613
Cerox1	428.583	-0.491382	0.12828	-3.83053	0.000127868	0.0445002
Ndufb2	769.679	0.422472	0.110835	3.81171	0.000138011	0.0450411
Fos	746.828	0.571993	0.151416	3.77762	0.000158335	0.0507983
Serpina3n	8339.02	0.468427	0.127889	3.66276	0.000249513	0.07425
Hadh	654.257	-0.387873	0.106551	-3.64026	0.000272364	0.0773319
Id4	824.499	-0.452158	0.124615	-3.62845	0.000285131	0.0780612
5330431K02Rik	385.23	0.382937	0.105463	3.63101	0.000282314	0.0780612
Tob1	575.925	0.415546	0.115248	3.60566	0.000311361	0.0820153
Coa6	890.694	0.350973	0.0978714	3.58606	0.000335705	0.0872536
Cldn10	2963.25	-0.402965	0.113857	-3.53923	0.000401299	0.0923335
Sparcl1	24689.7	-0.305755	0.0866954	-3.52678	0.000420648	0.0938822
Ddit4l	441.071	-0.326383	0.0933856	-3.495	0.000474059	0.0995434
Agt	374.308	-0.405019	0.115724	-3.49987	0.000465493	0.0995434
E130114P18Rik	426.703	0.368701	0.106579	3.45942	0.00054133	0.108972
Srsf3	3073.68	0.364777	0.106069	3.43905	0.000583761	0.115253
Ccl4	407.1	-0.466318	0.135865	-3.43221	0.000598675	0.117072
Ccnd1	694.378	0.401972	0.117528	3.42023	0.00062569	0.121201
Mog	987.056	-0.540944	0.158319	-3.41679	0.00063364	0.121594
Cmtm5	1270.69	-0.388404	0.114025	-3.4063	0.000658494	0.124045
0610012G03Rik	317.546	0.487889	0.144492	3.37659	0.000733893	0.133087
Aifm3	328.896	-0.361409	0.107546	-3.3605	0.000778026	0.133127
Mapk3	366.958	-0.498899	0.149078	-3.34655	0.000818235	0.137712
Spg20	513.867	-0.300814	0.090708	-3.31629	0.000912199	0.14633
Nfkbiz	410.919	0.300328	0.0913485	3.28772	0.00101004	0.15477
Gm6145	511.829	-0.365181	0.111479	-3.27577	0.00105373	0.15695
Add3	9980.26	0.304799	0.0933321	3.26575	0.00109175	0.158071
Spry2	1173.46	0.422372	0.129841	3.25299	0.00114197	0.162834
Etnppl	412.487	-0.520364	0.160086	-3.25052	0.00115192	0.16312
Hsd17b7	1105.3	-0.391844	0.120779	-3.2443	0.0011774	0.165586
Ivd	889.176	-0.314152	0.0975365	-3.22087	0.00127804	0.171595
Aspa	337.722	-0.512336	0.159037	-3.22148	0.0012753	0.171595
Cnp	1830.86	-0.388701	0.120374	-3.22911	0.00124177	0.171595
Sirt2	1765.38	-0.36555	0.113779	-3.21281	0.00131441	0.173247
Mdk	585.066	-0.407951	0.127512	-3.19931	0.00137755	0.177895
Glycam1	520.739	0.473149	0.148482	3.18657	0.00143972	0.183791
Creg2	1407.76	-0.35372	0.111388	-3.17557	0.00149543	0.18674
Llgl1	334.374	-0.335784	0.105687	-3.17717	0.00148722	0.18674
Gpam	939.132	0.231369	0.0729225	3.17281	0.00150971	0.18674
Chic1	1536.79	-0.230044	0.0724802	-3.17388	0.00150416	0.18674
Dnajc19	2800.06	0.344485	0.108753	3.16758	0.00153715	0.188996
Gng11	350.176	0.457966	0.145281	3.15227	0.00162006	0.196832
Tapt1	778.565	-0.232596	0.0739053	-3.14721	0.00164837	0.197929
Gm37494	632.628	-0.296046	0.0941792	-3.14344	0.00166977	0.199333
C130071C03Rik	1285.73	0.25107	0.0801268	3.1334	0.00172791	0.201605
Adamts1	557.618	0.35185	0.112351	3.13171	0.00173789	0.201605
C3	507.068	0.403525	0.128826	3.13232	0.00173432	0.201605
Dzip1	325.783	-0.302134	0.0978744	-3.08695	0.00202219	0.229398
Maob	552.986	-0.415589	0.134724	-3.08474	0.00203728	0.229398
Atp2b4	302.09	-0.397601	0.129969	-3.0592	0.00221931	0.23611
Kcnc2	1930.29	-0.297216	0.0969647	-3.0652	0.00217525	0.23611
Wtap	498.702	0.28182	0.0920699	3.06094	0.00220647	0.23611
Ezh1	1553.97	-0.36413	0.119298	-3.05227	0.00227114	0.24029
Samd9l	373.51	0.425221	0.140086	3.03542	0.002402	0.24784
Cox5b	12546.4	0.382307	0.126392	3.02477	0.00248824	0.249449
Smim18	793.48	0.382948	0.126522	3.02672	0.00247223	0.249449
Tsc22d3	814.12	-0.346554	0.114582	-3.0245	0.00249048	0.249449
Myh14	375.448	-0.460775	0.153034	-3.01094	0.00260443	0.259596
S100a6	3744.37	0.36641	0.121867	3.00664	0.00264155	0.261808
Cbln4	395.904	-0.419588	0.139787	-3.00162	0.00268548	0.262576
Gm42047	512.545	-0.391549	0.130675	-2.99637	0.00273218	0.264622
Uchl3	3977.79	0.384875	0.128444	2.99644	0.00273154	0.264622
Rragd	1406.43	-0.253848	0.08551	-2.96864	0.00299124	0.277915
Gjc3	348.409	-0.381648	0.128505	-2.96991	0.0029789	0.277915
Hpf1	1764.69	0.464877	0.156791	2.96494	0.0030274	0.278752
2010320M18Rik	679.03	0.317285	0.107002	2.96524	0.00302448	0.278752
Slc24a2	19655.9	-0.273814	0.092718	-2.95319	0.00314506	0.287011
Fam102b	1512.74	-0.258368	0.0878677	-2.94042	0.00327773	0.292615
Amt	447.349	-0.348453	0.118962	-2.92912	0.00339928	0.29956
Ccl3	332.09	-0.397206	0.13589	-2.923	0.00346674	0.304199
Crebrf	1917.7	-0.218582	0.0748749	-2.9193	0.00350824	0.30653
Arhgdig	830.608	0.454413	0.155827	2.91615	0.00354383	0.308328
Nr1d1	354.094	-0.307325	0.105607	-2.91007	0.00361349	0.312685
Gm10558	628.843	0.400192	0.137763	2.90492	0.00367343	0.313494
Mcts2	571.929	0.233451	0.0803557	2.90521	0.00367002	0.313494
Slc44a5	588.032	-0.373421	0.128884	-2.89734	0.00376346	0.314238
Camkk1	1664.55	-0.348008	0.120055	-2.89874	0.00374664	0.314238
Eif5	4724.33	0.262387	0.090565	2.89723	0.00376479	0.314238
Gpr155	784.683	-0.248078	0.0861424	-2.87985	0.0039786	0.322896
Stoml1	702.139	-0.302234	0.104941	-2.88004	0.00397625	0.322896
Mrps24	310.243	0.491939	0.17075	2.88105	0.00396354	0.322896
Spag9	4758.7	-0.22156	0.0773942	-2.86275	0.00419982	0.332771
Fads1	1724.24	-0.252594	0.0881756	-2.86467	0.00417445	0.332771
Notch2	773.502	0.247462	0.0865555	2.85899	0.0042499	0.334148
Tmem245	1882.28	-0.267967	0.094215	-2.84421	0.00445216	0.334791
Tmem25	373.689	-0.261428	0.0916841	-2.8514	0.0043527	0.334791
Nol7	1172.89	0.362255	0.127467	2.84195	0.00448389	0.334791
Pnoc	327.15	0.353645	0.12417	2.84808	0.00439842	0.334791
Mrps6	981.159	0.262068	0.0919675	2.84958	0.00437777	0.334791
Akt2	440.012	-0.32085	0.113297	-2.83195	0.00462655	0.340846
Bcan	610.804	-0.329433	0.116565	-2.82616	0.00471096	0.343015
Serf1	616.341	0.396587	0.140415	2.8244	0.00473693	0.343687
Sfpq	1638.09	0.271845	0.0967254	2.81048	0.00494673	0.34548
Nwd1	394.383	-0.295393	0.104841	-2.81754	0.00483937	0.34548
Nedd9	473.002	0.289163	0.102783	2.81334	0.00490295	0.34548
Pigx	646	0.443672	0.15771	2.81322	0.00490478	0.34548
Rab40c	316.122	-0.303257	0.107898	-2.81058	0.0049452	0.34548
Uqcrfs1	1799.09	0.429788	0.153076	2.80768	0.00498996	0.347318
Fbxo9	580.216	0.306559	0.10945	2.8009	0.00509601	0.352311
Hspe1	5431.06	0.313552	0.112089	2.79735	0.00515235	0.35235
Klhl23	1424.58	-0.253609	0.0907442	-2.79476	0.00519377	0.353125
Tgfbrap1	485.179	-0.239372	0.0857072	-2.7929	0.00522377	0.353382
Slc1a2	33256.9	-0.25254	0.0905345	-2.78943	0.00528002	0.353382
Map7	692.566	-0.27977	0.100286	-2.78972	0.00527531	0.353382
Usp30	314.265	-0.265203	0.0953222	-2.78218	0.00539953	0.357641
Camk1d	5724.24	-0.25995	0.0937917	-2.77156	0.00557877	0.360358
Rab3b	1140.27	0.331456	0.119597	2.77144	0.00558096	0.360358
Nos1	399.656	-0.306189	0.110367	-2.77427	0.00553254	0.360358
Myo6	3072.62	-0.204285	0.0736871	-2.77233	0.00556572	0.360358
Hapln1	1521.86	-0.319706	0.115224	-2.77463	0.00552641	0.360358
Cd83	502.42	-0.377802	0.136512	-2.76754	0.00564818	0.362419
Ndufaf8	697.736	0.279121	0.100999	2.76359	0.00571695	0.364553
Psd3	16150.5	-0.234316	0.0848953	-2.76006	0.0057791	0.367375
Cpeb1	1536.77	-0.199014	0.0724436	-2.74715	0.00601151	0.37105
Zfp369	620.25	-0.244642	0.0889052	-2.75171	0.00592841	0.37105
Bcl2	366.26	0.250603	0.0915761	2.73656	0.00620862	0.371363
Snhg11	19849.3	-0.266437	0.0973638	-2.73651	0.00620954	0.371363
Fip1l1	1677.31	-0.195959	0.0716282	-2.73578	0.00622323	0.371363
Itm2c	8162.14	-0.274128	0.100749	-2.7209	0.00651052	0.374891
Zkscan16	328.166	-0.297589	0.109052	-2.72888	0.00635507	0.374891
Hepacam	1214.06	-0.25521	0.0938193	-2.72023	0.00652365	0.374891
Tpt1	5286.12	0.316225	0.116178	2.72189	0.00649104	0.374891
Txnip	716.332	-0.34113	0.12557	-2.71665	0.0065947	0.375094
Trem2	1473.27	-0.349593	0.128661	-2.71716	0.00658445	0.375094
Fgf10	355.836	-0.318139	0.11723	-2.71381	0.00665143	0.376977
Emc8	610.039	0.32434	0.119938	2.70424	0.00684618	0.383031
S100pbp	640.167	-0.272079	0.100838	-2.69819	0.00697186	0.384118
Asl	582.069	-0.314401	0.116574	-2.69701	0.00699655	0.384118
Pdcd5	3441.73	0.341292	0.126421	2.69965	0.00694134	0.384118
Pold3	375.346	-0.270686	0.100253	-2.70003	0.0069334	0.384118
Ryr2	4991.09	-0.249621	0.092515	-2.69817	0.00697214	0.384118
Fkbp7	787.546	-0.300652	0.111621	-2.69351	0.00707048	0.384444
Ntm	1260.12	-0.23409	0.0869388	-2.69259	0.00709	0.384444
Rwdd1	1382.33	0.358281	0.132921	2.69544	0.0070295	0.384444
Ptgds	1982.69	-0.456192	0.169941	-2.68441	0.00726582	0.386484
Mxd4	324.675	-0.290531	0.108102	-2.68757	0.00719747	0.386484
Abhd4	1579.36	-0.319141	0.118909	-2.68391	0.00727675	0.386484
Lgals1	3468.64	0.310867	0.116066	2.67837	0.00739813	0.388178
Hnrnpdl	2100.1	0.236211	0.0883338	2.67407	0.0074937	0.3887
Pigbos1	609.334	0.326989	0.122226	2.67529	0.00746652	0.3887
AI597479	683.981	-0.224412	0.0841248	-2.6676	0.00763941	0.388778
Cycs	8265.77	0.32743	0.122677	2.66905	0.00760666	0.388778
Mapk6	699.681	-0.220776	0.082794	-2.66657	0.0076629	0.388778
Ypel2	531.521	-0.274986	0.103161	-2.66561	0.00768489	0.388778
Pdss1	300.16	0.345639	0.129988	2.65899	0.00783743	0.394131
Eva1a	351.994	-0.266882	0.100431	-2.65736	0.00787544	0.394131
Calcoco1	580.005	-0.262455	0.0990341	-2.65014	0.00804574	0.400008
Tm4sf1	1218.07	0.399434	0.151001	2.64525	0.00816313	0.40002
Tceanc2	441.29	-0.283308	0.106966	-2.64857	0.0080832	0.40002
Ube2h	1899.22	-0.281123	0.106272	-2.64533	0.00816116	0.40002
Abca1	1768.91	0.25957	0.0982649	2.64153	0.00825315	0.400619
Septin4	1477.64	-0.331473	0.125805	-2.63482	0.00841822	0.403858
Dnajc17	376.764	-0.296541	0.112901	-2.62655	0.00862552	0.410171
Msmo1	1840.25	-0.349941	0.133622	-2.61889	0.00882172	0.410171
Dusp18	766.935	-0.321706	0.122565	-2.62479	0.00867024	0.410171
Pitpnc1	1554.3	-0.257849	0.0983677	-2.62127	0.00876019	0.410171
Ap4s1	592.054	0.418249	0.159116	2.62858	0.0085741	0.410171
Ctsf	476.52	-0.254533	0.0972195	-2.61813	0.00884129	0.410171
Sil1	508.799	-0.263188	0.10071	-2.61333	0.0089664	0.412796
Samd12	1313	-0.246419	0.0945683	-2.60572	0.00916804	0.414642
Tef	2363.41	-0.277327	0.106331	-2.60815	0.00910324	0.414642
Slc12a2	1637.69	-0.256809	0.098519	-2.60669	0.00914212	0.414642
Mrpl54	757.249	0.360598	0.138532	2.60299	0.00924146	0.417044
Bola3	609.363	0.430154	0.165608	2.59742	0.00939265	0.417444
Zfp365	1598.68	-0.228618	0.0879504	-2.59939	0.00933885	0.417444
Arid4a	2101.76	0.226407	0.0871629	2.59752	0.00938995	0.417444
Fam162a	6229.89	0.34803	0.134058	2.59612	0.00942841	0.418128
Tm7sf2	300.019	-0.304879	0.117483	-2.5951	0.00945643	0.418467
C530044C16Rik	744.649	0.318711	0.123215	2.58663	0.00969184	0.423666
Dcaf4	354.54	-0.296599	0.114619	-2.58769	0.00966227	0.423666
Trp53bp2	338.465	-0.261704	0.101353	-2.58209	0.00982026	0.424211
Blvrb	553.03	-0.26957	0.104444	-2.58101	0.00985113	0.424211
Zscan18	432.22	-0.281408	0.109309	-2.57443	0.0100405	0.425075
Gng5	3824.65	0.308157	0.119761	2.57311	0.010079	0.4256
Aldh6a1	1886.67	-0.245676	0.0954979	-2.57258	0.0100943	0.4256
Pde8b	397.164	-0.277233	0.108116	-2.56421	0.010341	0.43245
Hmgb2	790.619	-0.297224	0.11599	-2.5625	0.0103921	0.433577
Sec11c	4652.72	0.29087	0.11359	2.56071	0.0104459	0.433577
Cnn3	3714.46	0.307664	0.120195	2.5597	0.0104761	0.433683
Ahcyl1	7624.59	-0.204539	0.0800577	-2.55489	0.0106221	0.437081
Fkbp3	13097	0.305383	0.11958	2.55379	0.0106556	0.437555
Kcnb2	806.442	-0.244602	0.0959745	-2.54861	0.0108153	0.437762
Thap3	541.854	-0.276057	0.108391	-2.54687	0.0108693	0.437762
Gemin7	487.858	0.386905	0.151782	2.54908	0.0108007	0.437762
Cnpy3	350.931	-0.296652	0.116343	-2.5498	0.0107785	0.437762
Fcgrt	316.53	-0.367391	0.144335	-2.54541	0.0109151	0.437879
Mrps35	348.213	0.376482	0.148011	2.54361	0.0109714	0.439133
Rab9b	842.576	-0.316768	0.124738	-2.53946	0.0111022	0.442646
Rab11fip2	1789.27	-0.18611	0.0733178	-2.5384	0.0111361	0.443136
Glul	3476.15	-0.264953	0.104533	-2.53464	0.0112563	0.445195
Stum	704.122	0.314279	0.124058	2.53332	0.0112986	0.445195
Trir	324.023	0.422162	0.166757	2.5316	0.0113545	0.445195
Gstm1	31248.5	-0.373122	0.147606	-2.52783	0.011477	0.446321
Pla2g7	7717.98	-0.310328	0.122906	-2.52493	0.0115722	0.448325
Sulf1	322.236	0.318025	0.127114	2.50189	0.0123533	0.45214
Coq8a	728.753	-0.289284	0.11482	-2.51946	0.0117533	0.45214
Srsf6	1005.48	0.217272	0.086527	2.51103	0.012038	0.45214
Gucy1a1	732.077	-0.249301	0.0990079	-2.518	0.0118024	0.45214
Trp53inp1	577.281	-0.242924	0.0968572	-2.50807	0.0121393	0.45214
Hgf	398.052	-0.328163	0.130752	-2.50981	0.0120795	0.45214
Rasl11a	857.892	0.311316	0.123652	2.51768	0.0118132	0.45214
Tmem209	635.932	-0.204129	0.0812289	-2.51301	0.0119705	0.45214
Lpl	3818.28	-0.212462	0.0848353	-2.50441	0.0122655	0.45214
Cck	479.318	0.338535	0.134564	2.5158	0.0118763	0.45214
Gm47033	626.99	0.38941	0.155574	2.50306	0.0123126	0.45214
Shisa9	379.448	-0.266172	0.106179	-2.50683	0.0121819	0.45214
Lpp	767.639	-0.196654	0.0785345	-2.50404	0.0122783	0.45214
Akap8l	1006.23	-0.291459	0.116392	-2.50413	0.0122755	0.45214
Frmd4a	1259.71	0.180556	0.0722679	2.49843	0.0124745	0.453343
Abat	1647.27	-0.246208	0.0986505	-2.49576	0.0125687	0.455154
Atp5e	4381.3	0.29536	0.118408	2.49442	0.0126163	0.455272
Slc39a12	983.345	-0.317552	0.127406	-2.49243	0.0126871	0.455536
Ermard	415.991	0.249572	0.100135	2.49235	0.0126901	0.455536
Cbs	400.655	-0.263393	0.105651	-2.49305	0.0126653	0.455536
Dcaf8	1787.2	-0.212567	0.085698	-2.48042	0.0131229	0.455818
Prex1	488.909	-0.241028	0.0974663	-2.47293	0.0134009	0.455818
Fam133b	1833.44	0.232663	0.0939413	2.47669	0.0132609	0.455818
Cav2	1589.26	-0.296362	0.11982	-2.47339	0.0133839	0.455818
Rnf141	1992.73	-0.196703	0.0790702	-2.4877	0.0128573	0.455818
Bag4	1977.01	-0.201214	0.0812478	-2.47655	0.013266	0.455818
Ppp2r3a	2076.44	-0.174407	0.0704883	-2.47427	0.0133508	0.455818
Ddit3	2101.44	-0.253429	0.102402	-2.47484	0.0133295	0.455818
Rhoj	367.218	0.238669	0.096458	2.47433	0.0133487	0.455818
Elp3	821.11	-0.279382	0.112154	-2.49105	0.0127368	0.455818
AW549877	1883.34	-0.202562	0.0818977	-2.47335	0.0133853	0.455818
Scd1	1502.62	-0.288808	0.116417	-2.4808	0.0131086	0.455818
Fam120c	485.196	-0.23383	0.094378	-2.47759	0.0132273	0.455818
Glrx2	1599.57	0.335096	0.135685	2.46967	0.013524	0.456349
Prickle1	717.321	-0.259296	0.105005	-2.46937	0.0135351	0.456349
Mtx2	576.574	0.32538	0.132443	2.45675	0.0140199	0.46356
Psap	1365.02	-0.328297	0.133603	-2.45725	0.0140004	0.46356
Hacd2	1005.84	0.354972	0.144468	2.4571	0.0140063	0.46356
Tm2d1	1415.4	0.404762	0.165	2.4531	0.0141631	0.465313
Cln8	315.961	-0.258576	0.105404	-2.45319	0.0141597	0.465313
Gm12258	358.948	-0.244438	0.099771	-2.44999	0.0142859	0.467835
Cpne2	310.269	0.353302	0.144343	2.44765	0.0143789	0.470132
Kdm5a	2866.3	-0.165489	0.0676654	-2.44569	0.0144574	0.471946
Iqcc	368.573	-0.262554	0.107578	-2.4406	0.014663	0.476387
Cc2d2a	713.753	-0.187798	0.077155	-2.43403	0.0149316	0.479301
Tbc1d32	926.638	-0.182979	0.0752004	-2.43322	0.0149652	0.479301
Rpl35a	4105.05	0.278375	0.11443	2.43271	0.0149862	0.479301
Hmgcs1	4362.15	-0.254506	0.104741	-2.42987	0.0151043	0.481811
Prnp	16834	-0.18761	0.0773492	-2.4255	0.0152873	0.485154
9530026P05Rik	635.524	-0.291508	0.120272	-2.42373	0.015362	0.486022
Snhg6	490.392	0.319538	0.131868	2.42316	0.0153862	0.486038
Sugp1	674.021	-0.224391	0.0927997	-2.41801	0.0156054	0.48772
Cbl	1568.1	-0.169525	0.0701287	-2.41734	0.0156346	0.48772
Zc3h15	2966.44	0.356791	0.147799	2.41403	0.0157771	0.490093
Hps3	449.367	0.205382	0.085078	2.41405	0.0157765	0.490093
Svbp	1311.66	0.278767	0.115509	2.41337	0.0158057	0.490239
B3gat2	474.56	-0.224807	0.0932665	-2.41037	0.0159362	0.492057
Zcrb1	1612.94	0.402861	0.167487	2.40532	0.0161582	0.49667
Edf1	2676.89	0.307301	0.128164	2.39771	0.016498	0.499975
Cox5a	1373.55	0.344189	0.143587	2.39708	0.0165264	0.499975
Car4	2691.75	-0.322035	0.134372	-2.3966	0.016548	0.499975
Nenf	340.157	0.341711	0.142806	2.39284	0.0167183	0.502754
Zfr	13318.8	-0.216925	0.0906598	-2.39273	0.0167234	0.502754
Rnf144a	820.513	0.231196	0.0969228	2.38536	0.0170624	0.504913
Synpr	6425.99	-0.375471	0.157188	-2.38868	0.0169092	0.504913
Cyc1	1394.56	0.353675	0.148213	2.38627	0.0170203	0.504913
Myl9	369.022	-0.337338	0.141475	-2.38443	0.0171057	0.505368
Rpa1	1006.79	-0.248579	0.104286	-2.38364	0.0171426	0.505731
Ms4a6d	526.907	0.357529	0.150092	2.38207	0.0172156	0.507157
Dcx	1048.97	-0.186148	0.0782083	-2.38015	0.0173054	0.508882
Sh3glb2	1033.12	-0.239496	0.10077	-2.37667	0.0174699	0.509226
Mccc1	387.383	-0.21556	0.0907012	-2.37659	0.0174733	0.509226
Atad2	518.475	-0.233333	0.0981122	-2.37823	0.0173959	0.509226
Camk2n1	11227.2	-0.252305	0.106273	-2.37412	0.0175908	0.510794
Ermn	528.747	-0.321456	0.13579	-2.3673	0.0179183	0.514569
Wdr24	393.327	-0.27448	0.116009	-2.36602	0.0179807	0.515638
Zfp326	737.785	0.27589	0.116735	2.36338	0.0181092	0.517879
Homer2	695.912	0.249299	0.105859	2.35502	0.0185218	0.520532
Polr2l	1593.17	0.242561	0.102917	2.35686	0.0184304	0.520532
Irs2	618.151	0.322274	0.136654	2.35832	0.0183577	0.520532
Zmynd11	3120.27	-0.169475	0.0718612	-2.35836	0.0183557	0.520532
Elovl7	316.975	-0.318192	0.135312	-2.35155	0.0186955	0.520532
Trio	1983.99	-0.17906	0.0760377	-2.35488	0.0185286	0.520532
Tmem106c	895.027	-0.302872	0.128786	-2.35174	0.0186857	0.520532
Snhg4	465.063	0.250136	0.106197	2.3554	0.0185027	0.520532
Plce1	1003.65	0.181079	0.0769378	2.35358	0.0185936	0.520532
Cox7b	11731	0.296859	0.125939	2.35716	0.0184151	0.520532
Tomm20	2695.24	0.348327	0.14828	2.34911	0.0188184	0.52216
Zfp267	627.864	-0.221026	0.0941444	-2.34773	0.0188882	0.522684
Rgcc	303.613	0.382009	0.162785	2.3467	0.0189405	0.523426
Fam20b	814.694	-0.23751	0.101281	-2.34506	0.0190241	0.523623
Kif5a	6685.65	-0.229206	0.0977349	-2.34518	0.0190177	0.523623
Gm14204	354.415	-0.301695	0.128783	-2.34266	0.0191467	0.524187
Fads2	395.627	-0.297294	0.127032	-2.3403	0.0192685	0.525443
Casp3	312.288	-0.260841	0.111603	-2.33723	0.0194275	0.52674
Rad50	1085.4	0.172831	0.0739984	2.3356	0.0195122	0.52674
9630013A20Rik	583.344	-0.398897	0.17084	-2.33492	0.0195479	0.52674
Sorcs3	759.292	-0.264875	0.1134	-2.33575	0.019504	0.52674
Med7	1392.88	0.395185	0.169289	2.33438	0.0195757	0.526799
Pld3	1965.12	-0.307037	0.131629	-2.33259	0.0196698	0.527948
Srfbp1	539.093	-0.262786	0.112768	-2.33033	0.0197887	0.529754
Siae	471.927	-0.213419	0.0916655	-2.32824	0.0198993	0.531329
Tmem126a	2665.14	0.26715	0.114803	2.32703	0.0199634	0.532349
Ampd3	360.099	0.254138	0.109393	2.32318	0.0201697	0.533692
Ccp110	895.248	-0.178638	0.0769726	-2.32081	0.0202974	0.533692
Rhou	665.437	-0.245491	0.105757	-2.32127	0.0202722	0.533692
Parp6	1843.25	-0.183654	0.0790676	-2.32275	0.0201924	0.533692
Phka1	539.403	-0.244888	0.105333	-2.3249	0.0200775	0.533692
Cdv3	847.21	0.201117	0.0867159	2.31926	0.0203809	0.535035
Luzp1	3082.3	0.339061	0.146601	2.31283	0.0207322	0.538797
Il16	641.81	-0.230131	0.0995146	-2.31253	0.0207485	0.538797
Adam11	1396.73	-0.249818	0.108005	-2.31303	0.0207209	0.538797
Ranbp1	1847.59	0.39134	0.169236	2.31239	0.0207563	0.538797
Ltv1	518.102	0.270576	0.117417	2.3044	0.0212002	0.543451
Mpp5	1928.72	-0.169743	0.0735931	-2.30651	0.0210822	0.543451
Katnal1	974.417	-0.191192	0.083058	-2.30191	0.0213401	0.544074
Tpp1	1642.89	-0.198675	0.0863082	-2.30193	0.0213393	0.544074
B9d1	416.617	0.257064	0.111672	2.30196	0.0213376	0.544074
Pcdh9	7588.87	-0.203235	0.08836	-2.30007	0.021444	0.544937
Ptpmt1	402.956	0.321562	0.140253	2.29272	0.0218639	0.550837
Nt5c3	1245.93	0.28728	0.125289	2.29293	0.0218519	0.550837
Idua	471.249	0.252643	0.110403	2.28837	0.0221161	0.553208
Rnaseh2a	548.401	-0.224806	0.0982413	-2.28831	0.0221197	0.553208
Cep164	435.048	0.221162	0.096623	2.28891	0.0220844	0.553208
Dip2b	896.331	-0.191053	0.0834898	-2.28834	0.0221179	0.553208
Prepl	1665.39	-0.297989	0.130257	-2.28771	0.0221547	0.553345
Mfsd8	553.739	-0.223443	0.0977561	-2.28572	0.0222708	0.554293
Uba5	954.803	0.295732	0.129383	2.28571	0.0222711	0.554293
Elovl5	1610.13	-0.215784	0.0944332	-2.28504	0.0223102	0.554595
G6pc3	424.229	-0.264482	0.115855	-2.28286	0.0224386	0.556842
Magi3	652.039	-0.210749	0.0923983	-2.28088	0.0225556	0.557321
Pcp4l1	756.917	-0.335865	0.147568	-2.276	0.0228457	0.563135
Fam104a	354.988	0.285086	0.125505	2.27152	0.0231156	0.564368
Prxl2a	5612.77	-0.268429	0.118139	-2.27214	0.0230779	0.564368
Atp5k	3072.75	0.300892	0.132725	2.26704	0.0233879	0.567058
Grm1	741.342	-0.265858	0.117244	-2.26757	0.0233556	0.567058
Ehmt2	899.504	-0.273828	0.120756	-2.26761	0.0233529	0.567058
Sdc2	1713.63	-0.232507	0.102824	-2.26121	0.023746	0.570561
Aldh1a1	4783.5	-0.298382	0.132125	-2.25833	0.0239249	0.57122
Dnlz	351.863	0.386332	0.171111	2.25778	0.0239592	0.571354
Ndufab1	1572.51	0.353316	0.156986	2.25063	0.0244092	0.574092
Lysmd2	1244.43	0.220561	0.0980407	2.24969	0.0244685	0.574092
Krt10	858.826	0.272017	0.120862	2.25063	0.0244087	0.574092
Tmem70	1167.87	0.379309	0.169668	2.23559	0.0253787	0.575126
1700037H04Rik	675.986	-0.339416	0.151579	-2.2392	0.025143	0.575126
Mindy1	301.623	-0.247076	0.110524	-2.23549	0.0253849	0.575126
Col25a1	964.73	-0.239088	0.106728	-2.24016	0.0250805	0.575126
Fam92a	2231.05	0.30923	0.137944	2.24171	0.0249799	0.575126
Slc4a4	7099.39	-0.173158	0.0771868	-2.24336	0.0248738	0.575126
Prdm8	444.369	0.305497	0.136409	2.23957	0.0251187	0.575126
Hrk	359.9	-0.323349	0.14404	-2.24486	0.0247773	0.575126
Nudt19	1549.93	0.343582	0.153652	2.23611	0.0253444	0.575126
Mrpl52	1105.58	0.266763	0.119044	2.24088	0.0250337	0.575126
Rps19bp1	480.858	0.382438	0.170539	2.24252	0.024928	0.575126
Ncaph2	862.511	-0.271237	0.121342	-2.23532	0.0253964	0.575126
Dnajc28	502.688	-0.239765	0.106785	-2.2453	0.0247486	0.575126
Cd2ap	1061.13	-0.189103	0.0845763	-2.23589	0.0253591	0.575126
Bscl2	1370.22	-0.267657	0.11922	-2.24506	0.0247643	0.575126
Mapk1	10627.6	-0.162983	0.0730631	-2.23072	0.0256999	0.57925
Tmsb4x	221224	0.272283	0.122514	2.22246	0.0262521	0.58356
Minpp1	672.58	0.192559	0.0867616	2.21941	0.026459	0.584174
Iqsec2	521.469	-0.261149	0.117631	-2.22007	0.0264142	0.584174
Cpd	2177.41	-0.178816	0.0806	-2.21856	0.0265166	0.584817
Igfbp5	758.213	0.271023	0.122287	2.21629	0.0266715	0.586768
Me2	309.535	0.290893	0.131269	2.21601	0.0266907	0.586768
Gsn	1173.79	-0.295935	0.13463	-2.19813	0.02794	0.586972
Cers2	756.486	-0.285646	0.129891	-2.19911	0.0278699	0.586972
Prkacb	4653.15	-0.191874	0.0871884	-2.20068	0.0277585	0.586972
Armc10	400.904	0.322641	0.146512	2.20214	0.0276552	0.586972
Gak	2196.07	0.319216	0.145135	2.19945	0.0278462	0.586972
Antxr1	565.64	0.241513	0.10927	2.21024	0.0270884	0.586972
Plekhb1	3613.45	-0.271983	0.123171	-2.20818	0.027232	0.586972
Tmem59l	1849.67	-0.310754	0.140742	-2.20796	0.027247	0.586972
Zfp949	611.427	-0.200335	0.0910169	-2.20108	0.0277305	0.586972
Hlf	1312.92	-0.29821	0.134903	-2.21055	0.0270672	0.586972
Rab10os	584.253	-0.259375	0.117169	-2.21367	0.0268512	0.586972
Sema4d	579.858	-0.200049	0.0903281	-2.2147	0.0267808	0.586972
Uqcrb	9049.83	0.275299	0.124643	2.2087	0.0271952	0.586972
Xpo5	616.154	-0.205179	0.0932751	-2.19972	0.0278269	0.586972
Brinp1	2958.11	-0.230764	0.105041	-2.19689	0.0280281	0.587187
Pecr	390.515	-0.296353	0.135156	-2.19267	0.0283309	0.590577
Cdip1	2138.45	-0.179616	0.0819705	-2.19122	0.0284356	0.590959
Ctbs	338.902	-0.259761	0.118936	-2.18404	0.0289597	0.592146
Atp6v0e2	4467.73	-0.270282	0.123612	-2.18653	0.0287768	0.592146
Tmem38a	1173.04	-0.200912	0.0920045	-2.18372	0.0289829	0.592146
Tbca	2961.51	0.269356	0.123254	2.18537	0.0288618	0.592146
Lrrc58	5338.58	-0.194918	0.0892359	-2.18429	0.0289406	0.592146
Mrps21	3688.95	0.258352	0.118356	2.18284	0.0290474	0.592834
Gabrb2	719.067	-0.252398	0.115668	-2.18209	0.0291033	0.592834
Gm43300	323.71	-0.24379	0.111816	-2.18028	0.0292366	0.593866
Ythdf2	2004.83	0.23614	0.108387	2.17867	0.0293564	0.593866
Arrdc4	407.854	-0.244147	0.112038	-2.17914	0.029321	0.593866
Rft1	300.516	-0.229682	0.105421	-2.17872	0.0293524	0.593866
Rbm15b	368.243	-0.222627	0.102275	-2.17675	0.0294995	0.59582
Ddx21	611.679	0.234131	0.107688	2.17416	0.0296931	0.596768
Abca5	1154.17	-0.20067	0.0922722	-2.17476	0.0296483	0.596768
Btbd6	334.308	0.260083	0.119605	2.17451	0.0296666	0.596768
Prkdc	1221.41	-0.177214	0.081524	-2.17376	0.029723	0.596768
Atp5mpl	5967.81	0.271413	0.124989	2.1715	0.0298934	0.598357
Rpl31	3761.88	0.24857	0.114553	2.16992	0.030013	0.599296
Pdk2	398.283	-0.265452	0.122412	-2.16852	0.0301194	0.599296
Carhsp1	531.739	-0.21127	0.0974132	-2.1688	0.0300976	0.599296
Mapre2	3664.16	-0.169777	0.0782699	-2.16912	0.0300735	0.599296
Dynll1	19848.3	0.238609	0.110157	2.16609	0.0303044	0.60178
Akap6	5255.24	-0.150736	0.0696541	-2.16407	0.0304593	0.603032
Enah	3795.41	-0.140827	0.0651462	-2.1617	0.0306412	0.604376
Kantr	2865.18	-0.291986	0.135175	-2.16006	0.0307681	0.606296
Cacybp	5144.11	0.304663	0.14125	2.1569	0.0310132	0.606925
Cd44	1423.62	0.175225	0.0812744	2.15597	0.0310861	0.606925
Timm8b	8346.7	0.252882	0.117384	2.15431	0.0312157	0.606925
Rpl26	9822.83	0.242482	0.112506	2.15528	0.0311397	0.606925
Ccnt1	1386.31	-0.144365	0.0670131	-2.15427	0.0312186	0.606925
Srp19	4594.09	0.229808	0.106547	2.15688	0.0310154	0.606925
Myo5b	890.7	-0.325633	0.151043	-2.1559	0.0310915	0.606925
Ntng1	319.861	0.327579	0.152209	2.15217	0.0313837	0.607353
Stx16	576.382	-0.226401	0.105329	-2.14947	0.0315972	0.610335
Emc6	888.891	0.346469	0.161435	2.14619	0.031858	0.613065
Clta	2083.03	0.322992	0.150663	2.14381	0.032048	0.613209
Mrpl33	1736.38	0.277639	0.129625	2.14186	0.0322048	0.613209
Manf	1538.65	0.284833	0.132992	2.14173	0.0322153	0.613209
Cyhr1	1281.98	-0.214693	0.100068	-2.14547	0.0319149	0.613209
Eif4b	2531.23	-0.165923	0.0774265	-2.14297	0.0321153	0.613209
Nipa2	684.372	0.262896	0.122818	2.14054	0.0323115	0.613571
Tmem178b	4888.36	-0.163449	0.0765004	-2.13657	0.0326327	0.615885
Heatr3	451	0.193257	0.09041	2.13756	0.0325522	0.615885
Phc3	991.47	-0.167691	0.0785166	-2.13574	0.0327007	0.61657
Itih5	905.015	-0.22371	0.105156	-2.12741	0.0333856	0.616575
Ndufa5	11215.1	0.271081	0.127053	2.13361	0.0328748	0.616575
Krcc1	867.802	0.255546	0.119931	2.13078	0.0331071	0.616575
Fam234b	1298.41	-0.188772	0.088449	-2.13425	0.0328226	0.616575
Exd2	1034.06	-0.186965	0.0876163	-2.13391	0.0328503	0.616575
Gpr137c	1144.73	-0.215947	0.101277	-2.13224	0.0329873	0.616575
Arhgef9	2987.97	-0.197428	0.0926583	-2.13071	0.0331133	0.616575
Snrpe	2262.55	0.252879	0.119015	2.12476	0.0336067	0.617842
Gm15912	745.24	-0.298927	0.140738	-2.12399	0.0336709	0.617842
Ndufa6	10454.9	0.250399	0.117883	2.12412	0.0336598	0.617842
Mtln	2884.51	0.227402	0.107524	2.1149	0.0344381	0.618618
Ndufb6	6217.56	0.228446	0.108018	2.11489	0.0344391	0.618618
Ago3	1533.54	-0.158961	0.0751188	-2.11613	0.0343341	0.618618
Rnf4	1977.75	-0.213614	0.100873	-2.11766	0.0342035	0.618618
Clk3	504.704	-0.320293	0.151033	-2.12069	0.0339481	0.618618
Pccb	659.53	-0.197873	0.0935879	-2.11431	0.034489	0.618618
Cmc1	548.745	0.277605	0.131086	2.11774	0.0341975	0.618618
Ndrg2	6537.11	-0.2704	0.127855	-2.1149	0.0344381	0.618618
Atp5md	11802	0.27332	0.129342	2.11316	0.0345869	0.618618
Tspan7	33253.5	-0.320601	0.15131	-2.11884	0.0341042	0.618618
Tspyl2	772.918	-0.228312	0.108025	-2.11352	0.0345567	0.618618
Bmpr1b	413.878	-0.240587	0.113953	-2.11128	0.0347486	0.618808
Plpp3	2750.47	-0.211602	0.100253	-2.11067	0.0348004	0.618808
Galnt15	734.145	0.278769	0.132011	2.11171	0.0347111	0.618808
Elac1	354.229	-0.214422	0.101594	-2.11058	0.0348085	0.618808
Scd2	10569.4	-0.181989	0.0862179	-2.1108	0.0347891	0.618808
Tmcc1	1578.58	-0.181173	0.0859228	-2.10856	0.0349824	0.619519
Car11	503.644	-0.259949	0.123291	-2.10842	0.034995	0.619519
Dut	503.92	0.36086	0.171263	2.10705	0.0351131	0.620403
Ndufc1	7766.45	0.265736	0.126109	2.1072	0.0351004	0.620403
Rictor	1427.12	-0.138558	0.0657773	-2.10648	0.0351628	0.620403
mt-Nd1	66398.9	0.282436	0.134087	2.10636	0.0351733	0.620403
Ftl1	14235.7	-0.259574	0.12366	-2.0991	0.0358079	0.621508
Capn5	614.962	-0.245298	0.116831	-2.0996	0.0357639	0.621508
Spock3	3831.26	-0.291224	0.138619	-2.10089	0.0356505	0.621508
Megf10	488.904	-0.230006	0.109481	-2.10089	0.035651	0.621508
C2cd2l	975.581	-0.199552	0.0951037	-2.09825	0.0358826	0.621752
Rabgap1l	8150.49	-0.174052	0.0830213	-2.09648	0.0360399	0.622245
Cacna2d1	7299.61	-0.220038	0.105093	-2.09373	0.0362837	0.625011
Aasdh	316.451	-0.272052	0.13	-2.0927	0.0363755	0.625543
Cd68	2400.33	-0.310045	0.148256	-2.09128	0.036503	0.627209
Tomm5	2122.02	0.221608	0.106138	2.08793	0.0368044	0.629025
Gab1	465.533	-0.198737	0.0951838	-2.08792	0.0368046	0.629025
Trank1	1349.55	-0.216202	0.103559	-2.08772	0.0368231	0.629025
Nes	374.941	0.278361	0.133418	2.08638	0.036944	0.630566
Thsd7a	1383.17	-0.1767	0.084741	-2.08518	0.0370532	0.631905
Sec61g	3223.02	0.257747	0.123663	2.08427	0.0371357	0.632261
Hmg20a	1223.82	-0.197143	0.0946558	-2.08274	0.0372748	0.633875
Hecw1	2029.16	-0.203311	0.0976653	-2.08171	0.0373691	0.634131
Slc48a1	1040.11	-0.206136	0.0991043	-2.07999	0.0375265	0.635255
Cpox	1054.27	-0.225506	0.108463	-2.0791	0.0376079	0.635559
Gdap1l1	562.74	-0.223365	0.107666	-2.07461	0.0380223	0.635703
Ccnl1	1493.73	-0.142381	0.0685319	-2.07759	0.0377475	0.635703
Ubl5	5267.07	0.237443	0.114509	2.07358	0.0381186	0.635703
Tma7	9007.01	0.248858	0.119901	2.07552	0.0379381	0.635703
Tbc1d30	439.988	-0.233881	0.112824	-2.07298	0.0381737	0.635703
Gria1	10577.7	-0.151491	0.0730205	-2.07463	0.0380205	0.635703
Cdk5r1	2465.35	0.199536	0.0960546	2.07732	0.0377723	0.635703
Rps2	3284.57	0.349726	0.168431	2.07637	0.0378596	0.635703
Cryl1	314.239	-0.225319	0.108768	-2.07156	0.0383065	0.63585
Supt7l	311.238	-0.240946	0.116398	-2.07002	0.0384508	0.635869
Arrdc3	1422.74	-0.227994	0.110165	-2.06958	0.0384919	0.635869
Unc80	5966.74	-0.157338	0.0762309	-2.06396	0.0390214	0.636024
Ddx18	851.796	0.22828	0.110584	2.06431	0.038988	0.636024
Ppp1r16b	958.672	-0.245524	0.118954	-2.06403	0.0390145	0.636024
Nceh1	3511.97	-0.17543	0.0849857	-2.06423	0.0389964	0.636024
Chd2	1624.65	-0.159765	0.0774286	-2.06339	0.0390756	0.636024
Zfc3h1	1663.43	-0.143758	0.0696195	-2.06491	0.0389315	0.636024
Tmem255a	644.48	-0.305693	0.147985	-2.0657	0.0388567	0.636024
2310009B15Rik	408.609	0.278865	0.135265	2.06162	0.0392439	0.637592
Nupr1	2676.28	0.251427	0.122026	2.06044	0.0393564	0.638313
Zbtb38	1610.97	-0.221916	0.107841	-2.05781	0.0396082	0.641385
Osmr	934.965	0.201961	0.0982213	2.05618	0.039765	0.64291
Acsl3	5540.54	-0.135592	0.0660974	-2.0514	0.0402284	0.644233
Zc3hc1	584.398	-0.267163	0.130148	-2.05276	0.0400958	0.644233
Chl1	9127.23	0.129029	0.0628386	2.05333	0.0400403	0.644233
Anapc13	1498.58	0.244772	0.119169	2.05399	0.0399771	0.644233
Ganab	956.86	-0.184678	0.0899059	-2.05413	0.0399633	0.644233
Gm3764	802.52	0.167455	0.081728	2.04893	0.0404689	0.64615
Rmnd5a	1678.07	-0.176292	0.0860198	-2.04944	0.040419	0.64615
S100a10	1886.29	0.226478	0.110585	2.048	0.0405599	0.646609
Lsm5	1022.2	0.273996	0.133787	2.04799	0.0405607	0.646609
Zkscan8	633.267	-0.182611	0.0892011	-2.04718	0.0406404	0.647076
Atf6	1633.94	-0.180477	0.0882055	-2.0461	0.0407463	0.648059
Fabp3	1523.52	0.198519	0.0970529	2.04547	0.0408083	0.648543
1700019D03Rik	326.248	0.326165	0.159556	2.0442	0.0409334	0.648735
Ilkap	320.003	0.196425	0.0961269	2.04339	0.0410136	0.648735
Smad3	656.729	-0.225149	0.110335	-2.04059	0.0412911	0.649679
Adi1	718.84	-0.218815	0.107359	-2.03817	0.0415331	0.652986
Gsta4	2566.08	-0.26158	0.12841	-2.03706	0.0416439	0.654227
1110008P14Rik	1977.96	0.242272	0.119261	2.03145	0.0422096	0.656968
2410004B18Rik	451.733	0.348315	0.171466	2.03139	0.0422153	0.656968
Cox18	350.038	0.265328	0.130558	2.03226	0.0421272	0.656968
Vkorc1l1	948.596	-0.154968	0.0761789	-2.03426	0.0419252	0.656968
Wrn	878.107	-0.152343	0.0749794	-2.0318	0.0421737	0.656968
Armt1	484.834	-0.229888	0.113169	-2.03137	0.0422176	0.656968
Prpf8	1481.15	-0.2088	0.102703	-2.03305	0.0420479	0.656968
Slc22a17	3010.44	-0.198276	0.0975557	-2.03243	0.0421096	0.656968
Gpr45	1005.74	0.240356	0.118688	2.02511	0.0428556	0.657735
Srp9	5710.11	0.265837	0.131116	2.0275	0.0426117	0.657735
Fpgt	919.606	-0.184724	0.091038	-2.02908	0.0424498	0.657735
Utp18	464.255	0.233454	0.115087	2.02849	0.0425099	0.657735
Unc79	1122.98	-0.179402	0.0886367	-2.02401	0.0429689	0.657735
Elovl2	420.204	-0.234358	0.115718	-2.02524	0.0428425	0.657735
Clu	27253.3	-0.241637	0.119372	-2.02424	0.0429458	0.657735
Rpl30	2802.92	0.234235	0.115723	2.0241	0.0429597	0.657735
Cpne8	1424.1	0.228316	0.112549	2.02859	0.0424999	0.657735
Usp16	1538.67	0.172025	0.0849908	2.02404	0.0429657	0.657735
Tmem216	593.431	-0.242029	0.119432	-2.0265	0.042714	0.657735
Phyh	2263.13	-0.272295	0.134624	-2.02263	0.043111	0.658011
Actn4	413.864	-0.257944	0.127597	-2.02154	0.0432235	0.658437
Rpl22l1	1975.04	0.260396	0.129132	2.0165	0.0437474	0.658614
Prkab2	969.324	-0.235456	0.116718	-2.0173	0.0436637	0.658614
Scmh1	667.486	-0.184413	0.0913773	-2.01814	0.0435762	0.658614
Gm43361	423.296	0.257313	0.127655	2.01569	0.0438324	0.658614
Plod2	354.251	0.228111	0.112946	2.01964	0.0434207	0.658614
Dazap2	5030.16	-0.265382	0.131449	-2.0189	0.0434974	0.658614
Uqcrq	11119	0.226923	0.11265	2.0144	0.0439673	0.659445
Sdccag8	1444.75	-0.163163	0.0810422	-2.01331	0.0440818	0.660526
Rab30	2148.66	-0.231856	0.115198	-2.01267	0.0441495	0.660526
Ccz1	603.936	0.196903	0.0978915	2.01144	0.0442791	0.661705
Ogfod1	2502.66	-0.184575	0.0918222	-2.01013	0.0444171	0.662235
Prkd1	324.458	-0.211299	0.105095	-2.01055	0.0443726	0.662235
Pnmal1	1419.26	-0.142304	0.0708153	-2.00951	0.0444834	0.662348
Cep85	377.671	-0.226422	0.112696	-2.00914	0.0445228	0.662425
Asph	4251.72	0.239563	0.119415	2.00615	0.0448404	0.664079
Cmas	883.57	0.214775	0.107062	2.00609	0.0448468	0.664079
Cspg5	1092.35	-0.185197	0.0923341	-2.00573	0.0448851	0.664079
Tmem183a	860.052	0.203666	0.101854	1.99958	0.0455451	0.665232
Gltp	465.888	-0.284312	0.142059	-2.00137	0.0453527	0.665232
Fto	1426.32	-0.179868	0.0899616	-1.99939	0.0455661	0.665232
Tnfrsf19	1344.75	-0.166709	0.0832755	-2.00189	0.0452961	0.665232
Cdr1os	3713.15	-0.22793	0.113958	-2.00012	0.0454871	0.665232
Taz	775.081	-0.231467	0.115718	-2.00026	0.0454721	0.665232
Rab23	475.316	-0.171973	0.0860897	-1.9976	0.0457602	0.666379
Ss18l1	673.302	-0.204171	0.102305	-1.9957	0.0459664	0.667369
Bola2	1681.65	0.228096	0.114357	1.9946	0.0460863	0.667812
Atp5j	17623.4	0.228785	0.114688	1.99485	0.0460588	0.667812
Mrps18c	2039.99	0.237587	0.119428	1.98938	0.0466598	0.668677
Tgfbr3	345.885	-0.225506	0.113172	-1.9926	0.0463051	0.668677
Rps11	6052.63	0.185652	0.0932931	1.98999	0.0465925	0.668677
Inca1	309.694	-0.253969	0.127649	-1.98959	0.0466362	0.668677
Cx3cr1	983.143	-0.232565	0.11703	-1.98723	0.0468974	0.668711
Sec23a	2857.76	-0.186776	0.093975	-1.98751	0.0468661	0.668711
Amph	4165.74	-0.168349	0.0847154	-1.98723	0.0468971	0.668711
Gm38394	349.277	-0.227559	0.114643	-1.98493	0.0471522	0.669678
Dstyk	702.066	-0.16452	0.0829177	-1.98414	0.0472402	0.670341
Iqgap1	873.271	0.169558	0.0855146	1.9828	0.0473898	0.671535
Fam13b	446.139	0.205783	0.103803	1.98243	0.0474311	0.671657
Ndufb1-ps	1861.59	0.263591	0.13314	1.97981	0.0477249	0.672335
Gm10419	1270.45	0.135253	0.0684014	1.97734	0.0480028	0.672842
Tarsl2	584.388	0.17102	0.0865611	1.97572	0.0481868	0.673074
Mlh3	760.933	-0.213026	0.107802	-1.97609	0.048145	0.673074
Slc25a51	1510.58	-0.13617	0.0689706	-1.97432	0.0483454	0.673473
Coq10a	703.061	-0.20746	0.105091	-1.9741	0.0483702	0.673473
Rps8	4639.26	0.207829	0.105402	1.97178	0.0486351	0.674159
Nicn1	5612.77	-0.24726	0.125408	-1.97165	0.0486499	0.674159
Ctsa	2252.18	-0.279356	0.141742	-1.97088	0.0487378	0.67421
Ncs1	1616.16	-0.206989	0.105067	-1.97007	0.0488305	0.674318
Coro1b	359.388	-0.257983	0.130991	-1.96946	0.0488998	0.674318
4930503L19Rik	371.48	-0.181243	0.0920861	-1.96819	0.0490459	0.674973
Rheb	5241.55	0.326921	0.166206	1.96696	0.0491881	0.676371
Echs1	1257.23	-0.232611	0.118383	-1.9649	0.0494263	0.677483
Gulp1	344.589	-0.205608	0.104885	-1.96032	0.0499584	0.678669
Ttl	369.759	-0.215503	0.10981	-1.96251	0.0497036	0.678669
Lamp5	585.863	-0.295732	0.15086	-1.9603	0.0499602	0.678669
Pcbp1	1528.14	0.215852	0.11005	1.96139	0.0498331	0.678669
Kmt2a	1852.67	-0.188597	0.0962145	-1.96017	0.0499755	0.678669
Grn	1317.63	-0.200323	0.102108	-1.96186	0.0497788	0.678669
Stmn4	1853.4	-0.264872	0.135096	-1.96062	0.049923	0.678669
L1cam	617.004	-0.219021	0.111585	-1.96283	0.0496663	0.678669
Rpl36a	3179.77	0.234463	0.119598	1.96044	0.0499449	0.678669
Sh2d5	319.243	-0.226504	0.115827	-1.95555	0.0505185	0.682446
Wwc1	856.711	0.220585	0.112833	1.95498	0.050586	0.682446
Emx2	414.833	-0.229199	0.117229	-1.95513	0.0505672	0.682446
Pptc7	312.973	-0.215938	0.110522	-1.95379	0.0507261	0.682637
Ctdsp2	631.732	0.184915	0.0946974	1.9527	0.0508557	0.682637
Crhbp	407.068	-0.301051	0.154148	-1.953	0.0508193	0.682637
Samd4	630.933	0.188285	0.0963671	1.95383	0.0507212	0.682637
Ptk2b	3557.48	-0.204704	0.104795	-1.95338	0.050775	0.682637
Ap3m2	1508.52	-0.214089	0.109831	-1.94926	0.0512642	0.684393
Etv5	457.118	0.244549	0.125619	1.94675	0.0515646	0.685736
Pcyt1a	442.911	-0.186268	0.0956843	-1.94669	0.0515721	0.685736
Ppp2r1a	7316.03	-0.214188	0.109962	-1.94785	0.0514332	0.685736
Mmd2	4030.47	-0.194559	0.100017	-1.94526	0.0517441	0.685972
Tigd2	713.018	0.239225	0.123355	1.93932	0.052462	0.685972
Sntb2	537.725	-0.201381	0.10381	-1.93989	0.0523928	0.685972
Rps25	10045.3	0.224468	0.115729	1.93959	0.0524292	0.685972
Lsm12	581.836	0.192029	0.0987727	1.94415	0.0518769	0.685972
4930447C04Rik	323.626	0.204152	0.105207	1.94048	0.0523217	0.685972
Zfp874a	490.391	-0.226029	0.116535	-1.93958	0.052431	0.685972
Fut11	746.647	-0.19723	0.101736	-1.93865	0.0525442	0.685972
Serp2	591.599	0.250595	0.129007	1.94248	0.0520785	0.685972
Letmd1	684.679	-0.240766	0.124124	-1.93972	0.0524136	0.685972
Map6d1	471.671	-0.245868	0.126583	-1.94235	0.052095	0.685972
Stx5a	700.008	-0.198698	0.10254	-1.93777	0.0526515	0.685972
Acsbg1	1429.77	-0.183154	0.0945976	-1.93614	0.0528502	0.686384
Pfn1	1749.24	0.329782	0.170319	1.93626	0.0528358	0.686384
Fbxo38	1121.81	-0.172662	0.0891747	-1.93623	0.0528401	0.686384
Sord	441.552	-0.239921	0.124003	-1.93481	0.0530137	0.688073
Mr1	394.241	-0.26476	0.136909	-1.93385	0.0531321	0.689173
Olfm3	559.045	-0.213684	0.110872	-1.92731	0.0539414	0.691804
Aak1	7947.7	-0.136205	0.0706233	-1.92862	0.0537784	0.691804
Slc20a2	401.067	-0.192352	0.0996748	-1.9298	0.0536319	0.691804
Rab11a	3558.38	0.286947	0.148794	1.92848	0.0537951	0.691804
Mrps22	1623.69	0.273037	0.141566	1.92868	0.0537704	0.691804
Higd1a	21887.2	0.22884	0.118588	1.92969	0.0536447	0.691804
Twistnb	522.712	0.259207	0.134371	1.92904	0.0537264	0.691804
Cep120	882.992	-0.145088	0.0752764	-1.92741	0.0539287	0.691804
Ehd1	322.147	-0.237674	0.123259	-1.92825	0.0538236	0.691804
Wdfy1	480.343	0.173119	0.0899157	1.92535	0.0541861	0.691918
Ncstn	468.766	-0.254194	0.131936	-1.92664	0.0540239	0.691918
Dbndd2	633.677	0.161271	0.0837236	1.92623	0.0540756	0.691918
Ptpn2	1022.27	0.190606	0.0990156	1.92501	0.0542284	0.691979
Rpl35	6709.29	0.227484	0.11838	1.92164	0.0546509	0.694013
Abhd2	364.599	0.210747	0.109634	1.92227	0.0545718	0.694013
Cd24a	497.723	0.298865	0.15555	1.92135	0.0546882	0.694013
Rpl39	1783.61	0.244408	0.127321	1.91963	0.054905	0.694618
Dnajc2	699.013	0.294725	0.153824	1.91599	0.0553666	0.698306
Ccnd2	4650.61	-0.176079	0.0918951	-1.91609	0.0553538	0.698306
Mctp1	2250.19	0.171777	0.0896691	1.91568	0.0554059	0.698373
Cyp51	935.605	-0.178549	0.0932567	-1.9146	0.0555441	0.699257
Htra1	1605.92	-0.2134	0.111494	-1.91401	0.055619	0.69977
Pfdn4	3609.83	0.244401	0.127769	1.91283	0.0557704	0.700886
Hint2	1113.32	0.324851	0.169881	1.91223	0.0558473	0.701076
Extl1	314.865	-0.235087	0.123058	-1.91038	0.0560842	0.701484
Sf3b2	3506.17	-0.183781	0.0961928	-1.91055	0.056062	0.701484
Rbm39	8352.27	0.215754	0.112963	1.90995	0.0561397	0.701592
Lactb2	538.5	-0.185811	0.0974043	-1.90763	0.0564391	0.702512
Tmem9	2565.57	-0.259839	0.136209	-1.90765	0.0564363	0.702512
Rpl12	2934.07	0.145548	0.0763021	1.90752	0.0564527	0.702512
Sys1	394.124	0.245165	0.128907	1.90188	0.0571873	0.703921
Snx25	495.267	0.213077	0.112053	1.90158	0.0572265	0.703921
Atp5l	2332.15	0.227127	0.119409	1.90209	0.0571592	0.703921
Syne2	730.772	-0.19154	0.100765	-1.90086	0.0573208	0.703921
Zdhhc20	2596.55	-0.157325	0.0825611	-1.90555	0.0567082	0.703921
Csdc2	468.426	-0.214849	0.112976	-1.90172	0.0572074	0.703921
Tpgs2	1492.94	0.215779	0.113455	1.90189	0.0571852	0.703921
Pygb	1026.53	-0.17945	0.0945064	-1.89881	0.057589	0.70475
Bmp2k	688.878	0.176203	0.0928075	1.89858	0.0576195	0.70475
Rcbtb2	630.829	-0.186512	0.098211	-1.89909	0.0575522	0.70475
Phgdh	311.589	-0.242219	0.12768	-1.89707	0.0578184	0.704979
Dpy19l4	987.842	-0.174608	0.0920278	-1.89734	0.0577832	0.704979
Med25	387.207	0.197501	0.104106	1.89712	0.0578125	0.704979
Acsl1	792.541	-0.178771	0.0942891	-1.89598	0.0579622	0.705059
Rorb	575.416	-0.183787	0.0970057	-1.8946	0.0581456	0.706034
Tmem41b	903.71	-0.202833	0.107098	-1.89389	0.0582397	0.706758
Fnip2	407.159	-0.189144	0.099918	-1.89299	0.0583588	0.70695
Slc6a1	3740.43	-0.166624	0.0880022	-1.89341	0.0583032	0.70695
2900026A02Rik	632.106	0.243051	0.128579	1.89029	0.0587198	0.707096
Pomk	796.65	-0.188069	0.0994599	-1.8909	0.0586378	0.707096
Tmem151a	483.726	-0.221642	0.117237	-1.89055	0.0586845	0.707096
Lipa	838.689	-0.224963	0.119024	-1.89006	0.0587496	0.707096
Creg1	887.243	0.283565	0.150081	1.88941	0.0588368	0.707689
Lgals3bp	656.379	-0.269457	0.142668	-1.8887	0.0589322	0.707689
Iqgap2	1129.18	-0.164988	0.0873369	-1.8891	0.058878	0.707689
Ift57	557.578	0.27424	0.145223	1.88841	0.0589712	0.707689
Lmbrd1	3796.77	-0.151211	0.0801133	-1.88746	0.0590985	0.707726
Ppcdc	490.676	-0.216287	0.114622	-1.88696	0.0591661	0.707726
Dcxr	447.656	-0.243375	0.128919	-1.88781	0.059052	0.707726
Brwd3	852.557	-0.151985	0.0805435	-1.887	0.0591609	0.707726
Gk	1051.03	-0.194577	0.103164	-1.88609	0.0592828	0.70853
Imp3	341.872	0.22394	0.118788	1.88521	0.0594014	0.709509
Tln1	1052.06	0.241971	0.128411	1.88435	0.0595179	0.709645
Atpif1	9228.82	0.21989	0.116707	1.88412	0.0595489	0.709645
Rdh11	547.833	-0.189921	0.100866	-1.88289	0.0597147	0.710795
AI504432	422.279	-0.23337	0.123997	-1.88206	0.0598285	0.711325
Atf7ip	2092.11	-0.139023	0.0739166	-1.8808	0.0599987	0.712255
Rnf170	1128.27	-0.168975	0.0898667	-1.88029	0.0600691	0.712255
Zfp809	478.124	-0.208815	0.111035	-1.88061	0.0600244	0.712255
Nova2	340.387	-0.242453	0.129047	-1.87879	0.0602726	0.712752
Etv1	2357.42	0.317637	0.169079	1.87863	0.0602957	0.712752
Trappc6b	1380.14	0.318628	0.169655	1.87809	0.060369	0.713209
Hexa	773.586	-0.199991	0.106526	-1.87739	0.0604651	0.71323
Mcm8	510.483	-0.194252	0.103542	-1.87608	0.0606449	0.713694
Spidr	368.558	0.182056	0.097057	1.87576	0.0606881	0.713694
Rps26	7152.31	0.213206	0.113716	1.87491	0.0608057	0.714136
Rps15a	4877.16	0.225999	0.120674	1.87282	0.0610939	0.714374
Rin2	552.022	-0.191017	0.102215	-1.86879	0.0616523	0.716313
Rps21	2991.49	0.248115	0.132792	1.86845	0.0616993	0.716313
Zbtb8os	1042.11	0.202597	0.108324	1.87029	0.0614433	0.716313
Sema4f	481.044	-0.214259	0.114622	-1.86926	0.0615865	0.716313
Magohb	597.726	0.200085	0.107006	1.86984	0.0615054	0.716313
Nrbp2	1086.94	-0.155762	0.0833852	-1.86798	0.0617642	0.716313
Tbc1d5	767.04	-0.181718	0.0972865	-1.86786	0.0617817	0.716313
Decr1	616.985	-0.181593	0.097312	-1.86609	0.0620289	0.716638
Smc6	2998.03	0.241417	0.129384	1.8659	0.0620554	0.716638
Rps24	7858.08	0.221014	0.118374	1.86708	0.0618901	0.716638
Klf10	400.75	0.261646	0.140181	1.86648	0.0619742	0.716638
Rc3h1	1569.53	-0.167293	0.0898387	-1.86215	0.0625821	0.718278
Nadk	765.196	-0.159143	0.0854569	-1.86226	0.062567	0.718278
Bet1l	401.405	-0.226014	0.121334	-1.86275	0.062498	0.718278
Dync2h1	1841.05	-0.135667	0.072839	-1.86256	0.0625248	0.718278
Pcnx	1345.35	-0.162853	0.0874392	-1.86247	0.0625373	0.718278
Cox7c	8980.92	0.237409	0.127374	1.86387	0.0623404	0.718278
Rgs11	522.682	-0.183948	0.0988418	-1.86104	0.062739	0.719676
Usp9x	5409.45	-0.17295	0.0929547	-1.86059	0.0628026	0.720003
Edrf1	943.101	-0.163488	0.0878971	-1.85999	0.0628867	0.720565
Atg4c	1279.83	-0.249492	0.134209	-1.85898	0.0630304	0.72082
Tsc22d4	1236.24	-0.230535	0.1243	-1.85467	0.0636436	0.72082
Paqr9	1713.21	-0.162279	0.087437	-1.85596	0.0634599	0.72082
Pigs	562.273	-0.19255	0.103714	-1.85654	0.0633773	0.72082
Grb2	1770.11	-0.177398	0.0956443	-1.85477	0.0636298	0.72082
Mrpl57	1631.37	0.248752	0.133983	1.85659	0.0633698	0.72082
Fdft1	1130.41	-0.2724	0.146913	-1.85416	0.0637163	0.72082
Ankrd46	3817.72	-0.18621	0.100143	-1.85945	0.062964	0.72082
Aldh7a1	1061.6	-0.183781	0.0990129	-1.85613	0.0634351	0.72082
Hsd11b1	3553.46	-0.256385	0.1383	-1.85382	0.0637644	0.720966
Rbis	3099.66	0.205444	0.110893	1.85263	0.0639359	0.72163
Phyhip	1040.97	-0.236393	0.127612	-1.85243	0.0639637	0.72163
Dtna	3837.25	-0.147142	0.0795082	-1.85065	0.0642202	0.722484
Sirt3	1406.9	-0.259274	0.140179	-1.8496	0.0643718	0.723056
Rassf5	459.922	-0.21229	0.114792	-1.84935	0.0644077	0.723064
Elmo2	1428.58	-0.224884	0.121665	-1.84838	0.064547	0.723441
Slco1c1	375.597	-0.231848	0.125501	-1.84738	0.0646924	0.724444
Pop5	842.525	0.314959	0.170788	1.84415	0.0651608	0.726374
Dmac2l	603.446	-0.201067	0.108962	-1.8453	0.064994	0.726374
Lgmn	6027.8	-0.249959	0.135531	-1.8443	0.0651397	0.726374
Zfp182	539.956	-0.19302	0.104631	-1.84476	0.0650722	0.726374
Vip	653.808	-0.206154	0.111865	-1.84288	0.0653465	0.726847
Pin4	1157.01	0.222737	0.120842	1.84322	0.0652975	0.726847
Tmem251	471.839	0.201299	0.10927	1.84221	0.0654439	0.726884
Ppp3r1	10175.8	-0.152679	0.0829086	-1.84153	0.0655436	0.72707
Plekhg1	347.668	-0.222921	0.121165	-1.83981	0.0657966	0.728303
Acox1	2700.18	-0.14331	0.0778911	-1.83987	0.0657867	0.728303
Zfp60	874.949	-0.17722	0.0963431	-1.83947	0.0658457	0.728453
Cd38	1004.7	-0.286834	0.155958	-1.83918	0.0658893	0.728544
Trappc11	1060.04	-0.147919	0.0804581	-1.83845	0.0659956	0.728689
Psmg4	631.12	0.231763	0.126039	1.83882	0.0659413	0.728689
Hecw2	743.746	-0.163734	0.0891433	-1.83675	0.0662461	0.728906
Top1	3208.73	0.214235	0.116865	1.83319	0.0667741	0.728906
Tmem147	2799.23	0.187846	0.102239	1.83733	0.0661618	0.728906
Nsmce3	871.575	0.2028	0.110462	1.83593	0.0663686	0.728906
Sprn	948.149	0.182875	0.0997053	1.83415	0.0666312	0.728906
Cyba	1650.99	-0.206353	0.112362	-1.8365	0.0662841	0.728906
Slc9a9	310.011	-0.230519	0.125742	-1.83327	0.0667623	0.728906
Polr2k	1916.46	0.22001	0.119956	1.8341	0.0666394	0.728906
H2-K1	1361.71	-0.202443	0.110213	-1.83684	0.0662336	0.728906
Ttc9c	1084.14	-0.188648	0.102763	-1.83575	0.0663943	0.728906
Mtm1	449.215	-0.204954	0.11158	-1.83683	0.0662349	0.728906
Plcl1	346.474	-0.222576	0.121742	-1.82826	0.0675107	0.72966
Cops9	5997.98	0.211835	0.116027	1.82573	0.0678905	0.72966
Ypel4	378.971	-0.243792	0.13313	-1.83123	0.0670662	0.72966
Rtf1	1450.93	0.224736	0.12315	1.8249	0.0680168	0.72966
Map1a	5687.12	-0.194795	0.106526	-1.82862	0.0674569	0.72966
Pmvk	908.494	-0.199079	0.109092	-1.82487	0.068021	0.72966
Micos10	8044.55	0.209534	0.11461	1.82823	0.067515	0.72966
Ugdh	1144.21	0.170593	0.0932056	1.83028	0.0672075	0.72966
Cox7a2	15549	0.222234	0.121515	1.82887	0.0674196	0.72966
Rpl23	7922.87	0.203806	0.111371	1.82998	0.0672528	0.72966
Mgat2	818.834	0.192109	0.105095	1.82796	0.067555	0.72966
Tmbim6	5862.23	-0.19911	0.109025	-1.82627	0.0678093	0.72966
Son	11820.8	0.174422	0.0952844	1.83054	0.0671696	0.72966
mt-Nd2	39292.3	0.254486	0.139308	1.82679	0.0677314	0.72966
Siglech	423.809	-0.265088	0.145451	-1.82253	0.0683743	0.730594
Fkbp15	663.521	-0.148231	0.0813749	-1.82158	0.0685184	0.730851
Bex2	9609.98	0.212793	0.116879	1.82062	0.0686641	0.731115
Nim1k	721.137	0.180831	0.0993756	1.81967	0.0688095	0.731297
Nucb2	467.893	0.1997	0.109894	1.8172	0.0691865	0.733172
Arsk	599.235	-0.208892	0.11496	-1.81709	0.0692039	0.733172
Vps26c	1094.59	-0.208611	0.114818	-1.81688	0.0692359	0.733172
Tapbp	506.592	-0.181352	0.0998475	-1.81629	0.0693265	0.733443
Dgcr2	697.893	-0.169958	0.0936194	-1.81542	0.0694599	0.734271
Sytl2	576.626	-0.203521	0.112233	-1.81338	0.0697735	0.734347
Rpl23a	1017.33	0.190268	0.104907	1.81367	0.0697278	0.734347
Prps2	680.541	-0.129195	0.0712244	-1.81391	0.0696909	0.734347
Ccdc34	908.714	0.212794	0.117399	1.81256	0.0698994	0.735147
Gucy1b1	2789.85	-0.162595	0.0897402	-1.81184	0.0700111	0.735147
Gstm6	722.642	-0.247707	0.136683	-1.81227	0.0699446	0.735147
Thrsp	7032.45	-0.232003	0.128058	-1.81171	0.0700311	0.735147
Qk	12066.3	-0.161714	0.0892477	-1.81197	0.0699901	0.735147
Fmc1	1593.96	0.184768	0.102094	1.80978	0.0703298	0.736671
Kat7	1028.52	-0.180572	0.0998829	-1.80784	0.0706313	0.736671
Abcf3	819.751	-0.192927	0.106691	-1.80828	0.0705635	0.736671
Gnptg	968.455	-0.20168	0.111453	-1.80955	0.0703658	0.736671
Map3k2	1256.14	-0.145467	0.0803828	-1.80968	0.0703449	0.736671
Tardbp	2711.51	-0.133438	0.0738269	-1.80745	0.0706924	0.736816
Lin7c	3278.01	-0.164339	0.0909699	-1.80652	0.0708373	0.737951
Per3	1685.24	-0.254707	0.141294	-1.80267	0.0714403	0.739169
Galnt9	320.558	0.230726	0.127971	1.80296	0.0713947	0.739169
Nudt3	1657.91	-0.210475	0.116693	-1.80367	0.0712836	0.739169
Serpinb6a	1005.45	0.149094	0.0827432	1.80189	0.0715625	0.739876
Strip2	1219.88	-0.254513	0.14132	-1.80097	0.0717072	0.740336
Mtres1	1807.62	0.17442	0.0968358	1.80119	0.071673	0.740336
Cadm2	11720.9	-0.23805	0.132182	-1.80092	0.0717152	0.740336
Gm10717	857.808	0.301052	0.167228	1.80025	0.0718208	0.740755
Clasp1	1723.76	-0.182838	0.10161	-1.79942	0.071953	0.740928
Me3	469.813	0.159221	0.0885233	1.79864	0.0720762	0.741453
Sirpa	3065.33	-0.14969	0.0832595	-1.79787	0.0721979	0.741511
Nars2	469.129	0.214093	0.119292	1.7947	0.0727019	0.741511
Gm10719	345.392	0.298013	0.166077	1.79443	0.0727444	0.741511
Cisd1	5107.48	0.253527	0.141041	1.79754	0.0722501	0.741511
Slu7	2927.33	-0.197468	0.110004	-1.79511	0.0726368	0.741511
Smim4	936.471	0.212207	0.118155	1.79601	0.0724934	0.741511
Mphosph8	2918.21	0.202764	0.112751	1.79834	0.0721231	0.741511
Dop1b	714.02	-0.156124	0.0870025	-1.79447	0.072738	0.741511
Onecut2	604.48	-0.180532	0.100567	-1.79515	0.0726306	0.741511
Cd99l2	565.632	-0.185286	0.103306	-1.79357	0.0728816	0.7423
Lsm1	1800.47	0.233699	0.130362	1.79269	0.0730221	0.742995
Scaf8	664.34	0.159924	0.0892782	1.7913	0.0732459	0.744237
Wwtr1	692.984	0.221971	0.124154	1.78787	0.0737969	0.746052
Gpm6b	50755.6	-0.154658	0.0865141	-1.78766	0.0738312	0.746052
Gm2a	2873.86	-0.257525	0.144108	-1.78702	0.073934	0.746355
Ttc17	335.888	-0.173713	0.097255	-1.78616	0.0740729	0.74665
Gpr37l1	2339.88	-0.174952	0.097986	-1.78548	0.0741838	0.746675
Syap1	1168.31	0.215034	0.120422	1.78567	0.074153	0.746675
Necap2	533.554	-0.216924	0.121581	-1.78419	0.0743922	0.746942
Kcnj10	1766.15	0.175585	0.0984653	1.78321	0.0745516	0.747811
Colgalt1	327.341	-0.208879	0.117222	-1.78191	0.0747636	0.748351
Slc25a23	1021.91	-0.196793	0.11042	-1.78222	0.074714	0.748351
Gria2	34759.3	-0.13105	0.0735607	-1.78152	0.0748274	0.748384
Copg2	657.628	-0.189113	0.106198	-1.78077	0.0749505	0.749249
Gcn1	474.161	-0.207309	0.116727	-1.77601	0.0757316	0.750244
Psmd9	820.99	-0.207889	0.117007	-1.77672	0.0756148	0.750244
Cntnap2	4593.85	-0.200147	0.112789	-1.77452	0.0759769	0.750244
Coprs	430.46	0.272141	0.15332	1.77499	0.0758995	0.750244
Mras	758.848	-0.165658	0.0932764	-1.77599	0.0757351	0.750244
Pttg1ip	1937.08	-0.187926	0.105709	-1.77777	0.0754424	0.750244
Dynll2	448.38	0.260674	0.14688	1.77474	0.0759407	0.750244
Rpl38	4327.9	0.239328	0.13488	1.77438	0.076	0.750244
Scara3	364.124	-0.19711	0.111036	-1.77519	0.0758671	0.750244
Elob	15884.4	0.197506	0.111022	1.77898	0.0752423	0.750244
Dpy30	2801.05	0.19994	0.112638	1.77507	0.075887	0.750244
Acaa2	525.418	-0.212454	0.119418	-1.77909	0.0752255	0.750244
Pnck	1346.72	-0.209443	0.117857	-1.77709	0.0755539	0.750244
Zmym3	783.497	-0.185347	0.1044	-1.77536	0.0758379	0.750244
Fabp5	3421.52	0.135176	0.0762277	1.77333	0.0761748	0.750886
Clpb	782.72	-0.151721	0.0855702	-1.77306	0.076219	0.750962
Cnmd	305.336	0.243123	0.137144	1.77275	0.0762699	0.750986
Pdpn	1021.39	0.187704	0.106262	1.76643	0.0773233	0.751429
Mettl9	1130.46	0.205129	0.11595	1.76912	0.0768746	0.751429
Slc25a20	546.994	-0.209817	0.118616	-1.76887	0.0769159	0.751429
Sgta	656.868	-0.22595	0.127613	-1.77059	0.0766289	0.751429
Cep290	1109.75	0.201322	0.113639	1.77159	0.0764632	0.751429
Pank3	1647.54	-0.145228	0.0820379	-1.77025	0.0766851	0.751429
Sec14l1	1564.05	-0.15975	0.0904276	-1.76661	0.0772938	0.751429
Edil3	1632.76	-0.155048	0.0875205	-1.77156	0.0764675	0.751429
Peli2	573.249	-0.199339	0.112756	-1.76787	0.0770819	0.751429
Kif13b	529.126	-0.167671	0.0947953	-1.76877	0.0769323	0.751429
Cetn4	547.908	0.205853	0.116682	1.76422	0.077695	0.753379
Odc1	1007.45	0.192624	0.109249	1.76316	0.0778743	0.754242
Eif5b	4670.88	0.188224	0.106886	1.76098	0.0782411	0.754996
Fmn1	558.689	-0.187178	0.10638	-1.75952	0.0784889	0.754996
Coq7	1187.22	0.169841	0.096405	1.76175	0.0781122	0.754996
Scpep1	730.046	-0.21306	0.121022	-1.76051	0.0783215	0.754996
Narf	1829.96	-0.187943	0.106841	-1.7591	0.0785603	0.754996
Slc35a5	1798.88	-0.152333	0.0865957	-1.75913	0.0785552	0.754996
Cdc23	635.77	-0.251631	0.143005	-1.7596	0.0784764	0.754996
Drap1	781.894	0.18153	0.103106	1.76061	0.0783043	0.754996
Slc9a6	2021.68	-0.138758	0.0788366	-1.76008	0.0783949	0.754996
Mapk8ip2	1638.11	-0.183173	0.104215	-1.75765	0.0788064	0.756137
Fgd4	2335.85	-0.145324	0.0827041	-1.75715	0.078892	0.756604
Srebf2	375.17	-0.187791	0.106955	-1.7558	0.0791229	0.757259
Ift140	319.35	-0.174373	0.0993324	-1.75545	0.0791815	0.757259
Zik1	556.485	-0.189764	0.108171	-1.75431	0.0793779	0.758431
Tmem135	1366.09	-0.131465	0.0749905	-1.75308	0.0795878	0.759375
Rpl27	4818.64	0.174349	0.0994474	1.75318	0.0795706	0.759375
Clstn3	708.713	-0.231346	0.132059	-1.75184	0.0798007	0.760487
Ppip5k1	391.994	-0.188668	0.107752	-1.75095	0.0799541	0.761324
Sgtb	1670.21	-0.214938	0.12278	-1.7506	0.0800145	0.761324
Tmem205	1124.93	-0.17044	0.0974402	-1.74917	0.0802613	0.761373
Dhx33	678.01	-0.160499	0.0917241	-1.7498	0.0801525	0.761373
Mef2c	2154.42	-0.163511	0.0934321	-1.75005	0.0801092	0.761373
Trim23	2785.42	-0.188165	0.107576	-1.74914	0.0802671	0.761373
Mrps16	1797.36	0.171842	0.0982672	1.74872	0.0803399	0.761373
Itgbl1	948.017	0.202203	0.115663	1.74821	0.0804275	0.761373
Psme3	758.383	0.175374	0.100352	1.74758	0.080537	0.761798
Herc3	1537.38	-0.153191	0.0877393	-1.74599	0.0808134	0.762345
Snrpa1	3193.5	-0.187071	0.107174	-1.74548	0.0809015	0.762345
Dtx4	359.839	-0.163928	0.0939139	-1.74551	0.0808953	0.762345
G6pdx	730.618	-0.198496	0.113697	-1.74583	0.0808409	0.762345
Uqcr10	13616.1	0.206238	0.118205	1.74474	0.0810294	0.76285
Smdt1	3512.57	0.186539	0.10704	1.7427	0.0813863	0.764281
Fam13a	940.711	-0.22837	0.131083	-1.74218	0.0814766	0.764372
Acadsb	3077.12	-0.18159	0.104263	-1.74166	0.0815688	0.764773
Cd2bp2	477.408	-0.172366	0.0989812	-1.7414	0.0816132	0.76484
Vps13c	2962.11	-0.232212	0.133439	-1.74021	0.0818218	0.765746
Mgst3	3800.38	0.207275	0.119757	1.7308	0.0834881	0.765999
Eif3j1	981.5	0.244191	0.141074	1.73094	0.0834618	0.765999
Ctsz	1974.82	-0.236476	0.136298	-1.73498	0.0827437	0.765999
Ppp1cc	787.002	0.173589	0.100261	1.73137	0.0833856	0.765999
Pak1	5174.41	-0.191379	0.110129	-1.73777	0.082251	0.765999
Cars	746.559	-0.166839	0.0960768	-1.73652	0.082472	0.765999
Tnks	1978.19	-0.13963	0.0804915	-1.73472	0.0827908	0.765999
Cep44	468.856	-0.149301	0.0861113	-1.73381	0.0829518	0.765999
Usp38	603.871	0.173266	0.0997606	1.73682	0.0824185	0.765999
Rpf2	2233.08	0.212614	0.122489	1.73579	0.0826018	0.765999
Agpat3	1463.95	-0.170182	0.0979398	-1.73761	0.0822791	0.765999
Tbc1d9b	1306.12	-0.155212	0.0893867	-1.73641	0.0824917	0.765999
Cep112	360.847	0.178701	0.103352	1.72905	0.0837993	0.765999
Foxg1	2038.11	0.230364	0.132649	1.73664	0.0824506	0.765999
Rapgef5	1841.15	0.219765	0.126773	1.73353	0.0830019	0.765999
Zfp346	419.537	-0.199119	0.11492	-1.73267	0.0831536	0.765999
Ak6	507.28	0.179815	0.103455	1.7381	0.0821938	0.765999
Enox1	597.975	0.135281	0.0781306	1.73147	0.0833683	0.765999
Wdyhv1	482.598	-0.211096	0.121474	-1.73779	0.0822485	0.765999
Sbf1	457.139	-0.234934	0.135788	-1.73015	0.0836027	0.765999
Snn	2142.68	-0.151733	0.0874089	-1.73589	0.0825824	0.765999
Cblb	406.28	-0.197838	0.114336	-1.73031	0.0835749	0.765999
Abhd3	513.78	-0.245443	0.14164	-1.73286	0.08312	0.765999
Gria3	3953.91	-0.139991	0.0809808	-1.7287	0.0838633	0.765999
Ndufaf2	1041.27	0.222344	0.128658	1.72818	0.0839558	0.766162
Ruvbl1	1244.42	-0.235656	0.136475	-1.72674	0.0842149	0.767532
Mpc2	4435.81	0.294795	0.170941	1.72454	0.0846101	0.767616
Fubp1	3263.51	-0.141148	0.0817901	-1.72574	0.0843951	0.767616
Sh3gl2	4638.09	-0.165999	0.0962451	-1.72475	0.0845724	0.767616
Snrpg	1597.44	0.187593	0.108674	1.72619	0.0843124	0.767616
Tecr	9032.81	-0.254173	0.147339	-1.72509	0.0845108	0.767616
Slc7a5	379.649	-0.211319	0.122537	-1.72453	0.0846128	0.767616
Rundc1	329.474	-0.198406	0.115049	-1.72454	0.0846097	0.767616
Glud1	3340.76	-0.124152	0.0719732	-1.72498	0.0845316	0.767616
Ndufa3	6580.83	0.222153	0.128955	1.72272	0.0849399	0.768616
Bicral	696.705	-0.169295	0.0982828	-1.72253	0.0849734	0.768616
Eif3b	789.106	-0.193683	0.112513	-1.72143	0.0851721	0.768954
Rexo2	1552.01	0.2283	0.13257	1.72211	0.0850492	0.768954
Wipf2	636.635	-0.175476	0.101937	-1.72142	0.0851743	0.768954
Stx1a	434.623	-0.228635	0.13307	-1.71816	0.0857681	0.769887
Gprin3	842.862	-0.178444	0.103893	-1.71756	0.0858761	0.769887
Siah1a	785.068	0.164804	0.0959348	1.71787	0.0858195	0.769887
Syngr1	2432.25	-0.180196	0.10486	-1.71844	0.0857171	0.769887
Ubxn7	799.484	-0.184562	0.10744	-1.71782	0.0858301	0.769887
Rps28	1485.35	0.226962	0.132109	1.71799	0.0857975	0.769887
Ccng2	991.31	-0.137101	0.0798785	-1.71637	0.0860948	0.770763
Lss	417.746	-0.193747	0.112888	-1.71628	0.0861116	0.770763
Nsd2	2826.54	-0.1377	0.0804188	-1.71229	0.0868439	0.771807
Mipol1	310.299	-0.172629	0.100739	-1.71363	0.0865974	0.771807
Rps6ka5	1056.83	-0.147045	0.085832	-1.71317	0.0866808	0.771807
N6amt1	836.941	0.180097	0.105175	1.71236	0.0868304	0.771807
Wdr45	371.96	-0.163554	0.0954929	-1.71274	0.0867608	0.771807
Mrpl42	9346.52	0.201985	0.117993	1.71183	0.0869271	0.772005
Lman2l	489.609	-0.20116	0.117564	-1.71107	0.0870691	0.772041
Bcas1	371.934	-0.19891	0.116415	-1.70863	0.0875196	0.772041
Nbea	7211.41	-0.109475	0.0641981	-1.70527	0.0881444	0.772041
Dpp6	1633.42	-0.17621	0.103003	-1.71072	0.0871328	0.772041
Pdgfa	482.809	0.197164	0.115559	1.70617	0.087977	0.772041
Jazf1	525.9	-0.236345	0.138656	-1.70454	0.0882811	0.772041
Timp4	1666.47	-0.178544	0.104865	-1.70261	0.0886414	0.772041
Spty2d1	677.278	-0.158347	0.0925906	-1.71019	0.0872315	0.772041
Luzp2	3547.97	-0.205196	0.120185	-1.70734	0.0877595	0.772041
Smim19	379.539	0.206263	0.121197	1.70189	0.0887767	0.772041
Fam214a	774.614	-0.140645	0.0825321	-1.70413	0.0883576	0.772041
Cep70	1868.64	-0.167905	0.0981697	-1.71036	0.0871999	0.772041
Srgn	1813.9	0.211886	0.124238	1.70548	0.0881045	0.772041
Rtcb	1573.71	-0.203443	0.1193	-1.70531	0.0881368	0.772041
Zfp672	513.278	0.164704	0.0962966	1.71039	0.0871946	0.772041
Cbx1	1645.24	0.174359	0.102204	1.70598	0.0880119	0.772041
Kif3c	742.104	-0.241293	0.141216	-1.70868	0.0875108	0.772041
Sfmbt1	505.082	-0.154453	0.0904866	-1.70691	0.0878383	0.772041
Pfkm	2994.54	-0.17339	0.101844	-1.7025	0.0886617	0.772041
Hspa13	1676.85	-0.166768	0.0975391	-1.70976	0.0873105	0.772041
Mcc	351.858	-0.184243	0.108043	-1.70527	0.0881447	0.772041
Tmem223	2401.39	0.168853	0.0990123	1.70538	0.0881244	0.772041
Asrgl1	2136.75	-0.185199	0.10881	-1.70204	0.088747	0.772041
Rbm3	3375.83	0.21655	0.12679	1.70793	0.0876489	0.772041
5730455P16Rik	3779.27	-0.123848	0.0728091	-1.70099	0.088945	0.772223
Rab33a	1230.97	-0.199362	0.117192	-1.70115	0.088914	0.772223
Ogfrl1	8951.38	-0.146654	0.0863571	-1.69822	0.0894657	0.772512
Ccdc3	555.74	-0.190922	0.112298	-1.70013	0.0891061	0.772512
Hsdl2	1406.46	-0.201721	0.118759	-1.69857	0.0893993	0.772512
Mrps15	797.813	0.290802	0.171152	1.69908	0.0893036	0.772512
Cdc42se2	3991.92	-0.20936	0.123228	-1.69897	0.0893252	0.772512
Klf6	1302.54	0.167451	0.0985057	1.69992	0.0891467	0.772512
Ndufb4	4887.33	0.198065	0.116534	1.69963	0.0892005	0.772512
Gm10718	2080.25	0.280116	0.164981	1.69787	0.0895327	0.772751
Gm10123	616.238	-0.197592	0.116447	-1.69683	0.0897282	0.773214
Tmem130	619.717	-0.195107	0.115034	-1.69608	0.0898711	0.773449
Trrap	911.665	-0.17223	0.101576	-1.69558	0.0899655	0.773884
Arap2	2310.02	-0.140823	0.0831445	-1.69372	0.0903188	0.775624
Pet100	785.748	0.222656	0.131509	1.69309	0.0904392	0.776333
Tecpr1	834.037	-0.17534	0.103617	-1.6922	0.0906074	0.776816
Ccdc177	338.413	0.199337	0.117895	1.6908	0.0908744	0.777792
Nsun3	433.568	-0.168367	0.0996069	-1.69031	0.0909681	0.777946
Nmnat2	2207.16	-0.159665	0.0946951	-1.68609	0.0917782	0.778031
Chgb	10560.9	-0.228435	0.135368	-1.68751	0.0915058	0.778031
Scn1b	1137.71	-0.221795	0.131383	-1.68815	0.0913816	0.778031
Btg1	1306.7	0.209712	0.12439	1.68592	0.0918117	0.778031
Mbnl2	7639.07	-0.130607	0.0774059	-1.68731	0.0915443	0.778031
Ndufa11	4296.12	0.15848	0.0939124	1.68754	0.0915004	0.778031
Ndufa1	5067.22	0.209147	0.123902	1.68801	0.0914093	0.778031
Plcxd3	533.452	0.250702	0.148725	1.68568	0.091858	0.778103
Calca	350.011	0.243278	0.144362	1.6852	0.0919509	0.778294
Ykt6	1002.51	0.197814	0.117426	1.68459	0.092068	0.778294
Tubb4a	2159.56	-0.239064	0.141889	-1.68487	0.0920146	0.778294
Fam50a	465.875	0.245676	0.145838	1.68458	0.0920701	0.778294
Atp5g3	6857.79	0.163384	0.0970813	1.68296	0.0923824	0.779897
Gm10722	1083.91	0.276962	0.164567	1.68297	0.0923804	0.779897
Lin52	933.805	-0.232822	0.138367	-1.68265	0.0924434	0.779897
Dcaf11	666.944	-0.177432	0.105457	-1.6825	0.0924725	0.779897
Dnajc18	1507.39	-0.161298	0.0958726	-1.68242	0.0924877	0.779897
Ildr2	2222.93	0.161567	0.0961321	1.68068	0.0928248	0.780672
Svip	1295	-0.174453	0.103791	-1.68082	0.0927988	0.780672
Sidt2	536.108	-0.200742	0.119416	-1.68102	0.0927582	0.780672
Arpp21	4984.91	-0.172885	0.102855	-1.68086	0.0927907	0.780672
Med13	2351.26	-0.127197	0.0756864	-1.68057	0.0928458	0.780672
Rpusd1	371.482	-0.255105	0.151949	-1.67888	0.0931748	0.781085
Dmwd	528.687	-0.202394	0.120716	-1.67662	0.0936176	0.782786
Hbp1	999.499	-0.202621	0.120864	-1.67644	0.0936519	0.782786
Pdxdc1	557.91	-0.18109	0.108046	-1.67604	0.0937305	0.782981
Atp5g1	10715.1	0.168252	0.100404	1.67575	0.0937867	0.783049
Ccl27a	1544.69	0.173419	0.10354	1.6749	0.0939533	0.78325
Usp21	301.198	-0.182302	0.108922	-1.6737	0.0941903	0.783634
Fbxo41	760.724	-0.209244	0.125096	-1.67267	0.094393	0.784367
Gde1	2252.56	0.229804	0.137373	1.67285	0.0943566	0.784367
Gad1	4035.3	-0.178105	0.106574	-1.67119	0.0946846	0.784448
Mob2	380.809	-0.204851	0.122589	-1.67103	0.0947156	0.784448
Fbxo31	610.365	-0.17785	0.10644	-1.67089	0.0947441	0.784448
Wbp2	2619.64	-0.21836	0.130683	-1.67091	0.0947389	0.784448
Klhdc3	1045.42	-0.236919	0.141944	-1.66911	0.0950957	0.784849
Ebpl	624.344	0.21802	0.130647	1.66877	0.0951632	0.785049
Stard4	471.44	-0.213337	0.127858	-1.66855	0.0952076	0.78508
Znfx1	460.134	-0.170773	0.102392	-1.66784	0.0953478	0.785624
Lrrfip1	1058.47	0.17353	0.104423	1.6618	0.0965538	0.786715
Ehmt1	1015.13	-0.129131	0.0775081	-1.66603	0.0957072	0.786715
Abhd18	706.363	-0.13979	0.0841421	-1.66135	0.0966429	0.786715
Ptpn11	888.963	0.197229	0.118685	1.66178	0.096557	0.786715
Ssbp1	1743.26	0.158081	0.0950541	1.66306	0.0963001	0.786715
Chchd4	869.615	0.229175	0.137955	1.66123	0.0966679	0.786715
Cox6b1	19717	0.196438	0.118133	1.66285	0.0963418	0.786715
Pstk	923.608	0.229773	0.138232	1.66223	0.0964673	0.786715
Caly	3754.54	-0.207254	0.124625	-1.66303	0.096307	0.786715
Cyp4v3	424.282	-0.177123	0.106542	-1.66248	0.0964171	0.786715
Zfp560	1042.96	0.175414	0.105398	1.66431	0.0960512	0.786715
Spock2	2986.95	-0.186387	0.112125	-1.66231	0.0964498	0.786715
2310011J03Rik	324.505	-0.233487	0.14021	-1.66526	0.0958604	0.786715
Thoc5	402.637	-0.165971	0.0997936	-1.66314	0.0962844	0.786715
Ppp1r9b	1291.94	-0.216164	0.129807	-1.66527	0.0958589	0.786715
Rian	3267.72	-0.144415	0.0866888	-1.6659	0.0957331	0.786715
Ppp1r1a	933.194	0.284392	0.171068	1.66244	0.0964239	0.786715
Rragb	637.815	-0.168632	0.101404	-1.66296	0.09632	0.786715
Atp5j2	8874.35	0.207196	0.124775	1.66056	0.0968014	0.787112
Gm10862	328.564	0.191311	0.115618	1.65467	0.0979912	0.787197
Fam76a	1206.43	0.156179	0.0943686	1.65499	0.0979262	0.787197
Usp29	659.855	-0.157623	0.0952646	-1.65459	0.0980086	0.787197
Clptm1	485.483	-0.158429	0.095816	-1.65347	0.0982347	0.787197
Rnf121	446.364	-0.154903	0.0935706	-1.65547	0.0978295	0.787197
Swap70	344.928	0.17047	0.103081	1.65375	0.0981791	0.787197
Scn2b	2870.19	-0.192698	0.116353	-1.65615	0.0976914	0.787197
Spg21	476.089	0.216928	0.131079	1.65494	0.0979368	0.787197
Cdk19	731.705	-0.191472	0.115779	-1.65378	0.0981724	0.787197
Nme1	3820.1	0.157358	0.0949916	1.65655	0.0976108	0.787197
Arel1	651.074	-0.224484	0.135327	-1.65882	0.0971511	0.787197
Gnl3	1301.12	0.156313	0.094357	1.65661	0.0975979	0.787197
Aco2	2300.51	-0.192436	0.116144	-1.65688	0.0975432	0.787197
H2-D1	1036.36	-0.218352	0.131623	-1.65891	0.0971331	0.787197
Mtpn	17278.5	-0.152772	0.0925123	-1.65136	0.0986642	0.788384
Dgkb	9521.21	-0.1814	0.109853	-1.6513	0.0986776	0.788384
Gnpda1	503.588	-0.235124	0.1425	-1.64999	0.0989446	0.789903
Os9	898.088	-0.222868	0.135312	-1.64706	0.0995447	0.792229
Rps27l	4149.32	0.208845	0.126877	1.64604	0.0997555	0.792411
Mpp2	457.422	-0.21822	0.132592	-1.6458	0.0998042	0.792411
Nudcd3	1931.61	-0.165258	0.100478	-1.64472	0.100028	0.792999
5031439G07Rik	449.333	-0.158577	0.0964067	-1.64488	0.0999955	0.792999
Laptm5	907.388	-0.244171	0.148582	-1.64334	0.100312	0.793109
Setd5	2428.7	-0.110974	0.0675259	-1.64342	0.100296	0.793109
Galnt18	500.582	-0.173491	0.105644	-1.64222	0.100544	0.793109
Rogdi	1812.37	-0.239289	0.145516	-1.64442	0.100089	0.793109
Zeb1	1777.61	-0.124215	0.0755812	-1.64347	0.100286	0.793109
Rnf32	506.991	-0.143178	0.0872788	-1.64047	0.100908	0.793547
Apc2	349.258	-0.192749	0.117456	-1.64103	0.100792	0.793547
Prkg1	913.052	-0.147281	0.0897374	-1.64125	0.100746	0.793547
Ppp2r2b	3209.19	0.228322	0.139299	1.63908	0.101197	0.794902
Mtus2	520.943	-0.153766	0.0938646	-1.63816	0.101388	0.794979
Gm38393	964.773	-0.18445	0.112578	-1.63841	0.101336	0.794979
Filip1	492.927	-0.178425	0.108963	-1.63748	0.101531	0.794979
Tafa2	1599.8	0.174884	0.106771	1.63793	0.101436	0.794979
Gpx3	5673.71	-0.258801	0.158078	-1.63718	0.101594	0.794979
Ccdc80	413.475	0.197548	0.120616	1.63783	0.101458	0.794979
9230114K14Rik	380.837	0.172673	0.105632	1.63467	0.102118	0.797258
Dhx29	493.903	0.210275	0.128629	1.63474	0.102103	0.797258
Gfpt2	321.147	-0.237322	0.145225	-1.63417	0.102224	0.797779
Fosl2	578.671	0.228172	0.13973	1.63295	0.102481	0.797858
Mfge8	343.677	-0.224837	0.137675	-1.6331	0.102447	0.797858
Acot1	306.746	0.208726	0.127791	1.63334	0.102398	0.797858
Reep5	5848.26	-0.120389	0.0737537	-1.63231	0.102614	0.798028
Ryr3	1668.35	-0.15728	0.0963831	-1.63182	0.102718	0.798302
Tspoap1	455.243	-0.167558	0.102702	-1.6315	0.102786	0.798524
Herc4	544.661	0.146687	0.0899218	1.63128	0.102832	0.798578
Tmem123	454.38	-0.175446	0.107589	-1.63071	0.102952	0.798911
Add1	3163.69	-0.159787	0.0982541	-1.62626	0.103893	0.801208
Flnb	469.431	-0.163621	0.100575	-1.62686	0.103767	0.801208
Spata13	325.026	0.184223	0.113214	1.62722	0.103691	0.801208
Aqp4	4005.03	0.131875	0.0810418	1.62724	0.103686	0.801208
Id2	4382.99	-0.173002	0.106401	-1.62594	0.103962	0.801296
Gm49797	337.242	-0.17656	0.108711	-1.62413	0.104349	0.802773
Carf	1362.27	-0.192078	0.118361	-1.62281	0.104631	0.802787
Lyplal1	400.347	-0.211976	0.130589	-1.62323	0.10454	0.802787
Ndufb5	6577.78	0.160732	0.0990424	1.62286	0.104619	0.802787
Spata5	387.617	0.198895	0.122535	1.62317	0.104554	0.802787
Anxa4	486.05	-0.218806	0.134931	-1.62161	0.104886	0.803097
Gm17750	1170.79	0.211818	0.130773	1.61974	0.105288	0.803372
Ankra2	696.275	0.204832	0.126367	1.62093	0.105032	0.803372
Smyd3	698.995	-0.185865	0.114861	-1.61817	0.105625	0.803882
Zfp770	950.418	0.150479	0.0930208	1.61769	0.105729	0.803882
Macrod2	1434.19	0.165318	0.102199	1.61761	0.105746	0.803882
Zhx3	998.101	-0.152925	0.09451	-1.61808	0.105645	0.803882
Ndufs5	5839.01	0.17769	0.109893	1.61694	0.10589	0.803882
Abhd11os	322.692	-0.185803	0.114916	-1.61686	0.105908	0.803882
Nosip	606.213	-0.214066	0.132416	-1.61662	0.105961	0.803882
Nhp2	2078.61	0.150381	0.0930272	1.61652	0.105981	0.803882
Pik3r1	2244.64	-0.121949	0.0753833	-1.61771	0.105724	0.803882
Tprgl	2061.55	-0.129729	0.0802912	-1.61573	0.106152	0.804288
Rpl34	5535.06	0.180809	0.11195	1.61509	0.106292	0.804579
Gpr85	897.303	-0.161968	0.100268	-1.61535	0.106234	0.804579
Upf3a	568.085	0.153466	0.0951295	1.61323	0.106695	0.804579
Uhrf1bp1l	1769.21	0.180411	0.111808	1.61358	0.10662	0.804579
Irf2bpl	642.582	0.169974	0.105291	1.61433	0.106457	0.804579
Abcf1	2137.08	0.164255	0.101806	1.61342	0.106654	0.804579
Mkln1	4454.1	-0.146609	0.0910615	-1.61	0.107398	0.80482
Magi1	396.85	0.19937	0.123705	1.61167	0.107035	0.80482
Ankrd10	1287.83	-0.139982	0.086913	-1.6106	0.107267	0.80482
Elovl4	2956.89	-0.164406	0.102159	-1.60932	0.107547	0.80482
Tcp11l2	1153.96	-0.203259	0.126178	-1.61088	0.107205	0.80482
Mrpl12	1393	0.163021	0.101145	1.61176	0.107014	0.80482
Zfp72	329.34	-0.175278	0.108962	-1.60862	0.107699	0.80482
1500009C09Rik	300.5	-0.215494	0.133946	-1.60881	0.107658	0.80482
Pam16	1294.12	0.155008	0.0961335	1.61242	0.10687	0.80482
Txnl1	2664.6	0.171622	0.106693	1.60856	0.107712	0.80482
Kdm5c	672.206	-0.18061	0.112276	-1.60862	0.107699	0.80482
Mff	3717.51	0.165685	0.103631	1.5988	0.109866	0.805649
Ppp1r12b	884.726	-0.146779	0.0914578	-1.60488	0.108519	0.805649
Zc3h8	324.877	0.196155	0.122288	1.60405	0.108704	0.805649
Med12l	458.359	-0.187164	0.116802	-1.60241	0.109065	0.805649
Glmp	709.26	-0.22842	0.14291	-1.59835	0.109966	0.805649
Gstm7	414.544	-0.25711	0.160542	-1.60151	0.109264	0.805649
Tmem8b	1025.4	-0.181932	0.113276	-1.60609	0.108254	0.805649
Nfyc	360.017	-0.164185	0.102546	-1.6011	0.109356	0.805649
Kif1b	18405	-0.107538	0.0672444	-1.59922	0.109773	0.805649
Phb2	527.217	0.210904	0.131768	1.60057	0.109472	0.805649
Leng8	443.436	-0.190012	0.11866	-1.60131	0.109308	0.805649
Slc27a1	529.266	-0.161967	0.100954	-1.60437	0.108633	0.805649
6430548M08Rik	654.528	-0.163616	0.102089	-1.60269	0.109003	0.805649
Slc44a2	569.443	-0.147894	0.0921461	-1.60499	0.108496	0.805649
Srprb	643.194	-0.16823	0.104789	-1.60541	0.108403	0.805649
Rpl41	11293.7	0.185247	0.115511	1.60371	0.108777	0.805649
Grina	2392.94	-0.183642	0.114787	-1.59985	0.109632	0.805649
Spaca6	607.342	-0.176585	0.11012	-1.60357	0.108809	0.805649
Mettl4	580.238	-0.166151	0.103625	-1.60338	0.10885	0.805649
Dock11	522.758	0.222522	0.139205	1.59852	0.109927	0.805649
Utp14b	359.05	0.163283	0.102263	1.59669	0.110335	0.805761
Pea15a	10182.1	-0.197261	0.123474	-1.59759	0.110134	0.805761
Ndufa4	30618.3	0.193786	0.121586	1.59382	0.110977	0.805761
Gm11168	306.308	0.260668	0.163323	1.59603	0.110483	0.805761
Memo1	1138.71	0.155244	0.0972478	1.59638	0.110404	0.805761
Hnrnpll	1535.83	0.139677	0.0876078	1.59434	0.110859	0.805761
Hdac3	1037.11	-0.154471	0.0968554	-1.59486	0.110743	0.805761
Fam160b1	580.685	-0.16338	0.10245	-1.59472	0.110774	0.805761
Ro60	3877.34	-0.129083	0.0812106	-1.58948	0.111951	0.80599
Pla2g4a	354.464	0.184275	0.115914	1.58976	0.111889	0.80599
Nup35	381.669	0.204432	0.12854	1.59042	0.111741	0.80599
Arl14ep	2763.83	-0.22965	0.14456	-1.58862	0.112147	0.80599
Lrif1	1286.94	0.165783	0.104332	1.58899	0.112064	0.80599
Dennd11	809.298	-0.156056	0.0979999	-1.59241	0.111292	0.80599
Itgam	358.435	0.195518	0.122855	1.59146	0.111506	0.80599
Pgbd5	2076.23	-0.162551	0.102073	-1.5925	0.111272	0.80599
Sorl1	2839.21	0.152011	0.0956133	1.58985	0.111868	0.80599
Cnot8	1476.46	-0.216749	0.136435	-1.58866	0.112136	0.80599
Spop	4197.92	-0.167041	0.104973	-1.59128	0.111547	0.80599
Polr3h	663.485	-0.19597	0.123029	-1.59287	0.111189	0.80599
Asb8	955.614	-0.175704	0.110415	-1.59131	0.11154	0.80599
Gm10800	101282	0.256921	0.162022	1.58572	0.112803	0.806303
Rps20	3936.68	0.163327	0.102949	1.58648	0.11263	0.806303
Spred2	616.973	0.178216	0.112324	1.58663	0.112597	0.806303
Usp22	6603.21	-0.213911	0.134919	-1.58548	0.112858	0.806303
Phactr1	4329.27	-0.140876	0.0888196	-1.5861	0.112718	0.806303
Tut7	1021.2	0.143737	0.0905453	1.58746	0.112407	0.806303
Brd8	2673.47	-0.112468	0.0709016	-1.58626	0.112681	0.806303
Pou3f3	816.175	-0.148683	0.0938202	-1.58476	0.11302	0.80662
Ankzf1	329.513	-0.190661	0.120401	-1.58355	0.113297	0.807163
Ccbe1	805.536	-0.176568	0.111525	-1.58322	0.113372	0.807163
Rangap1	1683.49	-0.166205	0.105022	-1.58258	0.113517	0.807505
Mt2	1571.93	0.186816	0.1181	1.58185	0.113684	0.807577
Rpl37	6307.12	0.186778	0.118114	1.58134	0.1138	0.807577
Cldnd1	2986.69	-0.204162	0.129062	-1.5819	0.113673	0.807577
Gm8186	364.951	0.20175	0.127518	1.58213	0.11362	0.807577
Rcan2	1122.15	-0.145433	0.0920058	-1.5807	0.113948	0.807577
Trpc4ap	880.669	-0.180741	0.114393	-1.58	0.114108	0.808201
Mmp16	1231.09	-0.139196	0.0881386	-1.57928	0.114271	0.808934
Ppp6r1	378.517	-0.189473	0.120007	-1.57885	0.114371	0.808947
Arhgap18	305.363	-0.159147	0.10079	-1.579	0.114337	0.808947
Secisbp2l	3357.85	-0.112016	0.070994	-1.57783	0.114605	0.809767
Sptb	592.262	-0.168428	0.10674	-1.57793	0.114581	0.809767
Phtf1	520.931	0.135539	0.0859483	1.57699	0.114798	0.81002
Psen1	590.781	-0.164397	0.104245	-1.57702	0.11479	0.81002
Snhg14	4675.88	-0.123419	0.0782958	-1.57632	0.114953	0.810273
Tatdn1	892.104	0.170084	0.107892	1.57643	0.114926	0.810273
Hs3st4	2227.41	-0.182812	0.115997	-1.57601	0.115023	0.810489
Ndufa12	12220.8	0.189423	0.120339	1.57407	0.115471	0.813087
Rpa2	595.96	-0.21902	0.139195	-1.57348	0.115608	0.813494
Dtymk	1081.14	0.158131	0.100794	1.56885	0.116684	0.813633
Rnf208	611.728	-0.194855	0.124041	-1.57089	0.116209	0.813633
Mga	2600.78	-0.109329	0.069635	-1.57003	0.116408	0.813633
Tmem62	403.796	-0.14223	0.0911126	-1.56103	0.118516	0.813633
Ckmt1	989.314	-0.161027	0.102956	-1.56403	0.117811	0.813633
Ddrgk1	1221.76	-0.185939	0.118724	-1.56614	0.117315	0.813633
Ufm1	1983.36	0.15955	0.102291	1.55977	0.118815	0.813633
Ufl1	1918.52	-0.141953	0.0904943	-1.56864	0.116732	0.813633
Zdhhc21	1589.41	-0.111027	0.0710849	-1.56189	0.118313	0.813633
Exoc1	820.311	-0.132618	0.0848661	-1.56267	0.11813	0.813633
Iscu	446.717	0.234682	0.150252	1.56192	0.118308	0.813633
Npy	4934.2	0.218797	0.139795	1.56513	0.117552	0.813633
Rnf181	1973.92	-0.219008	0.139855	-1.56597	0.117357	0.813633
Phkb	1476.9	-0.107972	0.068757	-1.57035	0.116334	0.813633
Mbtps1	626.817	-0.134338	0.0861322	-1.55967	0.118837	0.813633
Spg7	651.075	-0.165811	0.106136	-1.56224	0.118231	0.813633
Aph1b	834.081	-0.154701	0.0985021	-1.57054	0.11629	0.813633
Gtf2a2	4348.23	0.17158	0.109838	1.56211	0.118262	0.813633
Akap12	415.766	0.19114	0.12241	1.56147	0.118413	0.813633
Cbarp	740.324	0.168782	0.108195	1.55998	0.118765	0.813633
Slc25a3	8065.86	0.268243	0.171184	1.56698	0.117119	0.813633
Rab5b	920.711	-0.183247	0.116676	-1.57056	0.116285	0.813633
Rnf185	370.759	-0.17642	0.112945	-1.562	0.118288	0.813633
Specc1	1804.28	-0.131826	0.0844325	-1.56132	0.118449	0.813633
Rdh14	893.906	0.192854	0.123632	1.5599	0.118783	0.813633
Itgb8	1537.54	-0.13897	0.0888069	-1.56486	0.117617	0.813633
Dhfr	344.613	-0.161202	0.102744	-1.56897	0.116655	0.813633
Txndc16	1489.94	-0.148346	0.0947959	-1.5649	0.117607	0.813633
Ttc5	855.877	-0.211146	0.134481	-1.57009	0.116395	0.813633
Msra	3349.02	-0.223982	0.142822	-1.56827	0.116819	0.813633
Vwa8	368.355	0.168208	0.107634	1.56277	0.118106	0.813633
Zfp706	7885.03	0.2231	0.142911	1.56111	0.118498	0.813633
Gbe1	966.243	0.195763	0.124898	1.56738	0.117025	0.813633
Rpp21	1619.87	0.172907	0.110426	1.56583	0.11739	0.813633
Stxbp4	679.107	-0.147817	0.0948252	-1.55884	0.119035	0.813898
Ctso	1785.08	-0.209287	0.134312	-1.55822	0.119181	0.814085
Esf1	2978.91	0.166257	0.106822	1.55639	0.119615	0.814409
Wdr77	682.299	0.145147	0.0933062	1.5556	0.119803	0.814409
Hnrnpa2b1	7388	0.126645	0.0815168	1.55361	0.120277	0.814409
Iffo1	343.817	-0.169094	0.108831	-1.55374	0.120248	0.814409
Rps13	4379.49	0.153482	0.0988507	1.55266	0.120504	0.814409
Kcnip1	457.048	-0.181584	0.116995	-1.55207	0.120645	0.814409
Aldh3a2	763.781	-0.137682	0.088645	-1.55318	0.12038	0.814409
Spata7	1160.28	-0.131069	0.0844227	-1.55254	0.120533	0.814409
Farp1	723.908	-0.151046	0.0971463	-1.55483	0.119986	0.814409
Cox6c	22293.5	0.19694	0.126616	1.55541	0.119849	0.814409
Enpp2	1672.63	-0.196916	0.126857	-1.55226	0.1206	0.814409
Bfar	1070.93	-0.113878	0.073223	-1.55522	0.119894	0.814409
Opa1	3440.37	-0.110659	0.0711765	-1.55472	0.120013	0.814409
Gramd3	350.841	-0.177586	0.114395	-1.55239	0.120568	0.814409
Bbip1	3820.61	0.172719	0.111286	1.55203	0.120656	0.814409
Ogt	7118.23	-0.161036	0.10362	-1.55411	0.120158	0.814409
Casp8ap2	1143.71	0.13386	0.0863712	1.54982	0.121185	0.814857
Wrap73	356.507	-0.221353	0.142697	-1.55121	0.120852	0.814857
Plekha5	502.77	-0.152715	0.0985385	-1.54979	0.121191	0.814857
Wdr48	650.301	-0.167325	0.107937	-1.55021	0.121091	0.814857
Senp3	369.334	-0.177051	0.114244	-1.54976	0.121199	0.814857
Rnf167	1175.9	-0.227464	0.146755	-1.54996	0.121152	0.814857
Tmem35a	539.022	-0.195682	0.126199	-1.55058	0.121002	0.814857
Zdbf2	1639.12	-0.187708	0.121705	-1.54232	0.122996	0.814887
Med27	814.971	-0.20889	0.134813	-1.54948	0.121266	0.814887
Gatm	2427.56	-0.200727	0.130028	-1.54372	0.122656	0.814887
Lhfp	486.129	0.180504	0.1166	1.54806	0.121607	0.814887
Snx30	851.601	-0.14483	0.0938805	-1.5427	0.122903	0.814887
Trim30d	370.366	-0.185052	0.11974	-1.54545	0.122238	0.814887
Ubfd1	866.024	-0.121594	0.0787809	-1.54345	0.122722	0.814887
Pdgfd	521.083	-0.210479	0.136121	-1.54627	0.12204	0.814887
Scamp1	3933.85	-0.148011	0.0956951	-1.54669	0.121937	0.814887
Psmd6	3431.04	0.175621	0.113452	1.54797	0.121629	0.814887
Nell2	10911.9	-0.158467	0.102468	-1.5465	0.121984	0.814887
Alcam	3806.42	-0.131477	0.085072	-1.54548	0.122231	0.814887
Uqcc2	5000.55	0.184154	0.118988	1.54767	0.121702	0.814887
H2-DMa	635.22	-0.220756	0.142717	-1.54681	0.121909	0.814887
Ndufa2	9281.48	0.168271	0.108802	1.54659	0.121963	0.814887
Malat1	311987	0.13888	0.0899415	1.54411	0.122561	0.814887
Slc25a28	369.977	-0.185954	0.120469	-1.54359	0.122688	0.814887
Aff3	522.958	0.140197	0.0909326	1.54177	0.12313	0.815285
Gm37928	513.169	-0.189538	0.123125	-1.53939	0.12371	0.816346
Chchd2	9349.17	0.240243	0.156025	1.53978	0.123614	0.816346
Nr2f2	1101.71	0.233112	0.151347	1.54025	0.123499	0.816346
Rps17	4819.59	0.169975	0.110361	1.54017	0.123519	0.816346
Megf11	718.653	0.215073	0.139734	1.53916	0.123766	0.816346
Ap3b1	1168.26	-0.157793	0.10243	-1.5405	0.123439	0.816346
Senp1	314.821	-0.163046	0.105884	-1.53985	0.123597	0.816346
Smc4	649.209	0.182724	0.118762	1.53857	0.123909	0.816505
Cat	1122.16	-0.154318	0.100344	-1.53789	0.124075	0.816986
Fbxl20	311.001	-0.176109	0.114533	-1.53762	0.124142	0.816986
Gls	6899.59	-0.108714	0.070734	-1.53694	0.124308	0.81782
Gas6	642.543	-0.189657	0.123471	-1.53605	0.124526	0.818112
Cyld	1633.89	-0.13076	0.0851602	-1.53546	0.124671	0.818112
Wdr44	1020.64	-0.130685	0.0850871	-1.5359	0.124564	0.818112
Phf6	1522.54	-0.148788	0.0968778	-1.53584	0.124578	0.818112
Sesn3	2703.81	-0.104549	0.0681633	-1.5338	0.12508	0.819745
Hnrnpd	2019.56	0.141504	0.0923036	1.53303	0.125269	0.819949
Zfp30	342.347	-0.149698	0.097638	-1.53319	0.125229	0.819949
Letm2	409.707	-0.127962	0.0835214	-1.53209	0.125501	0.820411
Retreg2	1091.32	-0.139955	0.0916805	-1.52655	0.126873	0.821239
Sfmbt2	405.131	-0.196615	0.128471	-1.53043	0.12591	0.821239
Entr1	602.85	0.126137	0.082661	1.52595	0.127022	0.821239
Ttpal	516.95	0.163634	0.107258	1.52562	0.127106	0.821239
Lrp8	705.35	0.133121	0.0872386	1.52594	0.127025	0.821239
Napepld	618.391	-0.168809	0.110475	-1.52803	0.126506	0.821239
Zcchc4	307.277	-0.146113	0.0957329	-1.52626	0.126946	0.821239
1810026B05Rik	975.786	0.150225	0.0982518	1.52898	0.126269	0.821239
Klhl2	5221.69	-0.139235	0.0910674	-1.52892	0.126284	0.821239
Faim	1676.9	0.260284	0.170398	1.52751	0.126634	0.821239
Rxylt1	794.146	0.22001	0.144207	1.52566	0.127096	0.821239
Pmp22	1015.32	-0.189231	0.123907	-1.52721	0.12671	0.821239
Exoc7	570.855	-0.157908	0.103499	-1.52569	0.127086	0.821239
Mtss1	1012.61	0.155625	0.101702	1.5302	0.125966	0.821239
Clcn7	558.024	-0.154692	0.101269	-1.52754	0.126627	0.821239
Grk2	682.546	-0.194118	0.127127	-1.52696	0.126772	0.821239
Pde6d	940.535	0.258395	0.169701	1.52264	0.127848	0.821785
Vps39	533.799	-0.161261	0.106057	-1.52051	0.128383	0.821785
Rpn2	2246.45	-0.151891	0.0997716	-1.52238	0.127913	0.821785
Ptpn1	408.268	0.144832	0.0951166	1.52268	0.12784	0.821785
Cep135	308.886	0.152262	0.100173	1.51999	0.128513	0.821785
Actl6b	736.648	-0.164921	0.108397	-1.52145	0.128146	0.821785
Shank2	1824.42	-0.142032	0.0932043	-1.52388	0.127539	0.821785
Eif4ebp1	341.883	0.260831	0.171429	1.52151	0.128132	0.821785
Olfm2	425.261	-0.18894	0.124112	-1.52233	0.127926	0.821785
R3hdm4	1183.18	-0.181359	0.119008	-1.52392	0.127528	0.821785
Zdhhc17	1894.88	-0.123388	0.0809892	-1.52352	0.12763	0.821785
Dlg4	456.224	-0.153394	0.100917	-1.52	0.12851	0.821785
Npc2	4683.21	-0.182588	0.119943	-1.5223	0.127935	0.821785
Wbp4	2618.29	0.158508	0.104122	1.52233	0.127926	0.821785
Snx4	1529.07	-0.144534	0.0949973	-1.52145	0.128146	0.821785
Zfp81	1110.83	-0.131231	0.0861944	-1.5225	0.127883	0.821785
Dpf2	564.695	-0.176273	0.115922	-1.52062	0.128356	0.821785
Gda	2432.58	0.210796	0.138588	1.52103	0.128252	0.821785
1110012L19Rik	1057.17	-0.167503	0.110181	-1.52025	0.128448	0.821785
Rps29	3412.35	0.201152	0.132389	1.5194	0.128662	0.82223
Hmgcl	890.646	-0.192707	0.126852	-1.51915	0.128725	0.822299
4933412O06Rik	301.942	-0.188185	0.123886	-1.51902	0.128758	0.822299
Hras	681.217	0.202677	0.133458	1.51866	0.128848	0.822356
Rplp2	3753.14	0.162342	0.107012	1.51705	0.129254	0.822992
Ddx6	3585.7	-0.145048	0.0955947	-1.51732	0.129186	0.822992
1700087I21Rik	359.34	-0.164958	0.108748	-1.51687	0.129299	0.822992
Atg3	892.823	0.157921	0.104133	1.51654	0.129383	0.822992
Zfp948	577.523	0.158357	0.104367	1.51731	0.129187	0.822992
Ppm1b	1786.12	-0.12596	0.0830433	-1.5168	0.129318	0.822992
Evi5l	344.171	-0.17712	0.116828	-1.51607	0.129502	0.823061
Nkain4	1110.07	-0.169339	0.111831	-1.51425	0.129963	0.823112
Srsf10	3377.68	0.159197	0.105067	1.5152	0.129723	0.823112
Ucp2	460.744	-0.227585	0.150289	-1.51431	0.129947	0.823112
Gm21738	10938.7	0.244934	0.161648	1.51523	0.129714	0.823112
Caskin1	388.9	-0.181225	0.119657	-1.51453	0.129891	0.823112
Drp2	559.9	-0.15241	0.100634	-1.5145	0.1299	0.823112
Tet2	1123.38	-0.167751	0.110805	-1.51393	0.130045	0.823307
Stam	2766.04	-0.122786	0.0811231	-1.51357	0.130135	0.823438
Nipsnap1	1573.15	-0.177214	0.117153	-1.51267	0.130364	0.823663
Actr1b	1470.96	-0.146293	0.0967585	-1.51194	0.13055	0.823805
Htatip2	356.613	-0.197491	0.130664	-1.51145	0.130674	0.823805
Kdm4c	834.859	-0.155197	0.102715	-1.51094	0.130803	0.823913
Ube4a	1088.13	-0.134749	0.0892197	-1.51031	0.130965	0.823913
Tbc1d15	2618.46	-0.166559	0.11023	-1.51101	0.130787	0.823913
Ntrk2	7976.12	-0.115491	0.0764388	-1.51089	0.130816	0.823913
B230369F24Rik	306.622	-0.204924	0.135866	-1.50829	0.131481	0.824656
Scai	3465.06	-0.128304	0.0850403	-1.50874	0.131365	0.824656
Polr3f	576.775	-0.129395	0.0858076	-1.50796	0.131564	0.824656
Aimp1	2364.01	0.135495	0.0898252	1.50843	0.131444	0.824656
Eif4g2	10666.6	0.130636	0.0866415	1.50777	0.131612	0.824656
Acsl6	1990.74	-0.122017	0.0808864	-1.5085	0.131427	0.824656
Aldoc	18996.1	-0.230499	0.152707	-1.50942	0.131192	0.824656
Ero1lb	497.782	-0.148121	0.0981945	-1.50844	0.131442	0.824656
H2bc4	3191.75	0.175061	0.115993	1.50923	0.131241	0.824656
Mrpl34	1143.16	0.145149	0.0963398	1.50664	0.131904	0.825727
Gm20300	1837.27	-0.139282	0.0924423	-1.5067	0.131889	0.825727
Fam174a	902.117	0.186701	0.124036	1.50521	0.13227	0.825911
Rit1	1035.52	-0.155669	0.103582	-1.50286	0.132876	0.825911
Gm42992	447.067	0.160699	0.106944	1.50265	0.132929	0.825911
Lrrc4	659.376	-0.150874	0.100418	-1.50246	0.132979	0.825911
Tnrc6c	1268.71	-0.127278	0.0846916	-1.50284	0.132879	0.825911
Yipf4	1003.24	0.157757	0.10474	1.50617	0.132023	0.825911
Zfyve27	516.642	-0.125777	0.0835988	-1.50453	0.132446	0.825911
Suv39h1	368.054	-0.159562	0.105979	-1.50561	0.132168	0.825911
Nsdhl	469.806	-0.201358	0.133875	-1.50407	0.132563	0.825911
Bex1	674.72	0.139508	0.0927447	1.50422	0.132525	0.825911
Spp1	9023.06	0.248806	0.165645	1.50204	0.133086	0.826324
Ing1	812.957	-0.133913	0.0891998	-1.50127	0.133286	0.827315
Map3k12	392.409	-0.159867	0.106509	-1.50097	0.133362	0.82754
Ost4	541.076	0.186761	0.124492	1.50019	0.133565	0.827907
Rbbp5	768.776	-0.158079	0.105753	-1.4948	0.134968	0.828239
Fxr1	1715.17	-0.117518	0.0784945	-1.49716	0.134353	0.828239
Sdf4	4527.77	-0.169941	0.113459	-1.49782	0.13418	0.828239
Htt	894.493	-0.155544	0.104014	-1.49541	0.134808	0.828239
Zfand2a	337.597	0.173717	0.115949	1.49822	0.134077	0.828239
Reep1	2174.57	0.178804	0.119483	1.49648	0.134528	0.828239
Tex261	608.036	0.14473	0.0966706	1.49715	0.134354	0.828239
Hspb6	981.461	-0.225239	0.150304	-1.49855	0.13399	0.828239
Cdipt	901.603	-0.172164	0.11503	-1.49668	0.134476	0.828239
Zbtb16	404.734	-0.17033	0.113937	-1.49495	0.134927	0.828239
Mrpl3	830.758	0.160778	0.107537	1.4951	0.134888	0.828239
Ss18l2	3582.69	0.161896	0.10829	1.49503	0.134907	0.828239
Adarb1	1222.27	-0.120903	0.0807225	-1.49776	0.134196	0.828239
Sap30bp	979.275	-0.17544	0.117056	-1.49877	0.133933	0.828239
Slc25a30	690.114	-0.172279	0.115125	-1.49645	0.134536	0.828239
Fhl1	2266.84	-0.152261	0.101814	-1.49548	0.134788	0.828239
Trmt1l	699.766	-0.114327	0.0765045	-1.49439	0.135074	0.828646
Prmt9	324.351	0.167389	0.112045	1.49395	0.135189	0.829104
Supt5	589.925	-0.165779	0.111003	-1.49347	0.135315	0.829628
Stxbp5l	2688.42	0.202881	0.135914	1.49271	0.135514	0.829661
Lgi3	595.792	-0.153548	0.10295	-1.49148	0.135836	0.830515
Sspn	332.343	-0.151504	0.101708	-1.4896	0.136329	0.831869
Fez2	614.365	0.18371	0.123318	1.48972	0.136297	0.831869
Cald1	2011.94	-0.137024	0.0920434	-1.48869	0.136569	0.83259
Nudt13	582.332	-0.176689	0.118674	-1.48886	0.136524	0.83259
Rap2b	1831.77	0.157753	0.106061	1.48738	0.136914	0.833736
Atg12	2813.2	-0.148187	0.0996106	-1.48767	0.136839	0.833736
Pik3r3	623.471	-0.150246	0.101181	-1.48493	0.137561	0.83502
Cttn	1835.85	-0.119091	0.0802265	-1.48443	0.137694	0.83502
Acad8	764.721	-0.168051	0.113161	-1.48506	0.137529	0.83502
Stt3a	2044.47	-0.144719	0.0975003	-1.4843	0.13773	0.83502
Pofut2	333.61	0.181652	0.122308	1.4852	0.13749	0.83502
Zfp36l1	1495.22	-0.150653	0.101407	-1.48563	0.137378	0.83502
Capza1	1244.82	-0.211281	0.14243	-1.4834	0.137969	0.835444
Prkaa2	1035.79	-0.145138	0.0978505	-1.48326	0.138005	0.835444
Pcbp2	1975.11	-0.117195	0.0789969	-1.48354	0.13793	0.835444
Lnpep	4726.31	-0.105989	0.0714657	-1.48308	0.138054	0.835444
Epha4	10996.2	-0.130401	0.0879531	-1.48262	0.138175	0.83593
Gm10801	9134.87	0.240626	0.162392	1.48176	0.138404	0.835957
Nop10	7568.51	0.160526	0.108345	1.48162	0.13844	0.835957
Mfn1	894.762	-0.139126	0.0939015	-1.48162	0.138442	0.835957
Map3k7	629.536	0.12184	0.0821958	1.48231	0.138257	0.835957
Tmed3	1008.9	-0.153422	0.103556	-1.48153	0.138464	0.835957
Ier3ip1	2646.5	0.138926	0.093817	1.48082	0.138654	0.83612
Hdlbp	2625.82	-0.145404	0.0984083	-1.47756	0.139526	0.836417
Cacnb2	890.347	-0.132018	0.0892666	-1.47891	0.139163	0.836417
Pde7a	471.024	-0.133784	0.0905513	-1.47744	0.139559	0.836417
Kcna1	2386.54	-0.134149	0.0906154	-1.48042	0.138762	0.836417
Abraxas2	950.396	-0.135038	0.0912403	-1.48002	0.138868	0.836417
Nfrkb	378.015	-0.164949	0.11161	-1.47791	0.139432	0.836417
Zpr1	333.279	0.163336	0.110405	1.47942	0.139027	0.836417
Acyp2	942.153	0.164958	0.111489	1.47959	0.138982	0.836417
Glod4	2969.02	-0.188728	0.127684	-1.47808	0.139386	0.836417
Rapgefl1	493.93	-0.209539	0.14173	-1.47844	0.139291	0.836417
Gstm5	7328.28	-0.154179	0.10439	-1.47695	0.139688	0.836674
Apoe	16993.7	0.251033	0.169982	1.47682	0.139724	0.836674
Rpp38	537.402	0.168976	0.114556	1.47505	0.140198	0.836847
Leprot	925.687	-0.197008	0.133665	-1.47389	0.140511	0.836847
Gsap	529.167	-0.199649	0.135279	-1.47583	0.139989	0.836847
Camk1	437.351	0.219773	0.149124	1.47377	0.140544	0.836847
Rad52	396.148	-0.177618	0.120388	-1.47538	0.14011	0.836847
Flot2	631.016	-0.163392	0.110775	-1.47499	0.140215	0.836847
Immp2l	364.352	-0.170092	0.115344	-1.47465	0.140307	0.836847
Crip1	318.548	-0.219328	0.14877	-1.47428	0.140407	0.836847
Zfp397	1208.85	-0.104448	0.070883	-1.47353	0.140609	0.836847
Zfp236	400.044	-0.120618	0.0818123	-1.47433	0.140393	0.836847
Coq6	310.932	-0.184283	0.125154	-1.47245	0.1409	0.837947
Bmerb1	2483.52	-0.162239	0.110185	-1.47243	0.140906	0.837947
Rgs8	1329.61	-0.159152	0.108383	-1.46842	0.14199	0.838768
Atf2	4233.04	-0.139702	0.0949477	-1.47136	0.141194	0.838768
Ubr4	1411.82	-0.158088	0.107521	-1.4703	0.14148	0.838768
Ift172	355.195	-0.148075	0.100688	-1.47063	0.14139	0.838768
Plekha1	2395.83	-0.149031	0.101417	-1.46949	0.1417	0.838768
Acly	1087.61	-0.132425	0.090107	-1.46964	0.141659	0.838768
Vps13b	1829.1	-0.135118	0.0920167	-1.46841	0.141994	0.838768
Bin3	313.246	-0.181912	0.123898	-1.46824	0.142038	0.838789
Rnf114	633.067	-0.158216	0.107848	-1.46703	0.142367	0.839045
Sort1	2449.99	-0.139242	0.0948813	-1.46753	0.142231	0.839045
Pnisr	7468.27	-0.128161	0.0873349	-1.46747	0.142248	0.839045
Srgap2	1352.77	-0.132266	0.0902766	-1.46512	0.14289	0.840011
S100a13	1714.4	0.157273	0.107342	1.46516	0.142877	0.840011
Hnrnpr	4273.85	-0.104961	0.0718108	-1.46164	0.143841	0.840011
Nat8f1	440.409	-0.159777	0.109001	-1.46584	0.142693	0.840011
Zfp719	433.529	0.194285	0.132829	1.46266	0.143559	0.840011
Kcnq1ot1	5194.32	0.166831	0.114117	1.46193	0.143761	0.840011
Dmxl2	6140.83	-0.108645	0.074287	-1.46251	0.143602	0.840011
Nsf	16243.8	-0.12736	0.087049	-1.46309	0.143443	0.840011
Sub1	27562	0.17311	0.118293	1.4634	0.143359	0.840011
Las1l	989.127	-0.155733	0.106479	-1.46257	0.143585	0.840011
Suclg2	417.401	-0.150309	0.10285	-1.46145	0.143893	0.84007
Zfp1	448.763	-0.154297	0.105607	-1.46105	0.144001	0.840162
Endod1	1344.02	-0.156915	0.107438	-1.46052	0.144147	0.840162
9330182L06Rik	621.544	0.146374	0.100247	1.46013	0.144255	0.840191
Acaca	592.24	-0.145017	0.0993448	-1.45974	0.144363	0.840191
Ndufs4	5450.52	0.152614	0.10456	1.45959	0.144403	0.840191
Rc3h2	2951.47	-0.10368	0.0710815	-1.4586	0.144674	0.840575
Atp1a3	3920.71	-0.244153	0.167502	-1.45761	0.144948	0.841216
Pdk1	1458.39	0.166909	0.115591	1.44396	0.148751	0.84165
Tmx2	7579.01	-0.207165	0.14357	-1.44295	0.149035	0.84165
B2m	24404.3	-0.192861	0.133323	-1.44657	0.148018	0.84165
Pcsk2	2879.59	-0.127753	0.0883856	-1.4454	0.148346	0.84165
Rbbp9	1650.34	-0.188105	0.130452	-1.44195	0.149317	0.84165
Rtf2	1066.3	-0.151198	0.104789	-1.44288	0.149054	0.84165
Sars	2655.14	-0.157802	0.109447	-1.44182	0.149354	0.84165
Col11a1	497.787	0.171084	0.117513	1.45587	0.145429	0.84165
Rbbp4	1694.05	-0.166233	0.114524	-1.45152	0.146636	0.84165
Wdr19	551.055	-0.125027	0.0860673	-1.45266	0.146317	0.84165
Ociad1	4323.55	-0.165115	0.114057	-1.44766	0.147713	0.84165
Cnot6l	1609.9	-0.114647	0.0795652	-1.44092	0.149608	0.84165
Rnf34	2424.84	-0.175969	0.121675	-1.44622	0.148115	0.84165
Tmf1	2859.09	0.143293	0.0990716	1.44636	0.148077	0.84165
Grm7	1301.92	-0.144783	0.100115	-1.44617	0.148131	0.84165
Tamm41	367.137	0.2282	0.157137	1.45224	0.146436	0.84165
Usp5	851.593	-0.153787	0.10618	-1.44836	0.147517	0.84165
Yif1b	502.71	-0.209039	0.14381	-1.45357	0.146065	0.84165
Arl6ip1	16064.9	-0.128198	0.0886901	-1.44547	0.148327	0.84165
Jakmip3	510.074	-0.146177	0.100764	-1.45068	0.146869	0.84165
Nsd3	1787.36	-0.103055	0.0713723	-1.4439	0.148766	0.84165
Klhl26	526.788	-0.144318	0.100158	-1.44091	0.14961	0.84165
Lsm6	1441.05	0.153103	0.105473	1.45159	0.146617	0.84165
Mmaa	468.038	-0.16387	0.1136	-1.44252	0.149156	0.84165
Ndufb7	5514.84	0.131603	0.0909113	1.4476	0.14773	0.84165
Snapc5	1378.29	0.142544	0.0979457	1.45534	0.145575	0.84165
Trpc1	1197.33	-0.10166	0.0705816	-1.44032	0.149778	0.84165
Gpx1	4521.15	0.163383	0.11325	1.44268	0.149112	0.84165
Reep3	1240	-0.120039	0.0832751	-1.44148	0.14945	0.84165
Tmed4	2859.68	-0.19987	0.138028	-1.44804	0.147606	0.84165
Mink1	649.801	-0.163466	0.113341	-1.44224	0.149234	0.84165
Tom1l1	361.299	-0.149643	0.102964	-1.45335	0.146127	0.84165
Car10	610.348	-0.158913	0.109764	-1.44777	0.147681	0.84165
Idi1	424.273	-0.200605	0.139271	-1.44039	0.149756	0.84165
Mir124a-1hg	963.138	-0.156481	0.107761	-1.45212	0.146469	0.84165
Basp1	3265.96	0.191971	0.132304	1.45098	0.146785	0.84165
Laptm4b	2771.85	-0.189425	0.130747	-1.4488	0.147395	0.84165
H1f0	665.805	0.148291	0.102304	1.44951	0.147194	0.84165
Cyb5r3	3076.51	-0.191094	0.13166	-1.45142	0.146664	0.84165
Mrtfb	2306.24	-0.200039	0.137704	-1.45268	0.146314	0.84165
Tsr3	447.703	0.22581	0.155974	1.44774	0.14769	0.84165
Atl2	1002.6	-0.134132	0.0930118	-1.44209	0.149276	0.84165
Ndfip1	12031.9	0.172497	0.11897	1.44992	0.147082	0.84165
Snx32	918.799	-0.202992	0.139872	-1.45127	0.146705	0.84165
Dnajc4	496.496	-0.176166	0.122309	-1.44033	0.149773	0.84165
Stip1	1995.77	-0.169322	0.117475	-1.44135	0.149486	0.84165
A230072C01Rik	375.722	-0.198241	0.136639	-1.45084	0.146824	0.84165
Gdi1	9402.24	-0.157062	0.108783	-1.44382	0.148791	0.84165
Zc3h12b	748.039	-0.151934	0.105438	-1.44098	0.149591	0.84165
Atg4a	332.037	-0.159627	0.110374	-1.44624	0.14811	0.84165
Zrsr2	1202.83	0.151793	0.104273	1.45573	0.145469	0.84165
Ly6h	435.074	0.204579	0.142114	1.43954	0.149997	0.84195
Zfp280c	581.978	-0.156305	0.108571	-1.43966	0.149965	0.84195
Atp6ap1	5770.97	-0.167187	0.116183	-1.439	0.15015	0.84195
Rbms1	356.61	0.146769	0.102403	1.43325	0.151787	0.843706
Kcnip3	392.755	-0.179776	0.125782	-1.42926	0.152929	0.843706
Tm9sf4	1097.6	-0.109452	0.0765825	-1.42921	0.152944	0.843706
Dclk1	8071.41	0.0936509	0.0653927	1.43213	0.152107	0.843706
Chchd7	1189.04	0.194025	0.13558	1.43108	0.152408	0.843706
Slc31a2	335.074	-0.170175	0.119079	-1.42909	0.152979	0.843706
Tmem175	847.289	-0.190703	0.132861	-1.43536	0.151185	0.843706
Mrps33	5566.69	0.157018	0.109861	1.42924	0.152935	0.843706
Mpp6	2096.06	0.137474	0.0958883	1.43369	0.151662	0.843706
Erc1	1436.12	0.111849	0.0779903	1.43414	0.151532	0.843706
2610005L07Rik	422.31	-0.183691	0.128507	-1.42942	0.152883	0.843706
Vezt	1544.83	-0.110997	0.0774845	-1.4325	0.152	0.843706
Hint1	10385.7	0.144303	0.100489	1.43601	0.151	0.843706
Inpp5k	572.027	-0.180045	0.125947	-1.42953	0.152851	0.843706
Dhx40	910.885	0.112698	0.0788467	1.42932	0.152911	0.843706
Sptlc2	413.9	0.170828	0.119431	1.43035	0.152617	0.843706
Glrx5	316.75	0.171873	0.119971	1.43262	0.151965	0.843706
Uimc1	546.325	-0.133758	0.0932057	-1.43508	0.151263	0.843706
Mrpl36	2740.4	0.165654	0.115503	1.43419	0.151517	0.843706
Oxa1l	529.317	-0.143853	0.100352	-1.43348	0.151719	0.843706
Ncald	8913.37	-0.20891	0.14606	-1.4303	0.152631	0.843706
Tmem50b	2401.99	-0.154668	0.107683	-1.43632	0.15091	0.843706
Yif1a	741.931	-0.18492	0.129059	-1.43283	0.151907	0.843706
Nmrk1	601.417	-0.197874	0.138157	-1.43225	0.152073	0.843706
Igbp1	1395.92	-0.131999	0.0920852	-1.43344	0.151732	0.843706
Kifc2	630.356	-0.197699	0.138439	-1.42806	0.153275	0.843751
Dennd5b	2746.08	-0.119938	0.0840155	-1.42757	0.153416	0.843847
Sacs	3337.91	-0.113571	0.0795446	-1.42776	0.15336	0.843847
Plppr1	576.818	-0.216009	0.151341	-1.4273	0.153494	0.844042
Ppfia4	458.052	-0.165161	0.11574	-1.42699	0.153582	0.844086
Lhpp	666.363	-0.218967	0.153514	-1.42636	0.153763	0.844308
Slc17a5	766.13	-0.160439	0.112514	-1.42595	0.153882	0.844308
Kansl3	722.344	-0.136873	0.0960585	-1.42489	0.15419	0.844442
Abca2	599.977	-0.181093	0.127138	-1.42438	0.154336	0.844442
Mapkap1	662.826	0.144905	0.101906	1.42195	0.155041	0.844442
Csrnp3	2018.26	-0.139395	0.0980171	-1.42215	0.154983	0.844442
Ssr2	2791.97	-0.169294	0.118836	-1.4246	0.154273	0.844442
Trit1	503.767	-0.169703	0.119318	-1.42227	0.154947	0.844442
Ppp2r2c	4316.41	-0.145594	0.102306	-1.42312	0.154701	0.844442
Ahcyl2	2731.9	-0.143306	0.100701	-1.42308	0.154713	0.844442
Smg1	2645.73	-0.119202	0.0836524	-1.42497	0.154165	0.844442
Ikbkb	644.277	-0.115836	0.0814195	-1.42271	0.154821	0.844442
Flcn	471.804	-0.145996	0.102524	-1.42402	0.15444	0.844442
Spats2	644.319	-0.148355	0.10426	-1.42293	0.154756	0.844442
Acvr1b	591.199	-0.161961	0.113868	-1.42236	0.154921	0.844442
Ino80c	367.146	-0.170471	0.119657	-1.42467	0.154253	0.844442
2010204K13Rik	1191.34	0.172034	0.120986	1.42193	0.155045	0.844442
Cystm1	3986.51	-0.160475	0.112891	-1.4215	0.155172	0.844905
Fam107b	436.423	-0.184694	0.130274	-1.41773	0.15627	0.845886
Nxt1	539.244	0.153635	0.108272	1.41897	0.155909	0.845886
Kcnip4	986.623	-0.13565	0.0955849	-1.41916	0.155854	0.845886
Dync1i1	3227.51	-0.168191	0.118581	-1.41837	0.156084	0.845886
Tspan9	384.081	-0.193362	0.136391	-1.4177	0.156278	0.845886
Herc1	6049.63	-0.111514	0.0786097	-1.41858	0.156022	0.845886
Camkv	2522.05	-0.150123	0.106118	-1.41467	0.157164	0.845886
Egfr	309.207	-0.15487	0.10942	-1.41537	0.15696	0.845886
Pnpo	531.106	-0.200345	0.141265	-1.41822	0.156125	0.845886
Gpr137b-ps	380.718	-0.145907	0.102936	-1.41745	0.15635	0.845886
Eif3d	717.703	-0.131772	0.0931289	-1.41494	0.157085	0.845886
Ntan1	2387.38	0.170278	0.120212	1.41647	0.156637	0.845886
Rubcn	548.591	-0.158237	0.111734	-1.41619	0.15672	0.845886
Rpl36	4026.2	0.158848	0.111944	1.419	0.155898	0.845886
Rab1b	1372.91	-0.190709	0.13475	-1.41528	0.156987	0.845886
Cacul1	1058.25	-0.128641	0.0906239	-1.41951	0.155751	0.845886
Ubqln1	2270.95	-0.119887	0.0847581	-1.41446	0.157228	0.846004
Tmem37	370.704	0.17413	0.123145	1.41403	0.157354	0.846022
Sec61b	2647.76	0.144971	0.102509	1.41423	0.157295	0.846022
Alg6	957.309	-0.175779	0.124398	-1.41304	0.157645	0.847015
Lsp1	576.62	-0.214021	0.151468	-1.41298	0.157663	0.847015
Cox8a	15711.1	0.155396	0.109967	1.41311	0.157623	0.847015
Pex7	491.491	0.156231	0.110609	1.41246	0.157814	0.847046
Auh	1447.06	0.201775	0.142839	1.4126	0.157773	0.847046
Epas1	490.641	-0.14407	0.101988	-1.41262	0.157768	0.847046
Lamp1	3349.7	-0.124734	0.0884026	-1.41098	0.15825	0.847184
Ube2o	808.807	-0.148174	0.104996	-1.41124	0.158174	0.847184
Ppp3ca	46312.4	-0.138854	0.0984751	-1.41005	0.158526	0.84727
Zfp617	857.552	-0.147341	0.104501	-1.40995	0.158556	0.84727
Tbcel	385.38	-0.168244	0.119263	-1.4107	0.158333	0.84727
Syt7	1002.79	-0.18213	0.129135	-1.41038	0.158427	0.84727
Grcc10	414.756	0.158027	0.112142	1.40916	0.158787	0.847512
Mitd1	351.263	0.130924	0.093107	1.40616	0.159676	0.847561
Ubxn4	2875.72	0.148063	0.105266	1.40655	0.15956	0.847561
Atp1a2	10555	-0.131027	0.093608	-1.39974	0.161591	0.847561
Arhgap21	4970.98	-0.0978209	0.0698825	-1.39979	0.161576	0.847561
Scn1a	5352.77	-0.106771	0.0761767	-1.40163	0.161027	0.847561
Plppr5	1866.29	-0.133473	0.0948788	-1.40678	0.159493	0.847561
Sigmar1	306.734	-0.21414	0.15302	-1.39942	0.161686	0.847561
Rundc3b	485.499	-0.149223	0.106191	-1.40523	0.159952	0.847561
Ablim2	306.668	-0.158761	0.11332	-1.401	0.161214	0.847561
Eno2	1511.52	-0.162151	0.115677	-1.40176	0.160987	0.847561
Abracl	793.282	0.166195	0.118199	1.40606	0.159707	0.847561
Ahi1	3144.86	0.210373	0.149408	1.40804	0.159118	0.847561
Lsm7	3261.92	0.145724	0.103919	1.40228	0.160833	0.847561
Aff4	4566.48	-0.118281	0.0844772	-1.40016	0.161466	0.847561
B230217C12Rik	2786.03	-0.186388	0.13282	-1.40331	0.160525	0.847561
Mrpl58	1226.68	0.134891	0.0958625	1.40712	0.15939	0.847561
Atp5h	18514.4	0.150976	0.107382	1.40597	0.159734	0.847561
Rnaseh2b	543.084	0.139249	0.0990656	1.40562	0.159836	0.847561
Gm10076	1523.64	0.170633	0.121601	1.40323	0.160549	0.847561
Dnajc3	1704.23	0.165751	0.117852	1.40643	0.159595	0.847561
Mgrn1	1184.74	-0.142743	0.101805	-1.40212	0.16088	0.847561
Parn	693.031	-0.149827	0.106808	-1.40276	0.160688	0.847561
Marf1	1210.95	-0.169889	0.121283	-1.40076	0.161285	0.847561
Lsamp	9311.01	-0.0990493	0.0706702	-1.40157	0.161043	0.847561
Polr1c	876.816	-0.164828	0.117767	-1.39961	0.161631	0.847561
Pfdn1	5143.15	0.14178	0.101005	1.40368	0.160413	0.847561
Txnl4a	1226.15	0.161305	0.114536	1.40834	0.159031	0.847561
Rsbn1	306.595	-0.149044	0.10652	-1.39921	0.161749	0.847674
Vps36	1287.13	0.139753	0.0999613	1.39808	0.16209	0.848284
Eef1akmt1	1389.14	0.147453	0.105487	1.39783	0.162163	0.848284
Mgat3	1252.66	-0.114882	0.0821865	-1.39782	0.162168	0.848284
Trim41	367.626	-0.134022	0.0959206	-1.39722	0.162348	0.848648
Sympk	317.257	-0.133281	0.0954086	-1.39695	0.16243	0.848861
Sc5d	2270.32	-0.176949	0.12676	-1.39594	0.162734	0.848886
Taok1	13427.1	-0.118741	0.0850224	-1.39658	0.162539	0.848886
Eif4a3	1493.28	-0.168456	0.120658	-1.39614	0.162673	0.848886
Utp15	771.704	-0.151452	0.108489	-1.39602	0.162709	0.848886
Scn2a	9759.17	-0.0923199	0.0661546	-1.39552	0.16286	0.848902
Tro	3060.19	-0.148952	0.106756	-1.39526	0.162938	0.848924
Abhd16a	383.166	-0.145285	0.104146	-1.39501	0.163012	0.849095
Nup153	930.787	0.127255	0.0912704	1.39426	0.163238	0.849457
Rbfox1	4689.05	-0.161946	0.116166	-1.3941	0.163289	0.849457
Ybx1	1598.36	0.157563	0.113147	1.39255	0.163756	0.849711
AI593442	1953.66	-0.121535	0.08725	-1.39295	0.163634	0.849711
Nr2f1	1312.76	0.210361	0.151001	1.3931	0.163588	0.849711
Zfp871	3651.5	-0.134681	0.0967331	-1.39229	0.163834	0.849711
Xpo6	1034.34	-0.123758	0.0888992	-1.39211	0.163888	0.849775
Manea	1203.14	-0.126052	0.0905575	-1.39195	0.163937	0.849786
Rfx4	380.12	-0.163783	0.117698	-1.39156	0.164056	0.849786
Khdrbs3	3504.61	0.124308	0.089352	1.39122	0.164159	0.849892
Nacc2	1004.19	-0.122287	0.0879875	-1.38982	0.164583	0.850375
Strbp	5880.74	-0.0951749	0.0684642	-1.39014	0.164486	0.850375
Med19	1021.29	-0.111475	0.0801728	-1.39044	0.164397	0.850375
Sox2ot	627.188	-0.130205	0.09367	-1.39004	0.164516	0.850375
Calm1	156339	0.14868	0.106936	1.39037	0.164418	0.850375
Ckb	9112.75	-0.145742	0.104852	-1.38998	0.164536	0.850375
1810055G02Rik	326.072	-0.201786	0.145163	-1.39007	0.164508	0.850375
Reps2	2562.84	0.134661	0.0968843	1.38991	0.164555	0.850375
Fam126b	5803.99	-0.123191	0.0888955	-1.38579	0.16581	0.850933
Sema3e	2760.72	0.144378	0.104146	1.3863	0.165656	0.850933
Pigg	320.627	-0.159236	0.114831	-1.38671	0.165531	0.850933
Bhlhe41	1722.65	0.171612	0.123801	1.38619	0.165688	0.850933
Tmem219	322.689	-0.150338	0.108381	-1.38712	0.165404	0.850933
Dda1	703.338	0.187939	0.135363	1.38841	0.165013	0.850933
Eif1b	4144.03	0.155268	0.111966	1.38674	0.16552	0.850933
Phactr2	828.611	0.16896	0.121919	1.38584	0.165797	0.850933
Ndel1	826.711	0.136859	0.0987032	1.38657	0.165573	0.850933
Kcnk10	321.737	-0.151618	0.109404	-1.38586	0.165791	0.850933
2810029C07Rik	312.374	-0.166047	0.119811	-1.38591	0.165776	0.850933
Tmem179	788.796	-0.161696	0.116476	-1.38823	0.165066	0.850933
Pigp	2218.41	0.16453	0.118436	1.38919	0.164775	0.850933
BC003965	1230.71	0.151699	0.10943	1.38627	0.165665	0.850933
Cd14	605.075	-0.222597	0.160451	-1.38732	0.165343	0.850933
Rlim	2579.4	-0.11639	0.0839112	-1.38706	0.165422	0.850933
Coa5	980.431	-0.112499	0.0813238	-1.38334	0.16656	0.851318
Stradb	681.677	-0.135297	0.0986346	-1.3717	0.170158	0.851318
Rpl37a	6269.48	0.161798	0.116794	1.38533	0.165952	0.851318
Nfasc	1450.08	-0.139626	0.101501	-1.37561	0.168943	0.851318
Gm20743	316.647	-0.175589	0.128736	-1.36395	0.172584	0.851318
Nit1	355.858	-0.173869	0.126307	-1.37656	0.168648	0.851318
Ahctf1	850.196	-0.106745	0.0777476	-1.37297	0.169762	0.851318
Golga2	592.412	-0.169308	0.123725	-1.36842	0.17118	0.851318
Nmi	309.486	0.176277	0.128287	1.37408	0.169418	0.851318
Ralgapa2	465.604	-0.143416	0.104156	-1.37694	0.16853	0.851318
Gid8	516.153	0.157154	0.113535	1.38419	0.166301	0.851318
Car2	1641.66	-0.153148	0.111255	-1.37656	0.16865	0.851318
Tbl1xr1	2507.73	-0.116556	0.0849734	-1.37168	0.170164	0.851318
Gm2011	681.187	-0.17822	0.130548	-1.36517	0.1722	0.851318
Ssr3	7085	-0.175494	0.128333	-1.36748	0.171474	0.851318
Scamp3	360.798	-0.180279	0.130993	-1.37625	0.168746	0.851318
Magoh	1678.07	0.150286	0.109464	1.37293	0.169774	0.851318
Urod	1106.53	-0.187318	0.137265	-1.36465	0.172364	0.851318
Hp1bp3	3321.42	0.130942	0.0954018	1.37253	0.169898	0.851318
Tomm7	2223.65	0.17227	0.124458	1.38417	0.166308	0.851318
Hadhb	2211.01	-0.170897	0.124546	-1.37216	0.170012	0.851318
Gtf2i	1700.52	-0.121077	0.0883399	-1.37058	0.170507	0.851318
Sem1	4753.12	0.159079	0.116481	1.36571	0.172031	0.851318
Gpr37	952.23	-0.165003	0.119738	-1.37803	0.168194	0.851318
Mthfd2	492.624	-0.162227	0.118673	-1.36701	0.171623	0.851318
Gm5113	436.666	-0.158331	0.11585	-1.36669	0.171724	0.851318
9330121K16Rik	666.361	-0.156072	0.113621	-1.37363	0.169557	0.851318
Maml2	428.152	-0.166454	0.121487	-1.37014	0.170644	0.851318
Igsf9b	301.828	-0.162295	0.117393	-1.38249	0.166822	0.851318
Cadm1	2641.3	0.192317	0.139666	1.37698	0.168518	0.851318
Nkapd1	464.453	0.131291	0.0960307	1.36718	0.171568	0.851318
Pias1	3505.85	-0.163704	0.118895	-1.37688	0.16855	0.851318
Arfgef3	6181.22	-0.105712	0.07719	-1.3695	0.170843	0.851318
Matk	728.421	-0.151513	0.110247	-1.37431	0.169345	0.851318
Llph	1052.72	0.133525	0.0969732	1.37692	0.168536	0.851318
Cd63	7564.36	0.130139	0.0951179	1.36818	0.171255	0.851318
Patz1	437.776	-0.132795	0.096889	-1.37059	0.170502	0.851318
Cfap36	4453.27	0.137889	0.100825	1.36761	0.171433	0.851318
Hpcal1	733.113	-0.185056	0.135392	-1.36681	0.171685	0.851318
Galnt16	1251.94	-0.151485	0.11079	-1.36732	0.171525	0.851318
Tubb2a	6574.2	0.180255	0.131514	1.37061	0.170497	0.851318
Txndc5	490.245	-0.15425	0.112963	-1.36549	0.172098	0.851318
Golm1	1373.24	-0.193782	0.140583	-1.37842	0.168074	0.851318
Ngdn	1025.98	-0.176146	0.127308	-1.38362	0.166474	0.851318
Bmp1	508.676	-0.121415	0.0886489	-1.36961	0.170808	0.851318
Akap11	9113.17	-0.105755	0.0768501	-1.37612	0.168785	0.851318
Mrpl13	2574.15	0.132647	0.0972668	1.36375	0.172647	0.851318
L3mbtl2	312.858	-0.180644	0.131447	-1.37427	0.169358	0.851318
Naga	334.867	-0.175189	0.128346	-1.36498	0.17226	0.851318
Prpf40b	419.534	-0.161092	0.116983	-1.37705	0.168496	0.851318
Traf7	357.979	-0.170798	0.123772	-1.37994	0.167605	0.851318
Mpnd	328.017	-0.165198	0.119873	-1.37811	0.168169	0.851318
Heatr5b	399.685	-0.1594	0.11619	-1.37189	0.170098	0.851318
Rpl17	6209.13	0.15744	0.114593	1.37391	0.169471	0.851318
Ebp	546.226	-0.175211	0.128415	-1.36442	0.172436	0.851318
Rp2	559.136	-0.148523	0.107439	-1.38239	0.166853	0.851318
Slc25a5	10747.6	0.176135	0.128225	1.37364	0.169552	0.851318
Prrg3	355.35	-0.15942	0.116633	-1.36686	0.17167	0.851318
Haus7	404.435	-0.184042	0.133987	-1.37358	0.169571	0.851318
Gprasp1	6932.49	-0.106943	0.0781966	-1.36761	0.171433	0.851318
4930570G19Rik	321.826	-0.167513	0.122946	-1.36249	0.173044	0.851409
Ppp1r9a	3472.07	-0.110447	0.0810351	-1.36296	0.172896	0.851409
Aars	1819.45	-0.11347	0.0832795	-1.36252	0.173033	0.851409
Tmub2	780.364	-0.140472	0.103085	-1.36268	0.172982	0.851409
Pcmtd1	4270.46	-0.11343	0.0834832	-1.35872	0.174236	0.851795
Kif1a	9774.54	-0.158777	0.116814	-1.35923	0.174073	0.851795
Nucks1	3383.54	0.11043	0.0811864	1.36021	0.173765	0.851795
Tpr	5364.59	0.135885	0.100173	1.35651	0.174938	0.851795
Cacna1e	3325.67	-0.121033	0.0893207	-1.35504	0.175404	0.851795
Scrn3	994.378	-0.138994	0.102773	-1.35244	0.176234	0.851795
Fbxo3	2564.51	-0.156968	0.115281	-1.36161	0.173322	0.851795
Rapgef2	4995.54	-0.137705	0.101374	-1.35839	0.174339	0.851795
Clcc1	1128.97	-0.136188	0.100051	-1.36119	0.173454	0.851795
Prpf38b	950.366	0.142632	0.105572	1.35104	0.176683	0.851795
Nop14	1095.64	-0.146895	0.108156	-1.35818	0.174407	0.851795
Guf1	1275.19	-0.128634	0.0950019	-1.35401	0.175732	0.851795
Pds5b	3399.97	-0.109724	0.0810269	-1.35417	0.175682	0.851795
Rarres2	806.024	-0.18841	0.139516	-1.35046	0.176869	0.851795
Necap1	4788.11	-0.153871	0.113379	-1.35713	0.17474	0.851795
Itpr2	727.378	-0.119649	0.0885319	-1.35148	0.176543	0.851795
Ankrd27	488.578	-0.135486	0.100331	-1.35039	0.176891	0.851795
2810004N23Rik	621.175	0.141371	0.104628	1.35118	0.176636	0.851795
Gnpat	875.71	-0.152342	0.112356	-1.35589	0.175135	0.851795
Cep162	544.273	0.114915	0.0848264	1.35471	0.175509	0.851795
Chst2	7948.47	-0.1451	0.106671	-1.36025	0.173751	0.851795
Specc1l	625.344	-0.137822	0.102054	-1.35048	0.176863	0.851795
Atcay	470.674	-0.168099	0.123918	-1.35654	0.174927	0.851795
Naa38	1117.53	0.140994	0.103809	1.3582	0.174399	0.851795
Slc25a19	592.559	-0.181328	0.133268	-1.36062	0.173633	0.851795
Wdr45b	1222.65	-0.120635	0.0888993	-1.35699	0.174785	0.851795
Rhob	2116.75	0.155868	0.114679	1.35917	0.174094	0.851795
BC005537	4373.12	0.130681	0.0966536	1.35205	0.176359	0.851795
Exoc2	1081.34	-0.122156	0.0903973	-1.35132	0.176592	0.851795
Abhd6	3282.33	-0.178622	0.132052	-1.35266	0.176164	0.851795
Ccser2	2535.49	-0.113455	0.0833756	-1.36077	0.173586	0.851795
Nde1	507.353	-0.177042	0.131072	-1.35072	0.176784	0.851795
Smim3	943.803	-0.201204	0.148575	-1.35422	0.175665	0.851795
Rnf2	1186.06	-0.156301	0.115976	-1.3477	0.177754	0.852209
Ifi207	443.435	0.189168	0.140206	1.34921	0.177269	0.852209
Gpatch4	440.019	0.157772	0.116951	1.34905	0.177322	0.852209
Agbl3	984.416	-0.152746	0.113317	-1.34795	0.177674	0.852209
Npat	1166.83	-0.11571	0.0858801	-1.34734	0.17787	0.852209
Dnmt3a	1630.23	-0.115042	0.0854135	-1.34688	0.178018	0.852209
Eci2	973.873	-0.147741	0.109589	-1.34814	0.177613	0.852209
Kctd20	711.814	-0.130163	0.0965165	-1.34861	0.177464	0.852209
Gstk1	468.97	-0.150192	0.111535	-1.34659	0.178113	0.852292
Ndufa10	7305.38	0.162124	0.120702	1.34317	0.179216	0.852315
1110051M20Rik	2173.7	-0.168505	0.125288	-1.34494	0.178645	0.852315
Fzd1	340.149	0.171029	0.127059	1.34606	0.178283	0.852315
Zcchc8	429.536	-0.132749	0.0987007	-1.34496	0.178637	0.852315
Prkcg	2403.89	-0.191619	0.142548	-1.34424	0.17887	0.852315
Far1	2701.39	-0.122173	0.0909939	-1.34265	0.179386	0.852315
Mtg1	888.698	-0.173179	0.128681	-1.34581	0.178365	0.852315
Adgrg1	423.31	-0.151376	0.112725	-1.34288	0.179312	0.852315
Cdkn2d	2549.74	-0.175354	0.130424	-1.34449	0.17879	0.852315
Plxnb1	476.084	-0.12751	0.09476	-1.34561	0.178428	0.852315
Ddx50	3215.44	0.120199	0.0894602	1.3436	0.179076	0.852315
B930095G15Rik	770.24	-0.139649	0.103936	-1.34361	0.179074	0.852315
Atf7	430.065	-0.150275	0.11194	-1.34246	0.179446	0.852315
Snrpd1	4131.74	0.122692	0.0913326	1.34336	0.179157	0.852315
Eif1a	3347.72	0.153031	0.113678	1.34618	0.178245	0.852315
Ints6l	782.847	-0.147435	0.109799	-1.34278	0.179343	0.852315
Nlgn3	1764.24	-0.112443	0.0835982	-1.34504	0.178613	0.852315
Pogz	488.228	0.113687	0.0849678	1.338	0.180897	0.852566
Srp72	3248.2	-0.0926857	0.0692052	-1.33929	0.180477	0.852566
Pgam5	940.377	0.146137	0.109008	1.34061	0.180048	0.852566
Brk1	4728.15	-0.155004	0.115512	-1.34188	0.179634	0.852566
Rtn2	473.658	-0.177478	0.132552	-1.33893	0.180594	0.852566
Zfp940	426.113	-0.129702	0.0968332	-1.33944	0.180427	0.852566
Mrpl23	1449.11	0.144717	0.108129	1.33837	0.180777	0.852566
Gpm6a	61968.4	-0.168022	0.125556	-1.33823	0.180823	0.852566
Galnt7	397.881	0.119367	0.0891407	1.33909	0.180542	0.852566
Uqcr11	9859.16	0.154766	0.115418	1.34091	0.179949	0.852566
Tubg1	591.486	-0.189263	0.14147	-1.33783	0.180952	0.852566
Rap2a	1398.43	-0.101071	0.075374	-1.34093	0.179943	0.852566
Btrc	854.659	-0.166881	0.124717	-1.33808	0.180869	0.852566
Nanos1	452.813	0.155793	0.116194	1.34081	0.179983	0.852566
Wdr59	399.185	0.136845	0.102385	1.33657	0.181362	0.852928
B3galt5	545.587	-0.135643	0.101495	-1.33645	0.181403	0.852928
Pcif1	736.313	0.138687	0.103817	1.33588	0.181588	0.853212
Enkur	337.388	-0.193792	0.145228	-1.3344	0.182073	0.854113
Pde4dip	1633.04	-0.112464	0.0843253	-1.33369	0.182304	0.854113
Gm42770	390.365	-0.178513	0.134025	-1.33194	0.182881	0.854113
Mkrn2	649.13	-0.16073	0.120488	-1.33399	0.182206	0.854113
Borcs5	746.282	-0.173875	0.130485	-1.33253	0.182687	0.854113
Zfp507	400.106	-0.145414	0.109131	-1.33248	0.182704	0.854113
Ppp2r5c	4092.23	-0.112343	0.0843616	-1.33169	0.182963	0.854113
Fars2	532.043	-0.190036	0.142596	-1.33269	0.182633	0.854113
Cplx2	8872.81	-0.157099	0.117963	-1.33176	0.182938	0.854113
Dmtn	931.071	-0.125602	0.0942491	-1.33266	0.182644	0.854113
Mycbp2	9353.55	-0.103033	0.0773646	-1.33178	0.182933	0.854113
Gstp1	4251.52	-0.131686	0.0987041	-1.33415	0.182156	0.854113
Atl3	693.729	-0.118046	0.0886314	-1.33188	0.182901	0.854113
Clcn5	318.419	-0.134819	0.101168	-1.33263	0.182654	0.854113
Paics	3255.46	-0.148293	0.111468	-1.33036	0.183398	0.854159
Rpl13	6019.72	0.227058	0.170639	1.33063	0.18331	0.854159
Gpatch1	632.89	-0.141416	0.106378	-1.32937	0.183725	0.854277
Spns2	344.666	-0.173067	0.130137	-1.32988	0.183557	0.854277
Cby1	910.603	-0.180196	0.135517	-1.32969	0.18362	0.854277
Klhl13	743.752	-0.149301	0.112308	-1.32939	0.183718	0.854277
Aqp11	887.107	-0.11654	0.0877696	-1.3278	0.184245	0.855324
Ptpn4	2930.17	-0.119419	0.0911732	-1.3098	0.190263	0.856144
Dbi	52723.6	0.15882	0.120593	1.31699	0.187841	0.856144
Cdc73	2712.91	-0.10896	0.0823576	-1.32301	0.185831	0.856144
Dph7	528.225	-0.165106	0.125933	-1.31107	0.189834	0.856144
Npdc1	1811.26	-0.129237	0.0984126	-1.31322	0.18911	0.856144
Ak1	770.455	-0.122543	0.0931691	-1.31527	0.188419	0.856144
Ccdc141	409.087	-0.130442	0.0990895	-1.31641	0.188037	0.856144
Romo1	3200.17	0.150855	0.114937	1.3125	0.189352	0.856144
Zfp970	301.66	-0.180762	0.137757	-1.31218	0.18946	0.856144
Slc7a14	2990.39	-0.154284	0.117554	-1.31245	0.18937	0.856144
Ilf2	2160.17	-0.158356	0.120033	-1.31927	0.18708	0.856144
Plppr4	6821.21	-0.124281	0.0946601	-1.31292	0.18921	0.856144
Nkain3	746.33	-0.103881	0.0789337	-1.31605	0.188156	0.856144
Dhdds	644.512	-0.132721	0.10094	-1.31486	0.188557	0.856144
Akap9	4183.48	0.144542	0.109318	1.32222	0.186096	0.856144
Rest	373.69	0.135198	0.102469	1.31941	0.187031	0.856144
Thoc2l	1345.39	0.143422	0.108472	1.32221	0.186099	0.856144
Gpn3	762.403	-0.184372	0.140477	-1.31247	0.189361	0.856144
Arpc1b	738.06	-0.177782	0.135762	-1.30951	0.190362	0.856144
Ccdc136	679.388	-0.128171	0.0977279	-1.31151	0.189685	0.856144
Sec61a1	310.996	-0.177232	0.134953	-1.31328	0.189087	0.856144
Slc25a18	766.51	-0.158232	0.120016	-1.31842	0.187361	0.856144
Snrpd2	3510.37	0.13171	0.0999371	1.31793	0.187528	0.856144
Ech1	2340.32	-0.155324	0.118228	-1.31377	0.188923	0.856144
Lin37	1336.29	-0.160826	0.122432	-1.3136	0.188981	0.856144
Cebpg	1117.63	-0.111345	0.0846039	-1.31607	0.188151	0.856144
Brf2	341.096	-0.169839	0.1295	-1.3115	0.18969	0.856144
Rex1bd	972.49	0.122309	0.093268	1.31137	0.189733	0.856144
Zfp330	1436.61	-0.153647	0.117218	-1.31078	0.189932	0.856144
Wdr83	546.364	-0.151889	0.11564	-1.31346	0.189029	0.856144
C78859	728.463	-0.121445	0.0919742	-1.32043	0.186692	0.856144
Aagab	1126.04	-0.135487	0.102305	-1.32435	0.185387	0.856144
Prss35	416.597	0.121872	0.0921481	1.32257	0.185978	0.856144
Gcc2	4630.51	0.130566	0.0989397	1.31965	0.186952	0.856144
Syt1	30303.8	-0.118427	0.0900897	-1.31455	0.188661	0.856144
Rps27a	10197.3	0.145931	0.111359	1.31046	0.190041	0.856144
Nup88	1737.97	-0.137536	0.103731	-1.32588	0.184878	0.856144
Mis12	511.145	-0.148208	0.113178	-1.30951	0.190361	0.856144
Snf8	583.475	0.167353	0.127345	1.31417	0.188787	0.856144
Rab15	1309.32	-0.133569	0.101675	-1.31369	0.188951	0.856144
Tmem196	319.58	-0.195313	0.147424	-1.32484	0.185225	0.856144
Adarb2	876.099	-0.127162	0.0969518	-1.3116	0.189654	0.856144
Nsd1	3486.27	-0.112857	0.0855459	-1.31926	0.187082	0.856144
Ndufs6	3845.91	0.122941	0.0939495	1.30858	0.190676	0.856144
Gng2	5626.08	-0.155159	0.118423	-1.31021	0.190125	0.856144
Itih3	413.349	0.131551	0.100458	1.30952	0.190359	0.856144
Ankrd28	1670.2	-0.0931855	0.0705382	-1.32106	0.18648	0.856144
Jph4	1983.77	-0.134305	0.10143	-1.32411	0.185466	0.856144
Pnma2	1393.55	-0.0962391	0.0732615	-1.31364	0.188968	0.856144
Selenop	4877.54	-0.221134	0.167681	-1.31878	0.187243	0.856144
Cpq	659.808	-0.168647	0.128079	-1.31674	0.187925	0.856144
Sult4a1	1984.05	-0.161072	0.122723	-1.31249	0.189355	0.856144
Ap2m1	7046.36	-0.197931	0.149416	-1.3247	0.185271	0.856144
Ncam2	2246.82	-0.127718	0.0970489	-1.31601	0.18817	0.856144
App	25132.8	-0.111489	0.0847949	-1.31481	0.188573	0.856144
Vegfa	343.348	0.171546	0.130542	1.31411	0.188809	0.856144
Eif2ak2	755.493	-0.163483	0.124343	-1.31478	0.188585	0.856144
Lars	2737.51	-0.117609	0.0889002	-1.32294	0.185857	0.856144
1500015A07Rik	704.809	-0.162124	0.123858	-1.30895	0.190552	0.856144
Tmx3	3644.03	-0.109142	0.0826672	-1.32026	0.186747	0.856144
Slc3a2	3471.69	-0.141459	0.107948	-1.31044	0.190047	0.856144
Upf3b	1539.67	0.131523	0.0997629	1.31836	0.187385	0.856144
Arxes1	517.16	0.224543	0.17102	1.31296	0.189197	0.856144
Uevld	426.484	-0.135324	0.103439	-1.30824	0.190791	0.856286
Fmn2	1512.8	-0.101422	0.0776063	-1.30688	0.191253	0.856325
Paxx	926.751	-0.137331	0.105188	-1.30559	0.191693	0.856325
Sec23b	944.687	-0.114474	0.0876394	-1.30619	0.191488	0.856325
Jtb	2049.87	0.152906	0.117049	1.30634	0.191436	0.856325
Gabra4	3577.67	-0.141528	0.108354	-1.30616	0.191499	0.856325
Rnft2	319.933	0.165879	0.127157	1.30452	0.192057	0.856325
Dlg2	3224.29	-0.112713	0.0862641	-1.30661	0.191346	0.856325
Tbc1d10b	523.492	-0.165859	0.127013	-1.30584	0.191606	0.856325
Ogdh	1743.42	-0.112118	0.0857775	-1.30708	0.191186	0.856325
Rnf145	646.655	-0.123	0.0942972	-1.30439	0.192102	0.856325
Slc26a4	1228.55	-0.128453	0.0984387	-1.3049	0.191927	0.856325
Nudt14	377.737	-0.156129	0.119431	-1.30728	0.191118	0.856325
Mylk	466.981	0.182903	0.140023	1.30623	0.191474	0.856325
Pef1	501.585	-0.164939	0.126562	-1.30323	0.192497	0.856732
Pnpla6	307.358	-0.156972	0.120508	-1.30258	0.192718	0.856732
Glg1	2945.46	-0.134484	0.103251	-1.30249	0.192747	0.856732
Shprh	2389.11	-0.120093	0.0922561	-1.30173	0.193007	0.856732
Nudt4	2789.57	0.138446	0.106273	1.30274	0.192664	0.856732
Eml5	1787.35	-0.0974258	0.0748314	-1.30194	0.192938	0.856732
Sft2d2	458.321	-0.110313	0.0848416	-1.30022	0.193524	0.857135
Ints3	519.489	-0.119135	0.0917315	-1.29874	0.194033	0.857135
Frmd3	330.246	0.137047	0.105451	1.29963	0.193729	0.857135
Rufy3	7582.1	-0.103905	0.0799086	-1.3003	0.193497	0.857135
Sez6l	2331.6	-0.138336	0.106395	-1.3002	0.193531	0.857135
Fam3c	519.245	0.173772	0.133664	1.30007	0.193578	0.857135
Zfp445	3192.36	-0.0868829	0.0669076	-1.29855	0.194098	0.857135
Lyst	1867.45	-0.125926	0.0969489	-1.29889	0.193983	0.857135
Tbccd1	336.132	-0.126364	0.0973237	-1.29839	0.194152	0.857135
Tceal3	1817.35	-0.141984	0.109236	-1.29979	0.193672	0.857135
Sesn1	953.222	-0.170493	0.1314	-1.2975	0.194457	0.857559
Taf1	2673.02	-0.0962647	0.0741856	-1.29762	0.194418	0.857559
Rps23	6282.32	0.131253	0.101283	1.29591	0.195007	0.858875
Lyrm2	1331.47	0.14605	0.112748	1.29536	0.195195	0.859289
Lair1	693.056	-0.171236	0.132225	-1.29503	0.19531	0.859289
Ssb	7514.72	0.137596	0.106328	1.29407	0.195641	0.859662
Faf2	1842.82	-0.140274	0.108424	-1.29376	0.195749	0.859662
Cdk16	1014.36	-0.170827	0.132054	-1.29362	0.195798	0.859662
Bdh2	661.917	-0.151207	0.117065	-1.29165	0.196479	0.860335
Uqcrh	13582.2	0.144648	0.111995	1.29155	0.196512	0.860335
2900097C17Rik	16238.1	-0.160402	0.124265	-1.29081	0.196771	0.860526
Zc2hc1a	3019.79	-0.129782	0.100521	-1.29109	0.196671	0.860526
Lsm3	1236.14	0.138686	0.10744	1.29082	0.196765	0.860526
Epm2aip1	2622.18	-0.106464	0.0825294	-1.29002	0.197045	0.860526
Dock4	4167.23	-0.119364	0.0924657	-1.2909	0.196737	0.860526
Dnal4	358.395	-0.163622	0.126782	-1.29057	0.196851	0.860526
Gap43	5741.96	0.151979	0.117783	1.29033	0.196935	0.860526
Tkt	403.169	-0.157742	0.122355	-1.28922	0.197322	0.86058
Gm48992	441.074	0.204102	0.15829	1.28942	0.197251	0.86058
Ssr4	2853.85	0.115342	0.0894747	1.2891	0.197364	0.86058
[truncated: 6,186 more rows]
