# Supplementary material for: Synaptopodin Regulates Denervation-Induced Plasticity at Hippocampal Mossy Fiber Synapses
Source: Cells. 2024 Jan 6;13(2):114. doi: 10.3390/cells13020114 (PMC10814840; doi:10.3390/cells13020114)
Supplement: Supplementary file 1 [file cells-13-00114-s001.zip › Supplementary Files/Table S3.xlsx]

## Sheet: DESeq2_WT_ECL-vs-control_DG
GeneID	Base mean	log2(FC)	StdErr	Wald-Stats	p-value	p-adj
Fcrls	721.667	1.55272	0.125929	12.3301	6.23563e-35	2.0249e-30
C1qc	3324.78	1.43022	0.118987	12.02	2.78932e-33	3.81719e-29
Aif1	2293.27	1.48452	0.123704	12.0006	3.52649e-33	3.81719e-29
Add3	12837	1.16595	0.103212	11.2966	1.36329e-29	1.10676e-25
Ctsz	2332.75	1.20403	0.112382	10.7138	8.77121e-27	4.74712e-23
A2m	3770.61	1.24111	0.115723	10.7248	7.78645e-27	4.74712e-23
Gfap	39587.2	1.41169	0.132139	10.6833	1.21812e-26	5.65086e-23
Tspo	584.419	1.35466	0.135569	9.99243	1.64496e-23	5.26446e-20
Ucp2	535.149	1.22506	0.123197	9.94396	2.67953e-23	7.25104e-20
Gpx1	5284.34	1.31468	0.132402	9.92945	3.0996e-23	7.74257e-20
Tyrobp	3110.27	0.9443	0.0953996	9.89837	4.23107e-23	9.81397e-20
Cd63	9727.87	1.07009	0.109535	9.76939	1.52373e-22	3.29867e-19
S100a6	4365.67	0.995565	0.102765	9.68776	3.3989e-22	6.89827e-19
C1qa	1965.91	1.43887	0.150748	9.54483	1.36326e-21	2.60407e-18
Plin2	563.097	1.37921	0.144732	9.52939	1.58209e-21	2.85418e-18
C1qb	6885.03	1.26209	0.133623	9.44513	3.54955e-21	5.76323e-18
Gusb	586.666	1.14891	0.12163	9.44589	3.52413e-21	5.76323e-18
Plscr2	591.133	1.43325	0.158072	9.06705	1.22282e-19	1.89089e-16
Olfml3	1051.45	1.47565	0.163429	9.02929	1.72786e-19	2.5504e-16
Ctsh	998.516	1.34835	0.150938	8.93313	4.14114e-19	5.84675e-16
C530044C16Rik	547.234	1.31497	0.150586	8.73234	2.49459e-18	3.37528e-15
Serpina3n	8916.58	1.50116	0.172773	8.68861	3.66907e-18	4.76582e-15
Gngt2	702.263	0.963085	0.111415	8.64411	5.4226e-18	6.61912e-15
S1pr3	758.946	1.1795	0.136478	8.64242	5.50353e-18	6.61912e-15
Ms4a6d	566.388	1.44331	0.169231	8.52862	1.48102e-17	1.71762e-14
Pld4	464.814	1.35087	0.158998	8.49612	1.96032e-17	2.19509e-14
Fxyd1	8430.78	1.325	0.156589	8.46162	2.6369e-17	2.7622e-14
Rab32	449.325	1.11811	0.13281	8.41888	3.80097e-17	3.74027e-14
Lgals1	3718.33	1.07177	0.127973	8.37496	5.52442e-17	5.12556e-14
Cx3cr1	1042.65	0.918461	0.112745	8.14635	3.7507e-16	3.38324e-13
Grn	1395.88	0.980003	0.121556	8.06214	7.49681e-16	6.57957e-13
Slc25a18	1003.27	1.14651	0.143374	7.99666	1.27837e-15	1.06442e-12
P4ha3	329.233	0.955953	0.119517	7.99844	1.26007e-15	1.06442e-12
Arhgdib	994.782	1.23232	0.15485	7.95815	1.7463e-15	1.41769e-12
Itgam	443.717	1.20929	0.15226	7.9423	1.98467e-15	1.57191e-12
Emp3	473.812	1.32494	0.167986	7.8872	3.09047e-15	2.33388e-12
Mpeg1	1292.77	0.909492	0.115709	7.86015	3.83668e-15	2.83156e-12
Nat8f1	551.244	0.970349	0.125961	7.70354	1.32348e-14	9.14413e-12
Vamp8	1069.19	0.976909	0.127193	7.68052	1.5844e-14	1.02901e-11
Slc14a1	1364.82	0.80271	0.104575	7.67592	1.64242e-14	1.04577e-11
Top2a	370.544	1.42979	0.187851	7.61129	2.71379e-14	1.69471e-11
Prdx6	40555	1.25384	0.165312	7.5847	3.33269e-14	2.04193e-11
Cd52	1740.11	0.945748	0.124934	7.57	3.73222e-14	2.24438e-11
Rnase4	1041.33	1.1207	0.149025	7.52024	5.46768e-14	3.22822e-11
Cyba	1777.44	1.04459	0.139038	7.51298	5.77956e-14	3.35142e-11
Spp1	4991.9	1.66818	0.224253	7.43884	1.01576e-13	5.59062e-11
Dab2	590.547	0.83905	0.112916	7.43074	1.07991e-13	5.84468e-11
Cd84	745.115	0.933309	0.126194	7.39584	1.40514e-13	7.48018e-11
Capg	682.829	1.14315	0.154665	7.39113	1.45585e-13	7.50411e-11
Gjb6	1603.01	1.06737	0.14439	7.39228	1.44333e-13	7.50411e-11
Lgmn	5910.07	1.05451	0.142973	7.37555	1.63669e-13	8.17663e-11
Hpgds	931.606	0.985942	0.134132	7.35053	1.97427e-13	9.71371e-11
Ctsc	1019.3	1.15789	0.157636	7.34532	2.05268e-13	9.94877e-11
Ifitm3	4839.87	1.20058	0.163562	7.34019	2.13294e-13	1.01857e-10
Vim	11321.7	1.02342	0.140552	7.28142	3.30328e-13	1.53239e-10
Ndp	501.393	1.07529	0.148471	7.24245	4.40665e-13	2.01545e-10
Hspb8	917.538	0.95516	0.132111	7.22996	4.83131e-13	2.17899e-10
Dbi	58659	0.774593	0.107555	7.20186	5.93963e-13	2.60645e-10
Srgn	1983.5	0.861485	0.11981	7.19041	6.45985e-13	2.79694e-10
Lyz2	4538.42	1.29675	0.182027	7.12394	1.04885e-12	4.36658e-10
Lgals3	761.631	0.938423	0.131812	7.11942	1.08385e-12	4.45519e-10
Trem2	1426.01	0.896916	0.126047	7.11575	1.11308e-12	4.51811e-10
Serping1	872.777	1.27851	0.179963	7.10427	1.20964e-12	4.84945e-10
Cst7	564.108	1.45427	0.205866	7.06417	1.61573e-12	6.3214e-10
Pycard	359.905	1.14988	0.163591	7.029	2.08017e-12	8.04158e-10
Lgals9	624.447	1.44801	0.207698	6.97171	3.13104e-12	1.19617e-09
Fcgr1	306.859	1.16858	0.168935	6.91736	4.60146e-12	1.71751e-09
Ctsb	24129.6	0.971124	0.141056	6.88467	5.7922e-12	2.11337e-09
Egr1	1254.18	1.62293	0.237662	6.82874	8.56657e-12	3.05695e-09
Cryab	4616.27	1.01409	0.14862	6.82339	8.8915e-12	3.13841e-09
Fyb	489.751	1.00798	0.148616	6.78246	1.18143e-11	4.12524e-09
2810459M11Rik	464.452	1.21832	0.180072	6.76574	1.32628e-11	4.58174e-09
Ctsd	5905	0.906423	0.134248	6.75184	1.4598e-11	4.98989e-09
Pon3	701.984	1.14286	0.170446	6.70512	2.01241e-11	6.8072e-09
Id3	8929.39	0.974326	0.14547	6.69776	2.11634e-11	7.08493e-09
Cela1	529.543	1.06912	0.1597	6.69458	2.16294e-11	7.16707e-09
Cd9	10532.6	0.938561	0.140232	6.69289	2.18804e-11	7.17698e-09
Kcnj10	1772.64	0.983105	0.147544	6.66314	2.68036e-11	8.70395e-09
Fcer1g	5247.01	0.895071	0.134761	6.64193	3.09611e-11	9.95444e-09
Tst	665.374	1.01919	0.155187	6.56749	5.11701e-11	1.59774e-08
Clic1	902.853	1.05587	0.160848	6.56442	5.22355e-11	1.61547e-08
Timp1	468.508	1.46052	0.222742	6.557	5.49023e-11	1.68193e-08
Gramd3	379.211	0.958412	0.146278	6.552	5.67705e-11	1.72291e-08
Plekhb1	3399.07	0.862747	0.131765	6.54762	5.84599e-11	1.75775e-08
Lgals3bp	706.728	0.948056	0.146632	6.46555	1.00929e-10	2.93014e-08
S100a1	7460.58	0.742022	0.115302	6.43544	1.23114e-10	3.44645e-08
Aqp4	6015.68	0.856924	0.133202	6.43328	1.24878e-10	3.46596e-08
Carhsp1	570.96	0.740374	0.115153	6.42947	1.28048e-10	3.52382e-08
Myo10	1710.93	0.866248	0.134856	6.4235	1.33178e-10	3.63418e-08
Bcas1	427.633	1.16323	0.181264	6.41731	1.38707e-10	3.75353e-08
Rbp1	1185.34	1.23425	0.192892	6.39866	1.56743e-10	4.17261e-08
Csf1r	887.749	0.824803	0.128903	6.39864	1.56764e-10	4.17261e-08
Ube2l6	504.351	1.16435	0.18247	6.38106	1.75862e-10	4.60547e-08
Ggta1	985.098	0.825928	0.129471	6.37925	1.77962e-10	4.62316e-08
Slc22a4	838.452	0.672391	0.105481	6.3745	1.83563e-10	4.73082e-08
Vwa5a	1057.06	0.682463	0.107289	6.36097	2.00482e-10	5.12619e-08
C3ar1	1117.94	0.961435	0.151326	6.35339	2.10625e-10	5.34346e-08
Gadd45g	1940.82	1.13359	0.17859	6.34741	2.18967e-10	5.51202e-08
Glipr2	314.062	0.877021	0.138374	6.33807	2.32667e-10	5.76747e-08
Evi2a	633.136	1.04102	0.164584	6.32517	2.52951e-10	6.2228e-08
Ms4a6c	332.973	1.46516	0.23193	6.31723	2.66292e-10	6.50172e-08
Fos	1684.14	1.46167	0.231674	6.30916	2.80563e-10	6.79904e-08
Plcd4	1072.6	0.796419	0.126449	6.29833	3.00877e-10	7.18411e-08
Scamp2	515.766	0.927286	0.14744	6.28926	3.18991e-10	7.56102e-08
Gja1	7957.12	0.930769	0.148334	6.27483	3.50023e-10	8.17718e-08
Ccr5	315.902	0.874726	0.13972	6.26054	3.8364e-10	8.89853e-08
Nde1	481.155	0.955357	0.152634	6.25913	3.87129e-10	8.91578e-08
Fcgr3	2757	1.04435	0.166888	6.25777	3.90528e-10	8.93071e-08
Psmb8	345.914	0.916862	0.146613	6.25362	4.01035e-10	9.10685e-08
Slc9a3r1	361.298	0.891932	0.142937	6.24002	4.37516e-10	9.86628e-08
Gsn	937.995	0.913523	0.146988	6.21497	5.13347e-10	1.13401e-07
Lcp1	466.676	0.809601	0.130418	6.20772	5.37588e-10	1.16381e-07
S100a11	1013.75	0.995861	0.160787	6.19366	5.87829e-10	1.26414e-07
Ccl6	593.297	0.871352	0.14096	6.18156	6.34701e-10	1.3471e-07
Ifi27l2a	1443.62	0.908823	0.14733	6.16862	6.88865e-10	1.44319e-07
Frmd8	399.329	0.90262	0.14656	6.15871	7.33412e-10	1.52667e-07
Sfxn5	1693.86	0.9125	0.148376	6.14991	7.75289e-10	1.60356e-07
Tspan15	429.054	0.79316	0.129144	6.14166	8.1664e-10	1.66785e-07
Laptm5	998.215	1.03049	0.168765	6.1061	1.02095e-09	2.07207e-07
Rftn2	593.9	0.851338	0.139907	6.08502	1.16479e-09	2.33482e-07
Wfdc17	506.053	1.20306	0.1979	6.07913	1.2084e-09	2.40523e-07
Ccdc3	454.679	0.716479	0.11822	6.06056	1.3565e-09	2.66968e-07
Cd68	2548.19	1.07168	0.178239	6.01262	1.82544e-09	3.50754e-07
Pygb	1061.72	0.770401	0.128856	5.97877	2.24827e-09	4.24465e-07
Plek	868.168	0.798714	0.134771	5.92644	3.09576e-09	5.7775e-07
E130114P18Rik	583.139	0.82265	0.13907	5.91538	3.3111e-09	6.14409e-07
Dhrs1	6260.48	1.08463	0.183458	5.91214	3.37697e-09	6.2307e-07
Abca1	3027.66	1.10455	0.186913	5.90942	3.43319e-09	6.26325e-07
Aldh7a1	1172.7	0.706538	0.119559	5.90953	3.43086e-09	6.26325e-07
Ctnnal1	685.315	0.810625	0.137286	5.90463	3.53432e-09	6.41173e-07
Cnn3	4104.01	0.868218	0.147206	5.898	3.67944e-09	6.63791e-07
Npl	318.448	0.840994	0.14312	5.87613	4.19964e-09	7.49312e-07
Axl	867.869	0.660689	0.112965	5.84864	4.95615e-09	8.62024e-07
Ly86	1069.22	0.894119	0.152847	5.84977	4.92264e-09	8.62024e-07
Cmtm5	1419.66	0.853732	0.146135	5.84206	5.15587e-09	8.90568e-07
Gdf11	438.156	0.777833	0.133198	5.83966	5.23064e-09	8.98702e-07
Fam234a	331.522	0.83358	0.142987	5.82976	5.55063e-09	9.48661e-07
Tril	679.648	0.820075	0.14076	5.82605	5.67542e-09	9.6491e-07
Pnp	609.83	0.743223	0.127637	5.82296	5.78135e-09	9.72734e-07
Gm44559	565.018	-0.710895	0.122227	-5.8162	6.02002e-09	1.0025e-06
Clu	25714.4	0.703957	0.121021	5.8168	5.99851e-09	1.0025e-06
S100a13	2053.81	0.58147	0.10003	5.81297	6.13737e-09	1.01441e-06
Necap2	579.712	0.884382	0.152327	5.8058	6.4061e-09	1.05063e-06
Abcg1	1761.94	0.883619	0.152361	5.79949	6.65155e-09	1.07998e-06
Fcgr2b	946.36	0.902337	0.15656	5.76352	8.23785e-09	1.3243e-06
Cib1	808.714	0.835521	0.145014	5.76167	8.32873e-09	1.33231e-06
Lpcat3	364.003	0.934058	0.162253	5.75679	8.57301e-09	1.36466e-06
Cox6a2	530.404	-1.15795	0.201648	-5.74245	9.33164e-09	1.471e-06
Ifitm2	1064.25	0.9136	0.159262	5.73645	9.66799e-09	1.50937e-06
Gbp3	389.45	1.11346	0.194794	5.71608	1.09012e-08	1.6777e-06
Slc16a1	1608	0.574147	0.100833	5.69401	1.24086e-08	1.87663e-06
Itgb5	479.218	0.802813	0.141011	5.69328	1.24624e-08	1.87663e-06
Cmtm3	356.863	0.886224	0.155838	5.68681	1.29432e-08	1.91919e-06
Cpt1a	457.084	0.744802	0.131024	5.68448	1.31208e-08	1.93669e-06
Decr1	719.622	0.694536	0.122364	5.67597	1.37904e-08	2.01718e-06
Ctsa	2153.37	0.882673	0.15579	5.66577	1.46363e-08	2.09291e-06
Rhoc	657.87	0.847555	0.149554	5.66721	1.45144e-08	2.09291e-06
Serpinb6a	1022.39	0.695015	0.122685	5.66504	1.46991e-08	2.09291e-06
Ctsl	11800.2	0.676704	0.119419	5.66663	1.45636e-08	2.09291e-06
Sin3b	1797.53	0.671281	0.118669	5.65674	1.54279e-08	2.16879e-06
Rab29	634.209	1.07176	0.190116	5.63741	1.72623e-08	2.40584e-06
Snhg14	4935.76	-0.561518	0.0997698	-5.62814	1.82166e-08	2.52798e-06
Med25	508.549	0.681903	0.121692	5.60354	2.10023e-08	2.90216e-06
Anxa5	5568.59	0.873283	0.155919	5.60086	2.13287e-08	2.93478e-06
Fam107a	5256.78	0.813242	0.145488	5.58975	2.27391e-08	3.11564e-06
Arpc1b	720.298	0.868258	0.156268	5.55621	2.75701e-08	3.7617e-06
Lyn	450.979	0.739229	0.133137	5.55239	2.81788e-08	3.82866e-06
Psme1	1786.21	0.655718	0.118408	5.5378	3.06302e-08	4.14439e-06
Agtrap	353.557	0.841619	0.152637	5.51386	3.51038e-08	4.65276e-06
C4b	1445.5	0.579484	0.105141	5.51148	3.55835e-08	4.69716e-06
Tmem223	2230.14	0.749851	0.136397	5.49756	3.8508e-08	5.02443e-06
Tgfbr2	452.025	0.816037	0.148657	5.4894	4.03298e-08	5.23852e-06
Gpam	1267.46	0.697923	0.127422	5.47727	4.31936e-08	5.56598e-06
Npc2	4751.01	0.727418	0.132916	5.47277	4.43057e-08	5.68465e-06
Crip2	2111.41	0.91721	0.167615	5.47213	4.44647e-08	5.68465e-06
Plxnb1	501.09	0.62774	0.114781	5.46903	4.52512e-08	5.74001e-06
Kctd5	478.785	0.610141	0.111649	5.4648	4.63424e-08	5.85555e-06
Asrgl1	2428.01	0.684185	0.125342	5.45853	4.80089e-08	6.04261e-06
Mmd2	4034.72	0.644067	0.118293	5.44469	5.18966e-08	6.43012e-06
Pacrg	769.464	0.882934	0.162183	5.44407	5.20778e-08	6.43012e-06
Car2	1719.08	0.840013	0.154397	5.4406	5.31018e-08	6.50708e-06
Dock2	312.743	0.691233	0.127085	5.43912	5.35437e-08	6.53655e-06
Acadm	1952.28	0.615365	0.1136	5.41696	6.06206e-08	7.34528e-06
Acaa2	624.431	0.792763	0.146331	5.41759	6.04074e-08	7.34528e-06
S100a10	1947.1	0.616404	0.113952	5.40933	6.3262e-08	7.63683e-06
Snx17	936.166	0.744999	0.13793	5.40129	6.61642e-08	7.92823e-06
Fabp7	9622.3	0.818036	0.151509	5.39925	6.69196e-08	7.98927e-06
Dusp6	491.228	0.948744	0.175928	5.3928	6.93687e-08	8.25132e-06
Cd48	398.968	1.00183	0.186237	5.37931	7.47698e-08	8.81224e-06
Ptgs1	368.386	0.753575	0.140096	5.37901	7.48985e-08	8.81224e-06
Hexb	5156.4	1.04217	0.193977	5.37264	7.75925e-08	9.03104e-06
Bcl10	439.729	0.770558	0.143455	5.37144	7.8111e-08	9.05893e-06
Ccl12	1839.32	1.1459	0.213463	5.36814	7.95546e-08	9.19351e-06
Them4	2039.06	0.667223	0.124339	5.36617	8.04266e-08	9.26132e-06
Anxa3	1554.52	0.775222	0.144549	5.36306	8.18242e-08	9.38896e-06
Tsc22d4	1523.75	0.712411	0.132923	5.35957	8.34206e-08	9.53844e-06
Cdc42se1	717.342	0.710755	0.132747	5.3542	8.59337e-08	9.79132e-06
Gjc3	320.312	0.962219	0.17996	5.34684	8.95024e-08	1.01269e-05
Apobec1	423.947	0.757082	0.141721	5.34206	9.1898e-08	1.03589e-05
Gmfg	516.905	0.656857	0.122973	5.34148	9.2191e-08	1.03589e-05
Cd72	552.704	1.28347	0.240754	5.33106	9.76397e-08	1.09333e-05
Acss1	359.491	0.794615	0.149252	5.32397	1.01527e-07	1.12907e-05
Tspan4	461.216	0.854093	0.160886	5.3087	1.10409e-07	1.21949e-05
Efemp2	371.223	0.889798	0.167808	5.30248	1.14243e-07	1.25332e-05
Lap3	1050.81	0.550167	0.103918	5.29424	1.19511e-07	1.30231e-05
Skap2	899.579	0.963271	0.18204	5.29152	1.21304e-07	1.31303e-05
Cmtm6	461.81	0.631591	0.11939	5.29015	1.22216e-07	1.31456e-05
Psme2	2910.53	0.62858	0.118896	5.2868	1.24475e-07	1.33402e-05
Tprkb	2682.1	0.61708	0.116759	5.28508	1.2565e-07	1.34178e-05
Cd44	1585.26	0.565887	0.107119	5.28281	1.27218e-07	1.35005e-05
Ralgds	548.302	0.953219	0.181538	5.2508	1.51437e-07	1.58123e-05
Ctdsp2	716.004	0.59001	0.11268	5.23614	1.6397e-07	1.67482e-05
C3	349.94	0.936273	0.178811	5.23609	1.64011e-07	1.67482e-05
Taldo1	1921.45	0.687382	0.131297	5.23534	1.64683e-07	1.67641e-05
Phgdh	516.268	0.85493	0.163553	5.22725	1.72054e-07	1.73513e-05
Lair1	743.499	0.680195	0.13019	5.22462	1.74513e-07	1.75448e-05
Iqgap1	908.914	0.624371	0.120111	5.19828	2.0114e-07	1.99134e-05
Ak3	1212.05	0.565704	0.108816	5.19873	2.00658e-07	1.99134e-05
Cdk4	1495.73	0.644966	0.124366	5.18602	2.14838e-07	2.11407e-05
Etfbkmt	351.698	0.759291	0.146632	5.17822	2.24011e-07	2.19768e-05
Eef1d	1418.16	0.634887	0.122764	5.17161	2.32083e-07	2.2632e-05
Cenpf	354.921	0.874539	0.169639	5.1553	2.53221e-07	2.44962e-05
Sat1	12597.7	0.781873	0.151836	5.14946	2.61244e-07	2.51732e-05
Gm42047	676.734	1.17106	0.227782	5.14116	2.73049e-07	2.62329e-05
Hepacam	1365.67	0.658157	0.128402	5.12574	2.96375e-07	2.83065e-05
Anxa2	1238.41	0.876623	0.171103	5.12335	3.00159e-07	2.85838e-05
Gm44831	706.465	-0.708659	0.138425	-5.11944	3.06446e-07	2.90123e-05
Crip1	301.425	0.670593	0.131101	5.11507	3.13625e-07	2.96056e-05
Ppp2r1b	344.29	0.645929	0.126344	5.11247	3.17976e-07	2.99294e-05
Clec5a	313.345	0.936788	0.183482	5.10561	3.29733e-07	3.07684e-05
Cd109	941.505	0.738644	0.144659	5.10611	3.2886e-07	3.07684e-05
Ifngr1	731.655	0.722623	0.141847	5.09437	3.49897e-07	3.25565e-05
Rnh1	710.567	0.734532	0.144508	5.083	3.71512e-07	3.39834e-05
Gba	487.698	0.832707	0.163897	5.08069	3.76073e-07	3.4304e-05
Fcgrt	386.524	0.671442	0.132197	5.07909	3.7924e-07	3.4496e-05
Pdpn	1294.32	0.564447	0.111458	5.06422	4.10086e-07	3.70939e-05
Lamp1	3305.94	0.635173	0.125604	5.05696	4.25982e-07	3.84248e-05
Prelp	305.321	0.801224	0.158649	5.05031	4.41104e-07	3.95249e-05
Lipa	760.508	0.669801	0.132633	5.05002	4.41755e-07	3.95249e-05
Fuca1	1801.55	0.805945	0.1598	5.04348	4.57151e-07	4.07831e-05
Itga6	903.976	0.575073	0.114216	5.03497	4.7792e-07	4.23033e-05
Zcchc24	1477.98	0.642935	0.127696	5.0349	4.78099e-07	4.23033e-05
Gpx8	2301.03	0.678543	0.134833	5.03246	4.84221e-07	4.27286e-05
Ttc30b	335.123	0.671912	0.133625	5.02834	4.94749e-07	4.35392e-05
Pcsk6	544.763	0.619526	0.124172	4.98926	6.06113e-07	5.23466e-05
Litaf	370.664	0.687465	0.138002	4.98156	6.3075e-07	5.41861e-05
Atp6v0a2	400.021	0.671346	0.134965	4.97423	6.5507e-07	5.59792e-05
Atr	783.303	-0.645256	0.129959	-4.96507	6.86775e-07	5.82288e-05
Cd14	500.907	1.03326	0.208349	4.95925	7.07664e-07	5.98437e-05
Ech1	2293.97	0.67202	0.135604	4.95576	7.20484e-07	6.07075e-05
Gm5089	1020.13	0.971096	0.195965	4.95545	7.21618e-07	6.07075e-05
Rab13	490.363	0.643695	0.129918	4.95463	7.24669e-07	6.08067e-05
Chrac1	857.591	0.612529	0.124136	4.93432	8.04313e-07	6.67991e-05
B9d1	459.902	0.65711	0.133345	4.92791	8.31147e-07	6.88516e-05
Cnpy2	2227.71	0.529957	0.107595	4.9255	8.41429e-07	6.9526e-05
Rps4l	491.372	1.13129	0.230091	4.9167	8.80153e-07	7.25411e-05
Pbxip1	1468.02	0.665205	0.135369	4.91402	8.9228e-07	7.33545e-05
Tmem98	340.062	1.06892	0.21765	4.9112	9.05219e-07	7.40433e-05
S1pr1	2651.03	0.629678	0.128807	4.88854	1.01587e-06	8.24712e-05
Neat1	2882.38	0.593536	0.121426	4.88803	1.01849e-06	8.24772e-05
Antxr1	724.992	0.649867	0.132987	4.8867	1.02539e-06	8.28297e-05
Ifi27	2499.31	0.847193	0.173397	4.88586	1.02976e-06	8.2976e-05
C130073E24Rik	319.3	-0.758261	0.15528	-4.8832	1.0438e-06	8.3899e-05
Pxmp2	465.374	0.701496	0.143721	4.88097	1.05565e-06	8.46423e-05
H2-D1	1112.9	0.657723	0.134856	4.87725	1.07578e-06	8.56219e-05
Capns1	1387.23	0.583327	0.119689	4.87367	1.09546e-06	8.69753e-05
Ndrg2	6686.69	0.730663	0.150178	4.86531	1.14275e-06	9.00695e-05
Acot1	334.952	0.731084	0.150376	4.86171	1.16373e-06	9.13131e-05
Ctnna1	2150.88	0.424759	0.0874772	4.85565	1.19993e-06	9.36667e-05
Maob	502.931	0.671061	0.138269	4.85329	1.21429e-06	9.45604e-05
Aldoc	18948.2	0.851463	0.175725	4.84543	1.26341e-06	9.74503e-05
Ift22	1143.82	0.646582	0.133457	4.84488	1.26686e-06	9.74848e-05
Tmem208	1038.49	0.5319	0.110156	4.82862	1.37481e-06	0.000105293
Wwc1	837.177	0.653999	0.136067	4.80646	1.53626e-06	0.000116831
Timm22	947.27	0.65892	0.137168	4.80373	1.55737e-06	0.00011814
Vegfa	537.063	-0.809166	0.168706	-4.79632	1.61608e-06	0.000121761
Rfc2	715.939	0.833903	0.174054	4.79106	1.65901e-06	0.000124418
Mafb	719.165	0.606279	0.126969	4.77501	1.79701e-06	0.000132323
Ccs	789.893	0.627029	0.13165	4.76284	1.90883e-06	0.000139293
Selenop	5269.04	0.805101	0.169276	4.75613	1.97338e-06	0.000143359
Dnpep	783.47	0.731594	0.154135	4.74644	2.07032e-06	0.000149399
Srsf3	3438.19	0.670833	0.141398	4.74428	2.09249e-06	0.000150664
Hsd17b10	2120.9	0.66712	0.140645	4.74328	2.10289e-06	0.000151078
Nmi	340.478	0.800775	0.168855	4.74237	2.11232e-06	0.00015142
Ccdc12	1145.34	0.68842	0.145389	4.73502	2.19036e-06	0.000156325
Alg5	1511.8	0.668525	0.141205	4.73443	2.19668e-06	0.000156431
Ccdc80	529.595	0.691818	0.146196	4.73211	2.22198e-06	0.000157887
Hexa	808.09	0.621434	0.131965	4.70907	2.48849e-06	0.000176054
Cd24a	439.545	0.676574	0.143868	4.70274	2.56699e-06	0.00018082
Ddr1	627.421	0.690557	0.146864	4.702	2.57621e-06	0.000181076
Sdc4	4934.2	0.741465	0.157756	4.70006	2.60081e-06	0.000182411
Rasl11a	612.659	1.23743	0.263542	4.69537	2.66125e-06	0.000186247
Tmem176b	2913.9	0.75524	0.160882	4.69437	2.67436e-06	0.000186762
Wls	812.192	0.5265	0.11223	4.69124	2.71554e-06	0.000188826
Ahnak	1701.57	0.60054	0.128129	4.68698	2.77264e-06	0.000191566
A230103L15Rik	1036.06	-0.727704	0.155329	-4.68492	2.80073e-06	0.000193096
Tm4sf1	773.256	1.00672	0.215419	4.67331	2.96378e-06	0.000203235
C130023A14Rik	759.146	-0.575916	0.12333	-4.66973	3.01596e-06	0.000205751
Apbb1ip	436.109	0.620764	0.133137	4.66259	3.12253e-06	0.000212129
Hpgd	475.674	0.728269	0.156302	4.65938	3.17163e-06	0.000213691
Gtf3c6	1113.72	0.463232	0.0994065	4.65998	3.16244e-06	0.000213691
Tmed10	4099.47	0.477541	0.102559	4.65625	3.22026e-06	0.000216504
Sox6	1042.27	0.508062	0.109141	4.65511	3.23809e-06	0.000217253
Fahd2a	413.311	0.632192	0.135922	4.65114	3.30106e-06	0.000220584
Atp6v0e	4815.69	0.619307	0.133192	4.64972	3.32378e-06	0.000221629
Pla2g4a	406.124	0.689146	0.148444	4.64248	3.44256e-06	0.00022861
Gpr19	683.493	0.775567	0.167082	4.64183	3.45334e-06	0.000228858
Mt3	12791.5	0.58504	0.126111	4.63911	3.49916e-06	0.000230483
Rab31	2781.7	0.935589	0.201939	4.63302	3.60371e-06	0.000236411
Aldh1l1	734.606	0.722444	0.155969	4.63197	3.62196e-06	0.000237129
Mgst1	7762.52	0.618996	0.133666	4.63093	3.64031e-06	0.000237851
Ifi207	414.977	0.696455	0.15046	4.62885	3.67711e-06	0.000239563
Hmox1	427.19	0.796051	0.172002	4.62815	3.68955e-06	0.000239621
Mlec	818.736	0.522922	0.113235	4.618	3.87447e-06	0.000250629
Snx5	2352.28	0.535074	0.115883	4.61736	3.88652e-06	0.000250909
Tpp1	1785.27	0.472384	0.102448	4.61098	4.00785e-06	0.0002567
Smpdl3a	1133.17	0.735025	0.159492	4.60853	4.05517e-06	0.000258711
Gm48967	679.282	-0.658594	0.143037	-4.60436	4.13736e-06	0.000263436
Sclt1	658.452	-0.626642	0.13619	-4.60123	4.20013e-06	0.000265475
Glmp	629.774	0.863593	0.187653	4.60208	4.18289e-06	0.000265475
Ecrg4	937.047	1.07759	0.234246	4.60024	4.22012e-06	0.000266097
Mlc1	2458.44	0.62164	0.135594	4.58456	4.54938e-06	0.0002841
Gpr37l1	2001.39	0.693712	0.151537	4.57784	4.69796e-06	0.000291139
Comt	849.378	0.63338	0.1386	4.56983	4.8812e-06	0.00030051
Pdia4	1063.64	0.670608	0.146797	4.56827	4.91765e-06	0.000301873
Paqr8	1681.38	0.52017	0.113925	4.56589	4.97383e-06	0.000304746
Sparc	13636	0.67308	0.147862	4.55209	5.31166e-06	0.000323007
Cttnbp2nl	1092.58	0.424714	0.0936169	4.53673	5.71343e-06	0.000345498
Ddx39	314.73	0.815942	0.180063	4.53143	5.85859e-06	0.000352308
Slc39a1	1328.59	0.538007	0.118765	4.53	5.89841e-06	0.000354046
Rin2	676.092	0.558083	0.123267	4.52743	5.97045e-06	0.000356394
Rilpl2	456.211	0.628052	0.138842	4.52349	6.08284e-06	0.000362437
Slc39a12	956.012	0.573666	0.127103	4.5134	6.37956e-06	0.00037942
Tmem47	9302.03	0.534987	0.11869	4.50741	6.56231e-06	0.000386748
Pros1	1253.86	0.581412	0.129241	4.49865	6.83864e-06	0.000401575
Mesd	1161.86	0.467975	0.104123	4.49443	6.97568e-06	0.000408146
Wasf2	617.028	0.63031	0.140524	4.48542	7.27694e-06	0.000425008
Lpar1	787.226	0.61603	0.137365	4.48462	7.30434e-06	0.000425398
Coq7	1192.21	0.608734	0.135936	4.47811	7.53084e-06	0.000437476
Cnp	1560.64	0.778269	0.173843	4.47685	7.57514e-06	0.000439263
Dbndd2	701.77	0.484465	0.108241	4.4758	7.61248e-06	0.000440642
Elf1	533.065	0.521209	0.116498	4.47396	7.67835e-06	0.000443664
Resf1	1645.81	0.467489	0.104618	4.46855	7.87507e-06	0.000453417
Lix1	2828.27	0.603361	0.135201	4.46269	8.09373e-06	0.000465182
Trim30a	578.842	0.736311	0.165072	4.46055	8.17488e-06	0.000468189
Ift27	816.188	0.689626	0.154776	4.45565	8.36383e-06	0.000476489
Rpain	1178.9	0.657796	0.147896	4.4477	8.67942e-06	0.000491879
Rhoa	1512.53	0.685043	0.154252	4.44105	8.95205e-06	0.000504688
Hook1	1526.95	-0.449825	0.101362	-4.4378	9.08831e-06	0.000510596
Igf1	1599.24	0.59683	0.134612	4.43371	9.26243e-06	0.000518584
Plscr4	447.877	0.529411	0.119452	4.432	9.33637e-06	0.000520928
Scarb2	1467.03	0.395294	0.0892248	4.43031	9.4097e-06	0.000523758
Psmd6	3108.13	0.707691	0.159801	4.42858	9.48563e-06	0.000526541
Hsd17b4	1345.31	0.440843	0.0996119	4.4256	9.61745e-06	0.00053204
Lxn	3619.48	0.694255	0.157065	4.42016	9.86261e-06	0.000540082
Commd9	1022.84	0.685338	0.155111	4.41836	9.94545e-06	0.000543701
Anxa6	889.771	0.62802	0.142372	4.41112	1.02838e-05	0.000560311
Rbm3	3267.16	0.668924	0.151837	4.40555	1.05518e-05	0.000571079
Phax	2599.74	0.569121	0.129368	4.39924	1.08631e-05	0.000585817
Rnf217	1382.19	-0.587895	0.133911	-4.39019	1.1325e-05	0.000605862
Stk16	652.555	0.737057	0.168298	4.37948	1.18963e-05	0.000632897
Atg101	1284.61	0.7938	0.181316	4.37799	1.19779e-05	0.000635555
Gm44830	340.677	-0.759561	0.173568	-4.37616	1.20787e-05	0.000638816
Pea15a	8915.71	0.772785	0.176754	4.37209	1.23063e-05	0.000648737
Hexim1	633.139	0.682381	0.156095	4.37157	1.23359e-05	0.000649245
Myl12a	1229.08	0.530938	0.121517	4.36926	1.24668e-05	0.000654012
Eci2	1261.07	0.547714	0.125371	4.36874	1.24966e-05	0.000654519
Gstz1	772.657	0.660587	0.151329	4.36523	1.26987e-05	0.000662967
Etfdh	736.961	0.617987	0.141837	4.35703	1.31841e-05	0.000684455
Ctss	11596.1	0.717115	0.164608	4.3565	1.32157e-05	0.000684455
Csmd1	1375.98	-0.406086	0.0931977	-4.35725	1.31705e-05	0.000684455
Edem2	353.606	0.627469	0.144138	4.35325	1.34134e-05	0.000692996
Cyb5r3	3100.73	0.726939	0.167024	4.35229	1.34721e-05	0.000694409
Cyp2j9	486.215	0.552867	0.127243	4.34496	1.39298e-05	0.000712156
Cnpy4	350.182	0.788474	0.18146	4.34517	1.39165e-05	0.000712156
Galnt1	1461.55	0.43302	0.0996666	4.34468	1.39479e-05	0.000712156
Cyb561d2	378.486	0.737257	0.169804	4.34181	1.41312e-05	0.000718127
Msn	1894.99	0.601564	0.138729	4.33624	1.44939e-05	0.000735407
Sulf2	2195.83	0.582686	0.134549	4.33067	1.48657e-05	0.000749666
Idua	548.784	0.478747	0.110549	4.33065	1.48673e-05	0.000749666
Plxnb2	648.911	0.555197	0.128296	4.32747	1.50829e-05	0.000758186
S100a16	4301.14	0.811424	0.187543	4.3266	1.51432e-05	0.000760038
Prdx1	19917	0.643689	0.148859	4.32416	1.53113e-05	0.000764354
Elof1	1754.24	0.632678	0.146318	4.32399	1.53233e-05	0.000764354
Rgs20	1017.03	0.667295	0.154527	4.31832	1.57224e-05	0.000778285
Pon2	1904.12	0.617048	0.142902	4.31797	1.57469e-05	0.000778308
Plce1	1102.5	0.423775	0.0981783	4.31638	1.58608e-05	0.000781557
D10Wsu102e	2095.63	-0.458576	0.106262	-4.31554	1.5921e-05	0.000783336
Cers2	656.886	0.695189	0.161158	4.31372	1.60533e-05	0.000787461
Dock1	917.052	0.559132	0.129753	4.3092	1.6385e-05	0.000800105
Zhx1	3801.57	0.512986	0.119085	4.30772	1.64944e-05	0.000804237
Slc44a2	496.378	0.511975	0.118975	4.30323	1.68328e-05	0.000816929
Flna	547.456	0.484314	0.112618	4.30049	1.70422e-05	0.000824756
Pcgf5	863.135	-0.474945	0.110475	-4.2991	1.7149e-05	0.000826466
Mfsd1	693.947	0.48826	0.113717	4.29366	1.75752e-05	0.000841767
Ftl1	16076.1	0.581141	0.135338	4.29401	1.75477e-05	0.000841767
Gla	357.798	0.625821	0.145885	4.28981	1.78825e-05	0.000853967
Knop1	943.609	0.418718	0.0976564	4.28766	1.80563e-05	0.000861002
Tmem37	379.129	0.755576	0.1769	4.2712	1.94425e-05	0.000917668
Cmbl	362.937	0.715253	0.167712	4.26476	2.00114e-05	0.000940419
Mir22hg	1174.43	0.636395	0.149308	4.26231	2.02327e-05	0.000946275
Scara3	428.937	0.646107	0.151594	4.26209	2.02525e-05	0.000946275
Trmt12	384.36	0.756966	0.17776	4.25835	2.05937e-05	0.000959455
Siglech	418.819	0.758154	0.178081	4.25735	2.06867e-05	0.000961029
Ednrb	2870.09	0.688503	0.16175	4.25659	2.07569e-05	0.000962912
Xaf1	689.429	0.654617	0.15383	4.25546	2.0862e-05	0.000966409
Emc8	684.208	0.811085	0.19062	4.25498	2.09067e-05	0.000967099
Josd2	400.109	0.756488	0.178053	4.24867	2.1504e-05	0.000990708
Adipor2	656.652	0.533616	0.125644	4.24704	2.16611e-05	0.000994911
Igsf10	303.724	0.735459	0.173264	4.24474	2.18846e-05	0.0010025
Lpcat1	629.595	0.58312	0.137376	4.2447	2.18882e-05	0.0010025
Bad	856.348	0.663355	0.156392	4.24162	2.21913e-05	0.0010121
Wbp1l	350.33	0.541558	0.127852	4.23583	2.27713e-05	0.00103565
Sema4d	620.667	0.431668	0.101931	4.23491	2.28646e-05	0.00103699
Krcc1	1055.8	0.619495	0.146568	4.22666	2.37186e-05	0.00107123
Ercc1	502.452	0.668077	0.158057	4.2268	2.37034e-05	0.00107123
Cflar	484.897	0.522574	0.12372	4.22385	2.40169e-05	0.00108019
Slc31a1	982.807	0.770278	0.182426	4.22242	2.41689e-05	0.00108553
Mfge8	336.7	0.508068	0.120438	4.2185	2.45933e-05	0.00110306
Cdk5rap2	632.16	0.524026	0.124286	4.21628	2.4836e-05	0.00110935
Cd53	2595.18	0.866697	0.205694	4.21353	2.51406e-05	0.00111681
Llgl1	333.155	0.549395	0.130375	4.21397	2.50923e-05	0.00111681
G2e3	1361.05	-0.556014	0.132188	-4.20623	2.59669e-05	0.0011488
Pigyl	1498.43	0.514699	0.122475	4.20248	2.64002e-05	0.0011648
Oasl2	427.452	0.932112	0.22191	4.2004	2.6644e-05	0.00117237
Rtp4	1062.84	0.82277	0.196032	4.19711	2.70339e-05	0.00118471
Lmna	311.659	0.534382	0.127407	4.19429	2.73725e-05	0.00118864
Slc25a20	484.642	0.705682	0.168224	4.1949	2.72995e-05	0.00118864
Coro1b	335.919	0.857812	0.204503	4.19462	2.73328e-05	0.00118864
Eif2ak2	803.531	0.593539	0.141588	4.19202	2.76476e-05	0.00119443
Lamtor1	1368.71	0.732867	0.174901	4.19019	2.78715e-05	0.00120195
Trf	3317.66	0.863166	0.20624	4.18525	2.84852e-05	0.00122421
Mrps11	763.033	0.541721	0.1296	4.17995	2.91577e-05	0.0012442
Hdac1	858.64	0.545751	0.130756	4.17382	2.99537e-05	0.00127482
Vps26c	1102.05	0.629482	0.1511	4.16598	3.10012e-05	0.00131252
Mertk	339.669	0.5729	0.137528	4.16569	3.10418e-05	0.00131253
Sephs1	505.566	0.454587	0.109285	4.15967	3.18712e-05	0.00134167
Psmb3	4695.22	0.568651	0.136775	4.15756	3.21662e-05	0.00134778
Gm43486	447.117	-0.705504	0.169883	-4.15287	3.28329e-05	0.00137395
Pepd	376.102	0.740152	0.178287	4.15147	3.30348e-05	0.00138062
Saysd1	461.859	0.66064	0.159148	4.15111	3.30867e-05	0.00138101
Oat	4055.54	0.517438	0.124826	4.14527	3.39408e-05	0.00141281
Ddx41	357.217	0.622193	0.150148	4.14387	3.41498e-05	0.00141502
Cd81	12019.4	0.701572	0.169439	4.14055	3.46471e-05	0.00143142
F13a1	471.245	0.820521	0.198202	4.13981	3.47589e-05	0.00143421
Slc25a5	9548.47	0.684554	0.165646	4.13264	3.58615e-05	0.00147037
Flvcr1	687.638	0.634979	0.153929	4.12513	3.70524e-05	0.00150777
Rgs19	434.291	0.901609	0.218653	4.12348	3.73196e-05	0.00151296
Suclg2	530.555	0.487347	0.118183	4.12366	3.72895e-05	0.00151296
Akip1	389.338	0.663944	0.160996	4.12399	3.72372e-05	0.00151296
Nup35	407.597	0.636093	0.154538	4.11611	3.85328e-05	0.00155825
Nkain4	976.052	0.503189	0.122266	4.11553	3.86294e-05	0.00155828
Erlin2	1032.14	0.448402	0.109022	4.11294	3.90658e-05	0.00157197
Chst2	6310.94	0.653865	0.159015	4.11196	3.92312e-05	0.00157668
Hadh	695.555	0.603976	0.147001	4.10865	3.97979e-05	0.00159353
Wdr6	438.927	0.723009	0.175969	4.10873	3.97845e-05	0.00159353
Metap2	3820.65	0.405336	0.0986884	4.10723	4.00431e-05	0.00159548
Tmem260	606.583	-0.436024	0.106155	-4.10743	4.00078e-05	0.00159548
Ninj1	412.938	0.794062	0.193551	4.10261	4.08519e-05	0.00162373
Slc35b2	628.884	0.743889	0.181398	4.10087	4.11606e-05	0.001634
Cndp2	710.695	0.511037	0.12498	4.08895	4.33324e-05	0.00170355
Cstb	3468.94	0.416017	0.101809	4.08626	4.38377e-05	0.00171925
Nadk	744.327	0.464288	0.113681	4.08414	4.42402e-05	0.00173295
Galnt15	597.454	0.60527	0.148225	4.08344	4.43736e-05	0.00173608
Stk17b	488.084	0.618025	0.151519	4.07887	4.52542e-05	0.00176627
Enc1	4367	0.538844	0.1323	4.07291	4.64302e-05	0.00180135
Rnf5	465.742	0.847968	0.208551	4.066	4.78271e-05	0.00184891
Serpine2	7581.95	0.696087	0.17125	4.06473	4.80883e-05	0.00185336
Glud1	4031.06	0.445238	0.10973	4.05759	4.95809e-05	0.0018964
Cyp2j6	624.887	0.51279	0.126412	4.05648	4.98168e-05	0.00190318
Ergic3	1958.66	0.657654	0.162171	4.0553	5.00698e-05	0.00191059
Apoc1	767.154	0.879508	0.216956	4.05386	5.03789e-05	0.00192013
Tifa	386.432	0.533172	0.131563	4.05261	5.06496e-05	0.00192368
Fbxo6	406.727	0.57854	0.142807	4.0512	5.09555e-05	0.00193303
Pmm2	341.491	0.738142	0.182263	4.04986	5.12472e-05	0.00194183
1110038F14Rik	527.637	0.656324	0.162109	4.04867	5.15095e-05	0.0019495
Ddx39b	1553.72	0.539577	0.133311	4.04751	5.17646e-05	0.00195687
Mttp	975.804	-0.535979	0.13257	-4.043	5.27725e-05	0.00199034
Mgll	1559.56	0.67599	0.167626	4.03274	5.51308e-05	0.00206211
Gnai2	2429.17	0.48102	0.119301	4.03197	5.53104e-05	0.00206211
Ten1	386.993	0.584755	0.14501	4.03251	5.51835e-05	0.00206211
Svbp	1478.87	0.684146	0.169757	4.03016	5.57392e-05	0.00207571
Ube3a	10182.8	-0.428908	0.106547	-4.02552	5.68494e-05	0.00210385
Cybb	342.149	0.60354	0.149967	4.02449	5.70981e-05	0.00210938
Irf9	502.957	0.679306	0.168808	4.02413	5.71871e-05	0.00211027
Tnfaip1	1050.24	0.537833	0.13367	4.02358	5.73202e-05	0.00211092
Yif1a	667.184	0.67826	0.168577	4.02344	5.73547e-05	0.00211092
Sdf2	1786.51	0.504268	0.125425	4.02047	5.80828e-05	0.00212401
Rps9	8348.61	0.439738	0.10942	4.01882	5.84897e-05	0.00213169
Gnptg	1054.19	0.516889	0.128629	4.01846	5.85794e-05	0.00213257
Ppil1	467.837	0.695789	0.173381	4.01306	5.99368e-05	0.00216259
Sirt2	1683.99	0.635033	0.158295	4.0117	6.02825e-05	0.00217229
Fbxo9	696.641	0.381842	0.0952363	4.00942	6.08688e-05	0.00218408
Txnip	982.848	0.730849	0.182391	4.00704	6.14846e-05	0.00220374
Laptm4a	1263.29	0.552689	0.138269	3.99719	6.40977e-05	0.00228479
Akr1a1	8386.63	0.631695	0.15808	3.99605	6.44072e-05	0.0022933
Rcbtb2	647.985	0.466531	0.116762	3.99558	6.45357e-05	0.00229536
C230086J09Rik	887.186	-0.595834	0.149196	-3.99363	6.50703e-05	0.0023068
Fabp5	3658.93	0.478204	0.119815	3.9912	6.5741e-05	0.00232803
Ggh	1602.95	0.541512	0.135705	3.99035	6.59751e-05	0.00232871
Mrpl16	853.851	0.628088	0.157391	3.99061	6.5904e-05	0.00232871
Rnf112	994.26	0.606932	0.152139	3.98934	6.62585e-05	0.00233617
Rack1	3662.31	0.402829	0.101039	3.98685	6.6957e-05	0.00235059
Nxt1	546.295	0.600639	0.150785	3.98343	6.7929e-05	0.002377
Ralgapa2	738.525	-0.554395	0.139317	-3.97939	6.90929e-05	0.00241253
Eif4a3	1503.77	0.591987	0.14884	3.97734	6.96898e-05	0.00242815
Rnf144a	1077.67	0.493195	0.124036	3.97622	7.00189e-05	0.00243179
Sumf1	400.904	0.552015	0.138998	3.97139	7.14539e-05	0.00247633
Daam2	548.873	0.448726	0.113054	3.96914	7.21338e-05	0.00249192
2010320M18Rik	671.687	0.565128	0.142396	3.9687	7.22669e-05	0.00249386
Tnfaip8	496.01	0.590512	0.148836	3.96754	7.26197e-05	0.00250338
Kpna2	832.996	0.755817	0.190721	3.96296	7.40277e-05	0.00254921
Btg2	2594.21	1.26361	0.319349	3.95684	7.5949e-05	0.00260983
Ifi204	402.753	0.655773	0.165852	3.95397	7.68635e-05	0.0026329
Ap1s1	1260.96	0.791207	0.200124	3.95357	7.69928e-05	0.00263455
Sall1	363.719	0.570096	0.144238	3.95246	7.73519e-05	0.00264405
Ctnnbl1	449.897	0.727061	0.18398	3.95186	7.7547e-05	0.00264739
Rplp0	11425.5	0.536042	0.13565	3.95165	7.76128e-05	0.00264739
Fam104a	431.282	0.493938	0.125047	3.95003	7.81419e-05	0.00266265
Ecm2	951.191	0.733647	0.185944	3.94552	7.96284e-05	0.00271045
Eif4e2	1253.44	0.526029	0.133517	3.93979	8.15528e-05	0.00276437
Fkbp9	986.905	0.450075	0.114234	3.93993	8.15053e-05	0.00276437
Adamts1	761.294	0.572859	0.145465	3.93813	8.2118e-05	0.00277773
9330162G02Rik	5398.91	-0.481098	0.122206	-3.93677	8.25849e-05	0.00279061
Mrps6	971.226	0.652991	0.165987	3.93399	8.3546e-05	0.0028126
Lbh	521.03	0.527906	0.134253	3.93217	8.41828e-05	0.00282696
Ak2	768.999	0.61443	0.156364	3.92949	8.51253e-05	0.00285271
1600012H06Rik	455.012	0.482288	0.122776	3.92819	8.5588e-05	0.00286526
Arpc4	1005.82	0.818136	0.208366	3.92643	8.62154e-05	0.00288032
Nudt9	981.03	0.532337	0.135779	3.92062	8.83213e-05	0.00293257
Gbp2	518.316	0.942793	0.24059	3.91868	8.90363e-05	0.0029533
Psmc4	3922.36	0.649206	0.165989	3.91114	9.1862e-05	0.00303771
Mcl1	1643.06	0.474377	0.121342	3.90942	9.25199e-05	0.00305325
Cst3	137377	0.614298	0.157182	3.90821	9.29838e-05	0.00306545
Hnrnpab	551.664	0.54087	0.1385	3.9052	9.41488e-05	0.0031007
Ccnd1	576.474	0.914739	0.234385	3.90273	9.51142e-05	0.00312933
Sulf1	363.354	0.747215	0.19159	3.90006	9.61672e-05	0.00315438
Gm49674	384.123	-0.620322	0.159074	-3.89958	9.63597e-05	0.00315751
Scrg1	6836.3	0.429064	0.110052	3.89875	9.66906e-05	0.00315879
Jpt1	3157.25	0.683058	0.175179	3.89919	9.65153e-05	0.00315879
Eef1akmt1	1368.46	0.539766	0.138782	3.88929	0.000100536	0.00326025
Capzb	5504.63	0.644193	0.165652	3.88884	0.000100726	0.00326108
Cyth2	442.636	0.471926	0.121444	3.88594	0.000101936	0.00329042
Yipf1	796.734	0.658724	0.169621	3.88351	0.000102961	0.00331691
Ift74	2039.14	0.383641	0.0987978	3.88309	0.000103136	0.00331926
Mapre1	5247.09	0.556931	0.143517	3.88061	0.000104196	0.00334673
Cops6	3029.73	0.714595	0.1842	3.87945	0.000104694	0.00335943
Znfx1	437.447	0.548514	0.141506	3.87627	0.000106069	0.00339683
Tagln3	8071.09	0.602584	0.155493	3.87532	0.000106485	0.0034038
Mrpl2	996.315	0.66905	0.1727	3.87405	0.000107042	0.00341452
Psat1	2052.99	0.668879	0.172906	3.86846	0.000109524	0.00347037
Tab2	1752.82	0.404632	0.104614	3.86786	0.000109795	0.00347165
Abhd4	1931.63	0.535887	0.138541	3.86807	0.000109701	0.00347165
Tmsb4x	166927	0.548427	0.141822	3.86702	0.000110174	0.00347684
Mtfr1l	1201.64	0.645046	0.166885	3.86521	0.000110992	0.00349588
Tmem179b	522.113	0.525056	0.135957	3.86193	0.000112494	0.00353632
Bdnf	2552.11	0.827521	0.214515	3.85764	0.000114489	0.00358514
Alox5ap	491.08	0.732754	0.189939	3.85785	0.000114391	0.00358514
Diaph3	305.909	0.492102	0.12755	3.85809	0.000114275	0.00358514
H2-K1	1475.99	0.459212	0.119208	3.8522	0.00011706	0.00364457
Errfi1	677.8	0.744675	0.19342	3.85003	0.000118101	0.00366294
Caprin2	341.642	-0.461954	0.119982	-3.8502	0.000118021	0.00366294
Lamp2	8350.15	0.547287	0.142183	3.84917	0.000118517	0.00366533
Akr1b3	771.254	0.548273	0.142599	3.84486	0.000120619	0.00371267
Ank	3099.89	0.412328	0.107248	3.84463	0.000120736	0.00371275
Il6st	1320.97	0.457904	0.119143	3.84331	0.000121384	0.00372563
Atp11b	2352.94	-0.365739	0.0951973	-3.84191	0.000122082	0.00373998
Slc43a3	348.486	0.498516	0.129909	3.83742	0.000124335	0.00378754
Mrpl51	3179.52	0.428748	0.111738	3.8371	0.000124498	0.00378897
Ero1l	2479.28	-0.676944	0.176487	-3.83566	0.000125226	0.00380539
Slc25a39	394.782	0.682189	0.177981	3.83294	0.000126622	0.00383564
S100b	1822.97	0.55627	0.1455	3.82318	0.000131743	0.00397224
Rab1b	1217.49	0.844164	0.220842	3.82249	0.000132112	0.00397596
Hnrnpa1	1465.28	0.523631	0.137029	3.82132	0.00013274	0.00398747
U2af1	1425.26	0.524012	0.137165	3.82031	0.000133282	0.00399638
Tpm4	1300.38	0.461803	0.120914	3.81926	0.000133853	0.00399871
Nktr	3851.23	-0.329842	0.0863528	-3.8197	0.000133615	0.00399871
Zyx	318.12	0.579269	0.151706	3.81837	0.000134336	0.00400947
Ginm1	1848.78	0.561351	0.147024	3.8181	0.000134485	0.00401022
Ift43	573.405	0.50501	0.132294	3.81732	0.00013491	0.00401919
Faf2	1811.51	0.488245	0.128087	3.81181	0.000137951	0.00410042
Eif3i	2794.87	0.543051	0.142494	3.81106	0.000138372	0.00410728
1810058I24Rik	1902.3	0.532005	0.13962	3.81038	0.000138753	0.00411106
Cyfip1	3512.45	0.588139	0.154374	3.80983	0.000139064	0.00411639
Psmb6	8015.34	0.508927	0.13371	3.8062	0.00014112	0.00416221
Prdx4	1203.89	0.474155	0.124706	3.80219	0.000143421	0.00420713
Ampd3	376.027	0.501311	0.131918	3.80017	0.000144598	0.00423022
Nsun6	415.916	-0.431948	0.113763	-3.79693	0.0001465	0.00426662
Pole3	1057.83	0.458166	0.120728	3.79502	0.00014763	0.00428581
Lmo4	1230.28	0.495356	0.130634	3.79195	0.00014947	0.00431455
Dcxr	589.782	0.652644	0.172324	3.7873	0.00015229	0.00437706
Ppp1ca	2595.69	0.773726	0.204441	3.7846	0.000153957	0.0044048
Gins4	497.312	0.648871	0.171664	3.77988	0.000156902	0.00447566
Ldah	1514.83	0.529546	0.140101	3.77975	0.000156985	0.00447566
Gpatch4	406.28	0.635915	0.168317	3.77807	0.000158048	0.00448628
Id1	559.387	0.592595	0.156928	3.77623	0.000159221	0.00449433
Abcd3	1828.04	0.43032	0.113959	3.7761	0.000159301	0.00449433
Lcn2	1683.04	0.862742	0.228596	3.77408	0.000160597	0.00452305
Rpl18	3952.38	0.374637	0.0993096	3.77242	0.000161675	0.00454945
Tbcb	1788.13	0.606136	0.160716	3.77147	0.000162289	0.00455883
Slc9a9	315.178	0.451982	0.119927	3.76879	0.000164038	0.00459813
Ppt1	3607.89	0.630767	0.167541	3.76486	0.000166642	0.00464893
Iah1	483.12	0.585404	0.155932	3.75423	0.000173873	0.00482168
Palld	460.24	0.468641	0.125005	3.74899	0.000177551	0.00489702
Ddah2	352.286	0.613781	0.163706	3.74928	0.000177342	0.00489702
Ssr4	2652.86	0.546925	0.145879	3.74917	0.000177422	0.00489702
Nek9	689.872	0.37705	0.100625	3.74709	0.000178898	0.00492317
Nol12	707.649	0.601581	0.160615	3.74548	0.000180052	0.00494656
Cd46	327.277	-0.654421	0.174807	-3.74367	0.000181352	0.00496965
Mipol1	384.465	-0.463727	0.123904	-3.74263	0.000182104	0.00498607
Coro1a	778.897	0.672196	0.179643	3.74185	0.000182672	0.00498891
Tmem219	310.998	0.523545	0.139932	3.74143	0.000182977	0.00498891
9530068E07Rik	1290.45	0.536319	0.143341	3.74157	0.000182873	0.00498891
Tasor	2768.53	-0.370939	0.0992202	-3.73855	0.000185088	0.00503381
Junb	311.828	0.921159	0.24694	3.7303	0.000191254	0.00514973
Snx6	4147.36	0.484788	0.130071	3.72709	0.000193706	0.00519422
Ppp1cc	660.965	0.549818	0.14779	3.72027	0.000199013	0.00531898
Cfl1	19461.7	0.823202	0.221435	3.71757	0.000201147	0.00536717
Taf13	3900.51	0.661628	0.178002	3.71696	0.000201631	0.00537125
Ly6e	3759.57	0.884187	0.237932	3.71613	0.000202296	0.00538013
Commd4	2031.53	0.526705	0.141802	3.71437	0.000203712	0.00540453
Cct3	2099.08	0.462992	0.124742	3.71158	0.000205967	0.00544212
Ciao2a	3098.03	0.530016	0.142799	3.71162	0.00020594	0.00544212
Ptrh2	1075.31	0.469745	0.126551	3.71191	0.000205702	0.00544212
Slc15a2	716.179	0.509612	0.137437	3.70797	0.000208926	0.00550972
Puf60	1020.7	0.671249	0.181115	3.7062	0.00021039	0.00554095
Inka2	487.844	0.825357	0.222747	3.70536	0.000211087	0.00555029
Erp29	1147.62	0.439957	0.118927	3.69937	0.000216132	0.00563278
3110080E11Rik	480.08	-0.602131	0.163094	-3.69192	0.000222565	0.00576804
Faap20	517.773	0.509329	0.138003	3.69071	0.000223629	0.005791
Gm37407	528.578	-0.445701	0.12083	-3.68865	0.000225447	0.00582413
9330121K16Rik	610.65	-0.460826	0.125103	-3.68358	0.000229977	0.00590389
Trp53	367.983	0.469721	0.127549	3.68266	0.000230813	0.00592038
Tor1b	637.787	0.533241	0.144875	3.68069	0.000232606	0.00595534
Alas1	488.366	0.457127	0.124201	3.68056	0.000232727	0.00595534
Ganab	972.809	0.499171	0.135708	3.67826	0.000234829	0.00599106
Sgk1	1595.45	0.842792	0.229144	3.678	0.000235067	0.00599163
Nfasc	1321.84	0.534946	0.14546	3.67761	0.000235432	0.00599301
Fubp1	4193.62	-0.389027	0.105851	-3.67523	0.000237638	0.00601936
Polr3h	706.13	0.649495	0.177029	3.66886	0.000243639	0.00613784
Ebp	499.421	0.623953	0.170117	3.66778	0.000244668	0.00615901
Gas6	762.195	0.501493	0.136751	3.66719	0.000245233	0.00616843
Rpn2	2112.58	0.508612	0.138873	3.66242	0.000249845	0.00625368
Hspb6	934.267	0.741244	0.202382	3.66261	0.000249663	0.00625368
Dbnl	489.496	0.644189	0.175915	3.66193	0.000250321	0.00625764
Adgrb3	2448.58	-0.348335	0.0951427	-3.66119	0.000251051	0.00627107
Phactr2	558.285	0.743563	0.203263	3.65813	0.000254064	0.00632347
Olig1	424.723	0.817685	0.223584	3.65718	0.000255004	0.00633767
Etfa	3591.14	0.645963	0.176644	3.65686	0.000255327	0.00633885
Reep3	1268.36	0.415865	0.11378	3.65498	0.000257198	0.00636585
Irgm1	502.043	0.677185	0.185444	3.65169	0.00026052	0.00642359
Psph	1398.73	0.559025	0.153102	3.65133	0.000260891	0.00642785
Bax	872.71	0.640196	0.175418	3.64954	0.000262712	0.00646782
Med8	1228.04	0.551852	0.151239	3.64887	0.000263398	0.0064798
H1f2	740.679	0.602379	0.165303	3.64409	0.000268342	0.0065542
Scg3	10909	0.46391	0.127368	3.64228	0.000270239	0.00657831
Med7	1329.24	0.626903	0.17221	3.64034	0.000272274	0.00661792
Psmd7	3967.48	0.6238	0.171435	3.6387	0.00027402	0.00665041
Nudt7	325.955	0.599432	0.16484	3.63645	0.00027642	0.0066787
H2aw	467.313	0.526297	0.144725	3.63654	0.000276322	0.0066787
Eif5a	3525.44	0.833645	0.229245	3.63648	0.000276386	0.0066787
Cirbp	2125.34	0.624746	0.171971	3.63286	0.000280295	0.00674938
Sft2d1	1595.26	0.471345	0.129807	3.63111	0.000282205	0.00678817
Srrt	512.154	0.52464	0.144559	3.62924	0.000284251	0.00681634
Mcur1	740.327	0.556305	0.153299	3.6289	0.000284635	0.00681634
Gyg	1079.31	0.725787	0.200145	3.6263	0.000287517	0.00686509
Emp2	843.312	0.585118	0.161347	3.62646	0.000287331	0.00686509
Snapc5	1425.8	0.420839	0.116085	3.62528	0.000288651	0.00688711
Mrpl19	867.032	0.687849	0.189806	3.62395	0.000290138	0.00691243
Gab1	538.082	0.450761	0.124459	3.62177	0.000292593	0.00695053
Slc38a1	4174.18	0.371359	0.102531	3.62193	0.00029241	0.00695053
Znhit1	908.311	0.586366	0.162006	3.61941	0.000295275	0.00698867
Bdh2	850.479	0.540939	0.14952	3.61784	0.00029707	0.00702604
Jagn1	1306.12	0.593063	0.163947	3.61741	0.000297568	0.0070327
Dnajc3	1678.36	0.430195	0.118969	3.61602	0.000299169	0.00705843
Apod	2145.72	0.897654	0.248252	3.6159	0.000299309	0.00705843
Hacd2	1100.1	0.681245	0.188469	3.61463	0.000300778	0.00708792
Gm44829	824.791	-0.59524	0.164941	-3.60879	0.000307624	0.00720898
Gm5617	531.541	0.527524	0.14618	3.60874	0.000307691	0.00720898
Nedd9	490.777	0.435146	0.120593	3.6084	0.000308092	0.00721317
Chmp1a	668.084	0.798525	0.221431	3.6062	0.000310719	0.00724335
Rit1	933.197	0.567022	0.15741	3.60221	0.000315525	0.00732908
Rab35	374.904	0.539951	0.149967	3.60047	0.000317641	0.00735699
Dbx2	600.636	0.544506	0.151239	3.60029	0.00031786	0.00735699
Thap7	491.109	0.651005	0.180805	3.60058	0.000317506	0.00735699
Vps36	1321.64	0.469335	0.130455	3.59767	0.000321079	0.0074262
Septin10	393.785	0.39853	0.1108	3.59684	0.000322112	0.00743949
Dap	300.055	0.653621	0.181826	3.59475	0.000324698	0.00748858
Mydgf	1076.76	0.576895	0.160495	3.59447	0.000325059	0.00749157
Afg1l	474.015	0.575515	0.160186	3.59279	0.000327158	0.00751862
Slc44a1	1817.48	0.458681	0.127692	3.5921	0.000328027	0.00751893
Rassf4	408.664	0.481602	0.134183	3.58913	0.000331783	0.00757665
B4galt1	336.392	0.588286	0.163996	3.58719	0.000334267	0.00762264
Aamp	1493.91	0.63406	0.176793	3.58644	0.000335218	0.00763366
Pop7	864.241	0.538811	0.150235	3.58644	0.00033522	0.00763366
Vps35l	852.186	0.451423	0.126078	3.58051	0.00034292	0.00778716
Wdr53	318.726	0.618065	0.17266	3.57966	0.000344039	0.00780711
Rsu1	2189.47	0.610898	0.170705	3.57868	0.00034533	0.00783094
Atox1	4748.98	0.434041	0.121319	3.5777	0.000346632	0.00785418
Nt5c3b	685.717	0.636374	0.17788	3.57754	0.000346839	0.00785418
Lman2	887.643	0.611352	0.171134	3.57235	0.000353794	0.00797277
Maged2	590.821	0.481069	0.134747	3.57018	0.000356741	0.00801693
Gstk1	493.645	0.498319	0.139711	3.56678	0.000361391	0.00809901
Mageh1	319.78	0.47267	0.132512	3.56699	0.000361109	0.00809901
Cttn	1565.82	0.540292	0.151543	3.56527	0.000363479	0.00813457
Gng5	5030.87	0.468878	0.131525	3.56494	0.000363934	0.00813914
Ube2d-ps	569.941	0.573461	0.160918	3.5637	0.000365669	0.00815882
Erap1	428.849	0.53019	0.14881	3.56287	0.000366829	0.00815882
Gm47283	349.272	-0.558924	0.156881	-3.56273	0.000367019	0.00815882
Bicd1	3516.76	-0.315774	0.0886595	-3.56166	0.000368523	0.00816863
Tapbp	536.987	0.467986	0.131472	3.55958	0.000371444	0.00821654
Psma4	4394	0.3759	0.105667	3.55739	0.000374556	0.00826849
Mrpl49	1479.61	0.605185	0.170139	3.557	0.000375109	0.00826946
Nxf1	677.458	0.477703	0.134296	3.5571	0.00037497	0.00826946
Dpm2	1489.39	0.602335	0.169452	3.5546	0.000378548	0.00831705
Fbxo22	642.398	0.586844	0.165155	3.5533	0.000380436	0.00834158
Rab8a	2042.84	0.49331	0.138906	3.55139	0.000383196	0.00838077
Lsp1	554.047	0.649784	0.183125	3.5483	0.000387723	0.00844436
Wipi1	458.807	0.56003	0.15792	3.5463	0.000390681	0.00848976
Card19	344.496	0.633139	0.178602	3.54497	0.000392653	0.00852315
Fxyd6	1906.94	0.680893	0.192233	3.54203	0.000397064	0.00861314
Sfxn1	1618.63	0.420759	0.118845	3.54039	0.000399531	0.00866087
Ankrd40	1013.26	0.459237	0.129747	3.53948	0.00040092	0.00868518
Ppp1r11	2427.19	0.514645	0.145441	3.53851	0.000402396	0.00871133
Leprot	934.795	0.579105	0.16372	3.53716	0.000404454	0.00873842
Gpr34	1302.73	0.742645	0.210132	3.53419	0.000409026	0.00882545
Leo1	1155.28	0.481609	0.136366	3.53175	0.000412823	0.00888376
Lgals8	718.391	0.40519	0.114725	3.53185	0.000412667	0.00888376
Tpd52l2	2472.12	0.523704	0.148507	3.52647	0.000421142	0.00897947
Itgb1	1641.68	0.313236	0.088934	3.52212	0.000428118	0.00908646
Dnajb11	1078.48	0.598975	0.170169	3.51988	0.000431743	0.00915143
Ski	1292.17	0.361559	0.102755	3.51867	0.000433724	0.00917545
Gps1	1188.04	0.639796	0.181854	3.51819	0.000434494	0.00918576
Fis1	4286.61	0.499309	0.142074	3.51443	0.0004407	0.00928071
Idnk	795.767	0.568286	0.161732	3.51376	0.000441817	0.00929819
Galk2	515.772	0.564085	0.160603	3.51229	0.000444258	0.00934352
Pdlim4	616.34	0.629903	0.179391	3.51135	0.000445839	0.00936464
Cyp20a1	466.443	0.529799	0.150974	3.5092	0.00044945	0.00942123
Gps2	313.172	0.483493	0.137784	3.50906	0.000449694	0.00942123
Ftsj3	724.861	0.476687	0.135887	3.50797	0.000451541	0.00944775
BC004004	1569.35	0.600103	0.171088	3.50756	0.00045223	0.00945606
Blvra	992.688	0.417826	0.119142	3.50697	0.000453242	0.00946503
Pccb	739.88	0.477527	0.136219	3.50559	0.000455597	0.00949589
Prelid3b	988.086	0.621878	0.17751	3.50334	0.000459461	0.00957028
Wdr26	3460.54	0.341453	0.0975041	3.50194	0.000461885	0.00959963
Mas1	356.756	0.505102	0.144246	3.50167	0.000462348	0.00959963
Gm44562	696.608	-0.638372	0.182543	-3.4971	0.000470345	0.0097098
Ndufb7	5660.58	0.422644	0.120885	3.49626	0.00047183	0.00972351
Nnat	1842.22	0.900903	0.25797	3.49228	0.000478909	0.00980999
Tex264	778.653	0.523207	0.149823	3.49216	0.000479126	0.00980999
Eif2b2	630.55	0.692628	0.1986	3.48755	0.000487468	0.00994318
Hnrnpk	7841.3	0.482423	0.138382	3.48618	0.000489979	0.00994684
Naga	369.214	0.495182	0.141998	3.48724	0.000488027	0.00994684
Igsf11	712.362	0.518967	0.148867	3.48611	0.000490098	0.00994684
Ubxn1	1535.74	0.528022	0.151428	3.48695	0.000488569	0.00994684
Timm17b	432.199	0.605163	0.173704	3.48388	0.000494204	0.0100114
Fkbp8	1175.27	0.686271	0.197178	3.48047	0.000500541	0.0101145
Il18	943.917	0.485989	0.139628	3.48059	0.000500311	0.0101145
1700123O20Rik	1009.82	0.600813	0.172664	3.47966	0.000502041	0.0101385
Gm4924	598.018	-0.461756	0.132717	-3.47926	0.000502799	0.0101475
Rpa1	904.036	0.435093	0.125134	3.47703	0.000507006	0.0102134
Vps28	5091.61	0.482696	0.138849	3.4764	0.000508199	0.0102311
Hsdl2	1553.82	0.451303	0.12984	3.47584	0.000509264	0.0102355
Borcs7	1251.63	0.484666	0.139446	3.47564	0.000509626	0.0102355
Psmb2	7275.46	0.562476	0.161883	3.47459	0.000511635	0.0102664
Sgpl1	632.116	0.485987	0.139894	3.47397	0.000512813	0.0102794
Man2b1	795.416	0.455759	0.131209	3.47353	0.000513662	0.01029
Urod	965.055	0.570684	0.1644	3.47132	0.00051791	0.0103624
Ubb	56532.9	0.553204	0.159464	3.46915	0.00052211	0.0104143
Abcf2	731.087	0.65034	0.187509	3.46831	0.000523743	0.010417
Tmem176a	2045.83	0.697987	0.201223	3.46871	0.000522957	0.010417
Aopep	919.287	0.816282	0.23539	3.46778	0.000524779	0.0104227
Ass1	510.049	0.579646	0.167201	3.46677	0.000526759	0.0104376
Nup85	418.47	0.518847	0.149668	3.46664	0.000526997	0.0104376
Tmem106c	849.598	0.610935	0.176219	3.4669	0.000526493	0.0104376
Pin1	2841.31	0.537941	0.155261	3.46476	0.000530704	0.0104763
Bphl	1970.61	0.52144	0.150578	3.46293	0.000534327	0.0105223
Psmc3	4035.95	0.496068	0.143259	3.46274	0.000534712	0.0105235
Abhd11	476.159	0.620889	0.179355	3.46179	0.000536592	0.0105507
Vamp3	1169.24	0.594146	0.171656	3.46125	0.000537664	0.0105619
Stat3	1544.87	0.502704	0.145259	3.46074	0.000538695	0.0105634
Angpt1	626.585	0.46352	0.133982	3.45957	0.00054104	0.0105966
Gabarap	6228.74	0.461885	0.133537	3.45886	0.000542473	0.0106119
Gna12	511.412	0.560583	0.162218	3.45574	0.000548777	0.0106851
Ttc14	3621.1	-0.335931	0.0972223	-3.45529	0.000549706	0.0106954
Sdf4	4148.52	0.532494	0.154153	3.45433	0.000551656	0.0107141
Gm42770	648.431	-0.691991	0.200396	-3.45313	0.000554128	0.0107428
Bbof1	430.482	-0.429302	0.124317	-3.45328	0.000553824	0.0107428
Nacc2	1022.91	0.43126	0.124949	3.45148	0.000557531	0.0107909
Lpl	2301.23	0.681968	0.197581	3.45159	0.000557292	0.0107909
Otub2	384.22	0.522954	0.151564	3.45039	0.000559776	0.0108173
Gnl2	1822.52	0.325476	0.0943644	3.44914	0.000562378	0.0108445
Gtf2f2	871.639	0.439764	0.1276	3.44643	0.000568043	0.010928
Gm32856	320.736	-0.499976	0.145109	-3.44553	0.000569944	0.0109514
Slc35b1	2165.39	0.590532	0.17151	3.44313	0.000575025	0.0110221
Hmces	364.072	0.505479	0.146867	3.44175	0.000577972	0.0110533
Sgf29	425.319	0.567385	0.165025	3.43817	0.000585657	0.0111739
Disp2	1397.74	0.423581	0.123288	3.4357	0.000591029	0.0112527
Gm38393	1016.91	-0.517694	0.150684	-3.43563	0.00059117	0.0112527
Traf7	353.663	0.393053	0.11444	3.43458	0.000593464	0.0112753
Tmem237	1404.7	0.547712	0.159558	3.43268	0.000597643	0.011303
Sec13	2023.29	0.559605	0.163062	3.43185	0.000599478	0.011315
Mrpl40	1130.83	0.496482	0.144673	3.43176	0.000599669	0.011315
Crem	1177.16	0.472047	0.137604	3.43047	0.000602536	0.0113493
G6pdx	678.129	0.511378	0.149091	3.42996	0.000603665	0.0113574
Nbeal1	2074.44	-0.336117	0.0980405	-3.42835	0.000607267	0.0114119
Cntn3	304.827	-0.67271	0.196308	-3.42681	0.000610714	0.0114304
Ltv1	418.454	0.607774	0.17735	3.42697	0.000610363	0.0114304
Jam2	1287.36	0.458493	0.133787	3.42704	0.000610207	0.0114304
Nubp2	572.127	0.644149	0.188034	3.42571	0.0006132	0.0114703
Uqcrc1	3756.44	0.698815	0.204008	3.42543	0.000613831	0.0114754
Gm47483	316.532	-0.422625	0.123411	-3.42453	0.00061587	0.0114806
Kcnq1ot1	6509.82	-0.508545	0.148655	-3.42097	0.000623972	0.0115983
Net1	362.838	0.733291	0.214346	3.42106	0.000623765	0.0115983
Pdlim7	1074.89	0.701969	0.205216	3.42064	0.000624736	0.0115992
Nop56	1606.53	0.528648	0.154745	3.41624	0.000634919	0.0117547
Gm38260	758.203	-0.606418	0.177558	-3.41532	0.000637068	0.0117743
Gm36952	371.223	-0.456541	0.133727	-3.41399	0.0006402	0.0118096
Nif3l1	694.684	0.597657	0.175068	3.41385	0.00064052	0.0118096
Trim28	1324.33	0.382843	0.112163	3.41327	0.000641883	0.0118096
Gm43341	377.406	-0.726821	0.213044	-3.4116	0.000645823	0.0118599
Mcrs1	474.797	0.635108	0.186167	3.41149	0.000646082	0.0118599
Mrpl37	632.336	0.711565	0.208632	3.41063	0.000648132	0.011864
Fbxo7	557.445	0.509139	0.149276	3.41072	0.000647917	0.011864
Ptpn1	414.65	0.557227	0.163605	3.40592	0.000659404	0.0120162
Snap23	866.651	0.404168	0.118705	3.4048	0.000662123	0.0120454
Med17	548.878	0.38971	0.114477	3.40427	0.000663421	0.0120575
H2bc4	4089.15	0.541525	0.159137	3.40289	0.000666775	0.0121029
Tsc22d1	8585.72	0.670063	0.196977	3.40174	0.000669585	0.0121323
Tex261	592.214	0.53316	0.156758	3.40117	0.000670984	0.0121454
Ggt7	414.925	0.491285	0.144514	3.39955	0.00067496	0.0121927
Rpl7l1	1722.62	0.599988	0.176493	3.3995	0.000675097	0.0121927
Hmgcl	937.047	0.484556	0.142625	3.3974	0.00068029	0.012266
Naaa	857.385	0.534071	0.157233	3.39668	0.000682086	0.0122776
Selenof	14462.3	0.568524	0.167397	3.39625	0.000683157	0.0122836
Gm43300	394.35	-0.537375	0.15825	-3.39572	0.000684475	0.0123005
Ttyh1	3124.9	0.471728	0.138961	3.39468	0.000687087	0.0123406
Eif4a1	3099.13	0.512933	0.151164	3.39323	0.000690744	0.0123954
Plk2	2753.27	0.583446	0.171965	3.39281	0.000691802	0.0123978
Insig1	574.864	-0.514658	0.151748	-3.39154	0.000695018	0.0124146
Bub3	2213.33	0.573151	0.168977	3.3919	0.000694101	0.0124146
Rab11b	1719.78	0.695511	0.20509	3.39124	0.000695764	0.0124146
Mrpl17	1713.42	0.471125	0.139116	3.38655	0.000707767	0.0125729
Ctdnep1	404.566	0.532344	0.157182	3.3868	0.000707142	0.0125729
Hmgn2	5075.65	0.59152	0.174712	3.38569	0.000709983	0.0125848
Eif2b4	500.157	0.591891	0.174814	3.38582	0.000709655	0.0125848
Mocs2	2957.96	0.508295	0.150196	3.38422	0.000713815	0.0126251
Prr13	1962.83	0.66056	0.19526	3.38297	0.000717064	0.0126619
Cuta	1397.69	0.567178	0.167717	3.38177	0.000720211	0.0126901
Tspan31	1716.8	0.776681	0.229697	3.38134	0.000721339	0.0127028
Galt	564.509	0.657714	0.194631	3.37929	0.000726733	0.0127655
Mrpl28	3416.28	0.557525	0.164985	3.37924	0.000726861	0.0127655
Ufc1	2984.42	0.508357	0.150465	3.37856	0.000728661	0.0127833
Bckdk	342.277	0.654013	0.193588	3.37838	0.000729152	0.012785
Ppp4c	450.224	0.665073	0.196896	3.37779	0.000730705	0.0127922
Gpd2	3012.04	0.403407	0.119492	3.37601	0.00073545	0.0128468
Gm4876	344.712	0.522368	0.154826	3.3739	0.000741116	0.0129111
Gnpat	891.242	0.489811	0.145188	3.37363	0.000741838	0.0129167
Myo1e	334.364	0.51468	0.152598	3.37278	0.000744131	0.0129258
Mpv17	598.938	0.459154	0.136167	3.37199	0.000746277	0.0129524
Fam135a	1229.42	-0.344576	0.102226	-3.37073	0.000749689	0.0129977
Sik3	968.732	0.346092	0.102709	3.36963	0.000752687	0.0130333
Creb3	1561.12	0.586652	0.174172	3.36823	0.000756528	0.013083
Ak1	811.791	0.488333	0.145023	3.36728	0.000759122	0.0130844
Aurkaip1	3843.64	0.456644	0.135608	3.36739	0.000758828	0.0130844
Oaz1	12133.7	0.556081	0.165139	3.36736	0.000758926	0.0130844
Slc25a17	2711.79	0.609081	0.180891	3.36712	0.000759586	0.0130854
Rrp1	2739.52	0.596522	0.177171	3.36693	0.000760104	0.0130874
Timp3	461.038	0.55206	0.164005	3.36611	0.000762377	0.0131148
Mrps23	881.36	0.551434	0.163822	3.36606	0.000762503	0.0131148
Nfe2l2	1488.27	0.384223	0.114153	3.36586	0.000763058	0.0131174
Ino80c	329.625	0.535312	0.159087	3.3649	0.000765717	0.0131561
Cox19	1060.78	0.52026	0.154641	3.36432	0.000767334	0.0131685
1810037I17Rik	8207.29	0.370445	0.110165	3.36262	0.000772063	0.0132183
Actb	29569.7	0.570138	0.169554	3.36258	0.000772181	0.0132183
Zc3hav1	571.198	0.577659	0.17185	3.36142	0.000775441	0.0132392
Tmem234	2318.11	0.583737	0.173756	3.35953	0.00078076	0.013302
Rbm8a	2326.38	0.38174	0.113754	3.35584	0.000791233	0.0134101
Myo5b	563.048	0.702937	0.209551	3.35449	0.000795128	0.013455
Riiad1	526.298	0.47563	0.141859	3.35284	0.00079987	0.0135071
Ccndbp1	1599.93	0.586367	0.174908	3.35243	0.000801044	0.0135129
Adipor1	1721.4	0.466207	0.139105	3.35148	0.000803803	0.0135524
Ndst1	1043.87	0.551667	0.164629	3.35097	0.0008053	0.0135706
Pa2g4	2108.34	0.438971	0.131066	3.34924	0.000810338	0.013585
Rars	1425.89	0.517098	0.15436	3.34995	0.00080827	0.013585
H3f3b	30729.8	0.542718	0.162016	3.34978	0.000808748	0.013585
Ugdh	1280.92	0.426488	0.127432	3.34678	0.00081757	0.013685
Bscl2	1261.03	0.512624	0.153196	3.34619	0.000819298	0.0137069
Map1lc3a	1046.45	0.560516	0.167525	3.34586	0.000820284	0.0137163
Vps33a	667.494	0.421067	0.125898	3.34452	0.000824255	0.0137563
B2m	25332.1	0.557863	0.16685	3.34349	0.000827305	0.0137982
Usp38	599.643	0.333688	0.0998292	3.34259	0.000830013	0.0138292
Park7	5869.64	0.532747	0.159415	3.34189	0.000832099	0.0138568
Gfra1	651.643	0.525533	0.157398	3.33888	0.000841157	0.013979
Jtb	2052.81	0.611098	0.183114	3.33726	0.000846092	0.0140251
Vcam1	553.205	0.470939	0.141145	3.33657	0.000848204	0.0140458
Hs6st2	440.029	-0.752125	0.225494	-3.33546	0.000851597	0.0140876
Exosc4	679.734	0.589887	0.177031	3.33212	0.00086188	0.0141711
Nfkbia	669.683	0.543954	0.163279	3.33145	0.000863952	0.0141836
Ncstn	483.338	0.562235	0.16882	3.33037	0.000867301	0.0142242
Cacng4	448.57	0.499793	0.150126	3.32916	0.000871093	0.0142576
Ccm2	357.961	0.639684	0.192163	3.32886	0.000872015	0.0142655
Ddx56	498.163	0.635901	0.191084	3.32785	0.000875181	0.014294
BC003965	1075.88	0.534918	0.160988	3.32272	0.000891449	0.0144668
Mex3b	309.634	0.566793	0.17061	3.32217	0.000893212	0.0144794
Mid1ip1	577.471	0.487258	0.146674	3.32205	0.000893592	0.0144794
Cuedc2	2159.84	0.57225	0.172455	3.31825	0.000905828	0.014627
Cpq	601.043	0.494217	0.149084	3.31503	0.000916333	0.0147307
Itprid2	1294.85	0.335197	0.101194	3.31243	0.000924889	0.0148211
Psma7	8053.33	0.391322	0.118146	3.31219	0.000925671	0.0148211
Smim20	814.944	0.461518	0.139392	3.31094	0.000929839	0.014845
Surf4	1005.72	0.571926	0.172781	3.31013	0.000932536	0.0148734
Mpi	485.768	0.570969	0.172504	3.30988	0.00093335	0.0148791
Smarcb1	867.904	0.517294	0.156309	3.30942	0.000934879	0.0148815
Coa3	5525.14	0.510192	0.154159	3.30952	0.000934565	0.0148815
Babam1	846.344	0.670269	0.202562	3.30895	0.000936463	0.0148994
Eif6	1194.38	0.625968	0.189207	3.30837	0.0009384	0.0149157
Ecd	591.075	0.468464	0.141794	3.30383	0.000953733	0.0150782
Prdx2	9487.48	0.412837	0.124998	3.30274	0.000957461	0.0151224
Psmc5	4964.37	0.635965	0.192565	3.3026	0.000957943	0.0151226
Ddx46	1774.23	0.365582	0.110789	3.29981	0.000967503	0.01522
Sf3a3	1322.32	0.457887	0.138787	3.2992	0.000969613	0.0152328
2010001A14Rik	467.663	0.450388	0.136537	3.29866	0.000971473	0.0152463
Pef1	450.839	0.544443	0.165128	3.29709	0.000976915	0.0153179
Arpc5	8886.23	0.735559	0.223139	3.29642	0.000979261	0.015322
Ubn2	2079.67	-0.314241	0.0953348	-3.29618	0.000980082	0.015322
Nagk	891.959	0.543645	0.164918	3.29646	0.000979129	0.015322
Cdk2ap2	916.227	0.626523	0.19009	3.29593	0.000980953	0.015322
Rida	14068.8	0.434543	0.131856	3.2956	0.000982133	0.0153331
Uba6	1015.85	-0.343292	0.104207	-3.29432	0.000986608	0.0153881
Kiz	323.765	0.52492	0.159396	3.29317	0.000990641	0.0154197
Tmem100	1350.46	0.478827	0.145486	3.29123	0.000997515	0.0154678
Ak6	523.27	0.520154	0.158074	3.29058	0.000999815	0.0154678
Slc35a2	578.875	0.586799	0.178308	3.29093	0.000998585	0.0154678
Lamtor4	1338.91	0.431186	0.131047	3.29033	0.00100071	0.0154743
Eif5	4986.72	0.297431	0.0904228	3.28933	0.00100425	0.0155216
Peli2	710.496	0.368683	0.112162	3.28706	0.0010124	0.015618
Cfh	1012.65	0.511312	0.155591	3.28625	0.00101531	0.0156479
Dtx4	377.249	0.478861	0.145829	3.28372	0.00102447	0.0157592
Commd7	729.292	0.694507	0.211626	3.28177	0.00103158	0.0158391
Hadha	1638.19	0.398726	0.121498	3.28176	0.00103162	0.0158391
Tns3	561.796	0.439889	0.13416	3.27885	0.0010423	0.0159504
Nme7	852.446	0.567365	0.173073	3.27818	0.0010448	0.0159651
Bcan	596.009	0.501641	0.1532	3.27442	0.0010588	0.0161348
Irf2bpl	778.774	0.401177	0.122611	3.27194	0.00106814	0.0162234
Qrich1	1359.11	0.345589	0.105642	3.27132	0.00107046	0.0162435
Psap	1411.75	0.504503	0.15429	3.26983	0.00107613	0.0163091
Map4k4	3243.35	0.373538	0.114269	3.26895	0.00107949	0.0163339
Ythdc2	1027.8	-0.331342	0.10136	-3.26896	0.00107943	0.0163339
2810006K23Rik	407.685	0.466062	0.142626	3.26771	0.0010842	0.0163658
Psmc2	4970.32	0.594469	0.181979	3.26668	0.00108815	0.016397
Thrap3	2435.17	0.378946	0.116089	3.26428	0.00109741	0.0164982
Itih3	427.71	0.472406	0.144756	3.26347	0.00110057	0.0165304
Fam222b	425.685	0.37886	0.116099	3.26324	0.00110144	0.0165315
Enpp4	751.155	0.476692	0.146092	3.26296	0.00110254	0.0165315
Stard4	403.423	-0.677362	0.207593	-3.26293	0.00110267	0.0165315
Ogdh	1590.94	0.485024	0.148681	3.26218	0.00110558	0.0165598
Guf1	1255.58	-0.392677	0.120432	-3.26058	0.00111183	0.0166293
Tmbim6	5743.83	0.420263	0.128909	3.26014	0.00111355	0.0166331
Psmd4	2972.92	0.554991	0.170266	3.25956	0.00111586	0.0166599
Tbc1d19	1131.54	0.54938	0.168619	3.25812	0.00112153	0.0167215
Ndufs3	6095.2	0.542932	0.166704	3.25687	0.00112647	0.0167615
Wdr77	647.547	0.412841	0.126808	3.25562	0.00113143	0.0168092
Flot1	952.303	0.660727	0.202962	3.25542	0.00113226	0.0168121
Eif3b	705.536	0.460315	0.14143	3.25472	0.00113505	0.016838
Sec22a	909.599	0.528499	0.162375	3.25481	0.0011347	0.016838
Nt5c2	955.869	0.330204	0.101472	3.25415	0.00113732	0.0168641
Kars	1158.24	0.60206	0.185036	3.25374	0.00113896	0.0168807
Tmem14c	974.808	0.511384	0.157217	3.25272	0.00114306	0.016926
Edem1	432.25	0.422135	0.129808	3.25199	0.00114599	0.0169461
Tmem147	2446.64	0.534397	0.164323	3.25212	0.0011455	0.0169461
Sh3bgrl3	3265.6	0.57017	0.175341	3.25177	0.00114688	0.0169473
Ptms	1242.85	0.603393	0.185569	3.25159	0.00114763	0.0169473
Coq10b	1047.66	0.626686	0.192758	3.25115	0.00114938	0.0169653
Eif4g2	9402	0.375626	0.115559	3.2505	0.00115202	0.0169784
Shisa5	814.385	0.639747	0.196871	3.24958	0.00115577	0.0170133
Arf2	947.935	0.513901	0.158282	3.24674	0.00116736	0.0171373
Cpne6	5685.51	0.807296	0.248645	3.24679	0.00116715	0.0171373
4933434E20Rik	2593.34	0.593608	0.182923	3.24513	0.00117398	0.0172093
Aup1	469.347	0.708839	0.218462	3.24467	0.00117586	0.0172232
Ehmt2	771.347	0.544753	0.167964	3.24326	0.00118169	0.017254
Krit1	2896.55	-0.376297	0.116045	-3.24267	0.00118415	0.0172821
Commd2	1281.7	0.511574	0.157828	3.24135	0.00118967	0.0173393
Asna1	624.824	0.696948	0.215013	3.24143	0.00118932	0.0173393
Imp4	533.12	0.488281	0.150653	3.24111	0.00119066	0.0173461
Ccpg1os	654.391	0.485879	0.149976	3.23972	0.00119647	0.0173995
Iqcc	340.093	0.432601	0.133579	3.23854	0.00120145	0.017464
Paf1	1144.99	0.607739	0.187762	3.23675	0.00120898	0.0175107
Gm42843	532.178	-0.650292	0.201032	-3.23477	0.00121739	0.0175232
Plpp3	3739.02	0.420137	0.129858	3.23536	0.00121489	0.0175232
Smim1	303.106	0.5426	0.167694	3.23565	0.00121365	0.0175232
Gm43175	606.74	-0.436506	0.134941	-3.23478	0.00121736	0.0175232
Copb2	2251.9	0.378027	0.116814	3.23614	0.00121159	0.0175232
Cfap410	529.827	0.512883	0.158535	3.23513	0.00121588	0.0175232
Eif3l	1202.71	0.533676	0.164907	3.23623	0.0012112	0.0175232
Rhob	2088.85	0.352125	0.108866	3.23448	0.00121862	0.0175295
Mpp1	777.623	0.415599	0.128567	3.23255	0.00122691	0.0176062
Fzd1	468.696	0.48864	0.151265	3.23037	0.00123632	0.0177172
Slc6a8	859.42	0.417458	0.129268	3.22939	0.00124055	0.0177504
Trappc3	1124.03	0.660705	0.204611	3.22908	0.0012419	0.0177579
Gucy1a1	1175.17	-0.491194	0.152129	-3.22879	0.00124315	0.0177601
Ints4	411.457	0.388321	0.120267	3.22883	0.001243	0.0177601
Elovl5	1933.04	0.377168	0.116819	3.22865	0.00124375	0.0177609
Heatr3	444.504	0.399939	0.123899	3.22795	0.00124682	0.0177968
Fam131a	664.741	0.595643	0.184605	3.22658	0.00125278	0.0178641
Txndc15	1961.48	0.500285	0.155214	3.22319	0.0012677	0.0180394
A630036G19Rik	403.846	-0.639365	0.198382	-3.2229	0.001269	0.01805
Tmbim4	2529.08	0.519899	0.161332	3.22254	0.00127058	0.0180646
Pmpca	511.386	0.683844	0.212547	3.21737	0.0012937	0.0182812
Malt1	305.841	-0.526179	0.163595	-3.21636	0.00129828	0.01833
Ap3d1	1817.74	0.431732	0.134239	3.21615	0.00129921	0.0183352
Nup50	606.362	0.40211	0.125048	3.21566	0.00130147	0.0183432
Pqbp1	1447.38	0.518504	0.161238	3.21577	0.00130097	0.0183432
Soat1	1398.52	0.339257	0.105553	3.21411	0.0013085	0.0184024
Numa1	473.688	0.417997	0.130047	3.2142	0.00130806	0.0184024
Adrm1	751.207	0.679414	0.211457	3.21301	0.0013135	0.0184486
Sox9	5962.78	0.321553	0.100076	3.21308	0.00131318	0.0184486
Cwc15	4581.67	0.397388	0.123739	3.21149	0.00132049	0.0185228
Max	466.748	0.53491	0.166559	3.21154	0.00132024	0.0185228
Tmed4	2410.54	0.57765	0.179881	3.21129	0.0013214	0.0185275
Lrpap1	5713.75	0.474706	0.147833	3.2111	0.00132229	0.018532
Mfsd5	362.601	0.652219	0.203224	3.20936	0.0013303	0.0186122
P2ry12	1153.61	0.529112	0.164951	3.20769	0.00133805	0.0186723
Scamp3	314.232	0.653651	0.203762	3.20791	0.00133705	0.0186723
Ifitm10	497.571	0.613246	0.19127	3.20618	0.00134509	0.0187544
Hnrnpa2b1	9022.24	0.286351	0.0893356	3.20534	0.00134904	0.0187752
Zfp830	552.866	0.457925	0.142873	3.20512	0.00135005	0.0187752
Setd5	2572.8	-0.296758	0.0926102	-3.20438	0.00135352	0.0187994
Spopl	731.034	-0.355182	0.110916	-3.20226	0.00136354	0.0189142
Sdc3	519.613	0.482509	0.150713	3.20151	0.00136709	0.0189553
Arhgef4	1265.14	0.473482	0.147941	3.20049	0.00137195	0.0190065
Acp2	1226.65	0.475453	0.148633	3.19885	0.00137978	0.0190905
Alg14	1053.35	0.546466	0.170948	3.19667	0.00139023	0.0191861
Ahsa1	1545.31	0.639327	0.200044	3.19593	0.0013938	0.0192272
Utp4	1079	0.550624	0.17245	3.19296	0.00140824	0.0193615
Mrps7	1297.48	0.585712	0.183526	3.19144	0.00141566	0.0194379
Gmpr	669.372	0.630655	0.197608	3.19145	0.00141562	0.0194379
Slc31a2	330.495	0.469872	0.147246	3.19106	0.00141754	0.0194555
Arhgap23	316.034	0.488052	0.152954	3.19083	0.00141863	0.0194623
Ssbp1	1644.91	0.36744	0.115189	3.18987	0.00142335	0.0195024
Ntrk2	10987	0.374989	0.117599	3.18872	0.00142906	0.0195394
Polk	563.442	-0.353997	0.111015	-3.18872	0.00142905	0.0195394
Ranbp3	379.695	0.509772	0.159968	3.18671	0.001439	0.0196505
Qars	699.544	0.383647	0.120409	3.18621	0.0014415	0.0196763
Sat2	780.199	0.438805	0.137736	3.18584	0.00144333	0.019691
Impdh2	882.528	0.43918	0.137911	3.18451	0.00145	0.0197591
Haghl	455.161	0.665695	0.20904	3.18454	0.00144985	0.0197591
Sdhc	2887.71	0.560667	0.176218	3.18166	0.00146432	0.0199095
Fkbp4	807.275	0.420869	0.132331	3.18043	0.00147056	0.0199471
Aip	1732.17	0.596465	0.187631	3.17892	0.00147825	0.0200347
H2az2	1302.22	0.612192	0.192591	3.17872	0.00147926	0.02004
Tsta3	392.422	0.537687	0.169216	3.17751	0.00148545	0.0201155
Cdpf1	449.816	0.471845	0.148559	3.17615	0.00149245	0.0201851
Prr3	388.129	0.415876	0.130952	3.1758	0.00149426	0.0202011
Serpinb9	463.858	0.576534	0.181652	3.17383	0.00150441	0.0203214
Gm43843	586.365	-0.474754	0.14959	-3.1737	0.00150508	0.020322
Mmachc	317.286	0.587335	0.185131	3.17254	0.00151112	0.0203697
Qk	13162.9	0.271471	0.0855972	3.17149	0.00151658	0.0204348
Zmat1	789.186	-0.301552	0.0950965	-3.17101	0.0015191	0.0204519
Mast3	1585.03	0.489467	0.154452	3.16904	0.00152941	0.0205293
4931406C07Rik	799.783	0.295823	0.0933506	3.16895	0.00152992	0.0205293
Adam17	392.21	0.430957	0.136039	3.16789	0.00153548	0.0205784
Cdipt	766.406	0.668785	0.211675	3.15949	0.00158046	0.0209868
Plaat3	487.301	0.585972	0.185471	3.15937	0.00158109	0.0209868
Ndufa9	4048.48	0.602068	0.190616	3.15854	0.00158561	0.0210063
Cenpx	1541.45	0.453068	0.143452	3.15833	0.00158677	0.0210063
Man1c1	354.489	0.520877	0.164936	3.15806	0.00158822	0.0210164
Mycl	429.668	0.495505	0.156945	3.1572	0.00159293	0.021053
Gm37602	467.799	-0.543013	0.172048	-3.15617	0.00159856	0.0211117
Txlna	489.171	0.49702	0.157547	3.15474	0.00160643	0.0211798
Mfsd4a	638.676	-0.598401	0.189937	-3.15052	0.00162978	0.0214267
Fuca2	1129.12	0.420265	0.133448	3.14927	0.00163676	0.021475
Pafah1b3	434.231	0.48949	0.155469	3.14847	0.00164128	0.0215169
Fez1	7482.07	0.489709	0.155558	3.14808	0.00164347	0.0215369
Pmp22	1113.03	0.47094	0.149621	3.14756	0.00164642	0.0215668
Adk	5050.42	0.492378	0.156473	3.14674	0.00165103	0.021595
Tut4	1980.11	-0.289246	0.09193	-3.14638	0.00165308	0.0216037
Hacd3	3922.35	0.532643	0.169319	3.1458	0.00165631	0.0216354
Stk19	484.444	0.532795	0.169639	3.14075	0.00168516	0.0219387
Chrdl1	385.29	0.541471	0.172471	3.13949	0.00169242	0.0219999
Cnih4	2833.49	0.338643	0.107921	3.13789	0.00170168	0.0220251
Nsfl1c	1679.92	0.605772	0.193037	3.13811	0.00170038	0.0220251
Golph3l	561.335	0.369728	0.117831	3.13778	0.0017023	0.0220251
Fam192a	1413.83	0.390389	0.124407	3.13801	0.00170099	0.0220251
Ckb	9778.96	0.492057	0.156783	3.13846	0.00169837	0.0220251
Utp3	1053.39	0.411508	0.131165	3.13733	0.00170491	0.0220397
Myg1	399.157	0.496362	0.158236	3.13684	0.00170777	0.0220679
Samm50	829.549	0.531219	0.16936	3.13662	0.00170909	0.0220761
Mrrf	359.193	0.496892	0.158445	3.13605	0.00171239	0.022085
Adgra1	1205.88	0.435096	0.138798	3.13474	0.00172007	0.0221563
Mat2a	2843.69	0.348036	0.111126	3.13189	0.00173684	0.022328
Pdgfra	579.988	0.417214	0.133389	3.1278	0.00176121	0.022523
Pih1d1	420.128	0.592503	0.189483	3.12694	0.00176635	0.0225483
Clptm1l	933.544	0.436548	0.139629	3.12648	0.00176914	0.0225645
Hapln1	2226.97	-0.403649	0.129159	-3.1252	0.00177684	0.0225918
Tnfrsf19	1675.8	0.405469	0.129741	3.12523	0.00177667	0.0225918
Mrpl36	2457.86	0.46136	0.147678	3.1241	0.00178347	0.0226429
Tsn	4925.82	0.37268	0.119339	3.12285	0.00179108	0.0226928
Camk1	552.657	0.636151	0.203703	3.12293	0.00179063	0.0226928
Prmt2	521.323	0.65022	0.208206	3.12297	0.00179038	0.0226928
Vps16	564.184	0.363216	0.116356	3.1216	0.00179871	0.022754
Cers5	732.485	0.464652	0.148879	3.121	0.00180239	0.0227828
Ssbp3	1340.26	0.41431	0.132866	3.11824	0.00181933	0.0229255
Ap1m1	506.474	0.594319	0.190639	3.11752	0.00182381	0.0229426
Gnb4	653.711	0.303294	0.0974533	3.1122	0.00185701	0.023195
Otub1	2557.73	0.729791	0.234626	3.11044	0.0018681	0.0232628
Poldip3	1016.19	0.473313	0.152179	3.11025	0.00186932	0.0232665
Copz1	2603.68	0.64078	0.206138	3.10851	0.00188036	0.0233414
Pak1ip1	2297.62	0.465367	0.149777	3.10708	0.00188947	0.023442
Gtf3c4	586.001	0.364853	0.117586	3.10287	0.00191655	0.023709
Sdhd	1814.25	0.55218	0.177979	3.1025	0.00191893	0.0237295
Pop4	1404.46	0.460897	0.148631	3.10095	0.00192903	0.0237999
Zfp24	1831.44	0.325405	0.104978	3.09976	0.00193678	0.0238774
Dennd5a	2447.38	0.349714	0.112832	3.09942	0.001939	0.0238845
Gm43316	330.265	-0.713836	0.230526	-3.09656	0.00195783	0.0240183
Hgsnat	649.752	0.442228	0.142806	3.0967	0.00195691	0.0240183
Sorl1	2675.68	0.366317	0.11844	3.09286	0.00198237	0.0242279
Tmem80	365.404	0.514036	0.166375	3.08962	0.00200414	0.0244327
Cope	4051.71	0.570539	0.184643	3.08996	0.00200181	0.0244327
Dazap2	4923.43	0.456647	0.147829	3.08902	0.00200816	0.0244327
Hcfc1	605.795	0.408225	0.132147	3.08917	0.00200714	0.0244327
Rif1	1785.29	-0.257827	0.0834754	-3.08866	0.00201061	0.0244442
Rrp7a	321.134	0.619055	0.200441	3.08847	0.00201192	0.024451
Serf2	2441.46	0.426984	0.138278	3.08786	0.00201602	0.0244733
Ecsit	432.787	0.510065	0.165235	3.08691	0.00202252	0.0245064
Tbc1d7	970.504	0.62681	0.203051	3.08696	0.00202212	0.0245064
Ppm1g	632.202	0.392432	0.127225	3.08456	0.00203855	0.0246364
Vrk3	395.503	0.436897	0.141681	3.08366	0.00204469	0.024683
Rogdi	2139.47	0.46851	0.151957	3.08318	0.00204799	0.0246912
Lsm10	1025.38	0.401533	0.130317	3.08121	0.00206158	0.0247763
Rgs12	367.382	0.431138	0.140105	3.07725	0.00208921	0.0249974
Gpr137c	1240.41	-0.352539	0.114613	-3.07592	0.00209855	0.0250906
Aar2	409.651	0.539816	0.175543	3.07512	0.0021042	0.0251208
Mrpl58	1214.09	0.484005	0.157413	3.07474	0.00210689	0.0251348
Sec61a1	303.532	0.564749	0.183727	3.07385	0.00211315	0.0252002
Gpr37	663.458	0.687363	0.223767	3.07177	0.00212791	0.0253463
Fam32a	2173.08	0.565281	0.184063	3.07113	0.00213253	0.0253754
C030017B01Rik	1647.87	-0.427676	0.139283	-3.07056	0.00213661	0.0254054
Gm16286	2142.14	0.632606	0.206043	3.07027	0.00213868	0.0254207
Lrba	465.874	-0.367337	0.11973	-3.06804	0.00215468	0.0255548
Med11	309.696	0.56025	0.182721	3.06615	0.00216835	0.0256614
Deaf1	606.639	0.525863	0.171527	3.06578	0.00217107	0.0256737
Map2k2	405.367	0.537753	0.175433	3.0653	0.00217454	0.0256871
Gatad2a	373.049	0.481497	0.157168	3.06358	0.00218707	0.0257882
Slc22a23	624.457	0.400559	0.130748	3.0636	0.00218692	0.0257882
Pmpcb	1139.77	0.37416	0.122138	3.06342	0.00218825	0.0257928
Stxbp3	1105.71	0.37616	0.122852	3.0619	0.00219935	0.0258583
Chchd4	884.849	0.586234	0.191443	3.06219	0.00219726	0.0258583
Gltp	460.137	0.611099	0.199656	3.06076	0.00220777	0.0259287
Naxd	1274.21	0.488555	0.159686	3.05947	0.00221731	0.026006
Snrpd3	1728.53	0.474692	0.155163	3.05932	0.00221841	0.026006
Parl	1360.75	0.590624	0.193062	3.05925	0.0022189	0.026006
Gm44229	316.966	-0.73707	0.240948	-3.05904	0.00222044	0.0260117
Gbe1	1126.93	-0.389098	0.127202	-3.0589	0.00222154	0.0260151
Cwc25	1075.92	0.328353	0.107428	3.0565	0.00223939	0.026177
Agt	336.334	0.634993	0.207782	3.05606	0.00224266	0.0262058
Wdr83os	1789.98	0.492362	0.16118	3.05473	0.0022526	0.026303
Rtf2	1048.32	0.434496	0.142283	3.05374	0.00226004	0.0263709
Tefm	648.335	0.517528	0.169505	3.05318	0.00226433	0.0263926
Trim13	445.295	0.551871	0.18075	3.05323	0.00226396	0.0263926
Cks1b	610.29	0.580839	0.190269	3.05272	0.00226779	0.026397
1110032A03Rik	3160.04	0.463089	0.151756	3.05155	0.00227666	0.0264448
Spata13	476.925	0.514095	0.168468	3.05159	0.00227634	0.0264448
Pmm1	2462.36	0.522895	0.171349	3.05163	0.00227604	0.0264448
Arfrp1	397.15	0.482138	0.158074	3.05009	0.00228775	0.0265133
Gldc	581.089	0.469601	0.153979	3.04976	0.00229021	0.0265322
Adsl	402.706	0.521405	0.170975	3.0496	0.00229147	0.0265374
Cstf1	357.794	0.545971	0.17909	3.04859	0.00229916	0.0266075
Ube2i	1187.03	0.501125	0.164378	3.04861	0.00229902	0.0266075
M6pr	2969.73	0.503174	0.165095	3.04778	0.00230538	0.026632
Pdhb	5883.38	0.527141	0.172967	3.04764	0.00230646	0.026635
Gm10800	165933	-1.01132	0.33214	-3.04487	0.00232784	0.026763
Ubb-ps	627.049	0.617118	0.202656	3.04516	0.0023256	0.026763
Glyr1	3048.89	0.335534	0.110178	3.04537	0.00232394	0.026763
Xpnpep1	830.864	0.503112	0.165227	3.04498	0.00232698	0.026763
2700081O15Rik	432.476	0.370282	0.121732	3.04179	0.00235179	0.0269002
Sdhaf2	1711.99	0.437277	0.143777	3.04135	0.00235522	0.0269111
Atg4b	597.123	0.562764	0.185075	3.04073	0.00236007	0.0269234
Mrps28	468.463	0.39496	0.129895	3.04062	0.0023609	0.0269234
Cct5	6222.69	0.478351	0.157309	3.04084	0.00235917	0.0269234
Ddb1	1689.68	0.389675	0.128158	3.04057	0.00236132	0.0269234
Aida	1023.98	0.370179	0.121805	3.03911	0.00237282	0.0269905
Atp6v0b	7034.26	0.535376	0.176218	3.03815	0.00238039	0.0270467
Tuba1a	9291.29	0.528038	0.173822	3.03781	0.00238305	0.0270671
Dnajc11	544.011	0.439533	0.144814	3.03515	0.00240415	0.027259
Gatm	2206.7	0.496726	0.16376	3.03325	0.00241938	0.0273309
Gm43320	322.777	-0.718156	0.236726	-3.0337	0.00241576	0.0273309
Pgr	525.897	-0.458136	0.151056	-3.03289	0.00242227	0.0273309
Nr4a2	1217.9	1.03169	0.340204	3.03256	0.00242487	0.0273507
Itpkb	449.632	0.395752	0.130672	3.02858	0.00245703	0.0275973
Mfap3l	1164.5	0.348839	0.115171	3.02887	0.00245469	0.0275973
Dhx32	846.674	0.384474	0.126968	3.02813	0.00246076	0.0276212
Bpgm	1585.55	0.599701	0.198082	3.02755	0.00246548	0.0276647
Pebp1	4832.37	0.587032	0.19403	3.02547	0.00248249	0.0278075
9330151L19Rik	345.137	-0.342107	0.113081	-3.02532	0.00248367	0.0278111
Cep85	401.413	0.357186	0.118095	3.02456	0.00248993	0.0278716
Jkamp	2721.38	0.50057	0.165508	3.02445	0.00249084	0.0278722
Lhpp	437.561	0.70959	0.234671	3.02377	0.00249648	0.0279065
Wdr20	473.632	0.403321	0.1334	3.02338	0.00249964	0.0279226
Kxd1	1026.51	0.422759	0.139914	3.02156	0.00251474	0.0280141
Hmbs	312.377	0.613236	0.203062	3.01995	0.0025282	0.0281351
Taf12	829.517	0.483025	0.159977	3.01934	0.00253327	0.0281529
Smox	336.507	0.463684	0.153585	3.01907	0.00253555	0.028159
Psmd11	2638.98	0.457464	0.151549	3.01859	0.00253951	0.028174
Exoc7	667.496	0.43705	0.14483	3.01768	0.00254715	0.0282396
Arl2	1510.18	0.518049	0.171694	3.01728	0.00255051	0.0282639
Ppp5c	359.689	0.640452	0.212274	3.0171	0.00255208	0.0282652
Plat	888.701	0.365313	0.121087	3.01695	0.00255336	0.0282698
Ptprn	1333.45	0.476281	0.157893	3.01647	0.00255738	0.028295
Mrpl4	859.814	0.532988	0.176734	3.01576	0.00256337	0.0283227
Dad1	4985.44	0.482351	0.159959	3.01547	0.00256584	0.0283307
Gpatch1	560.328	0.4289	0.142254	3.01504	0.00256949	0.0283521
Gdap1l1	487.813	0.572857	0.190015	3.0148	0.00257153	0.0283645
Gstm5	7286.41	0.365929	0.121396	3.01434	0.00257541	0.028388
Nelfcd	324.308	0.540449	0.179356	3.01328	0.00258438	0.0284676
Ubac1	549.791	0.399808	0.132724	3.01233	0.0025925	0.0285088
Psmd12	4999.82	0.466835	0.155006	3.01172	0.00259774	0.0285373
Sall2	627.776	0.381998	0.126846	3.01151	0.00259952	0.0285376
Vcp	3112.17	0.417001	0.138565	3.00942	0.00261744	0.0286858
Rpl7a	3928.2	0.368697	0.122536	3.00888	0.00262211	0.0287177
Xrcc5	825.456	0.408626	0.135824	3.0085	0.00262545	0.0287237
Ist1	1923.8	0.406413	0.135107	3.00807	0.00262911	0.0287402
Ubl7	1412.81	0.638826	0.212374	3.00803	0.00262948	0.0287402
Adgrg1	447.859	0.466646	0.15517	3.00731	0.00263571	0.0287863
Ctbp1	1044.35	0.412961	0.137334	3.00697	0.00263866	0.0288017
Ralb	385.676	0.530538	0.17649	3.00605	0.00264661	0.0288789
Abhd6	2622.95	0.567552	0.188863	3.00511	0.00265488	0.0289399
Os9	999.496	0.469133	0.156242	3.00259	0.0026769	0.0291312
Pdzd11	1519.76	0.428382	0.142699	3.00199	0.00268219	0.0291397
Tpmt	380.371	0.456624	0.15212	3.00174	0.0026844	0.029154
Myl6	9828.09	0.436726	0.145506	3.00142	0.00268719	0.0291746
Pdcl3	2053.46	0.436075	0.145321	3.00077	0.00269298	0.0292115
5031439G07Rik	451.172	0.445718	0.14855	3.00045	0.00269582	0.0292292
Rchy1	1835.11	0.459189	0.153081	2.99966	0.00270284	0.0292624
Gm44679	324.7	-0.571575	0.190564	-2.99939	0.00270519	0.0292693
Zdhhc4	788.533	0.583973	0.194779	2.99813	0.00271644	0.0293353
Ifit2	933.397	0.548145	0.182856	2.99768	0.00272045	0.0293395
Kin	711.477	0.340521	0.113627	2.99683	0.00272803	0.0294017
Notch2	1415.5	0.492105	0.16422	2.99662	0.00272992	0.0294092
Phyhipl	1843.17	0.325938	0.108771	2.99655	0.00273054	0.0294092
Gm47033	369.559	0.762374	0.254626	2.99409	0.00275265	0.0295931
Dmxl1	2191.66	-0.330714	0.110457	-2.99404	0.00275308	0.0295931
Ppib	1336.02	0.505626	0.168907	2.99351	0.00275786	0.0296347
Lin37	1180.4	0.467553	0.156199	2.99331	0.00275966	0.029643
Lsm6	1698.86	0.39713	0.132678	2.9932	0.00276069	0.029643
Snx1	1357.74	0.428172	0.143068	2.99279	0.00276437	0.0296555
Cisd3	796.175	0.53567	0.179071	2.99139	0.00277714	0.0297533
Ube2l3	3423.94	0.449914	0.150447	2.99052	0.00278507	0.0298257
Syngr1	1942.11	0.514933	0.172365	2.98746	0.00281305	0.0300685
Tor1aip2	1990.12	0.450734	0.150929	2.9864	0.00282286	0.0301078
Zswim7	691.867	0.504124	0.168791	2.98668	0.00282024	0.0301078
Etv5	436.469	0.488381	0.163559	2.98596	0.00282692	0.0301078
Cetn2	2709.12	0.440763	0.147597	2.98625	0.00282418	0.0301078
Rmnd5b	794.199	0.573181	0.192027	2.9849	0.00283669	0.0301821
Zfp90	422.62	0.4252	0.142538	2.98306	0.0028538	0.0303343
Dusp14	628.334	0.516186	0.173067	2.98258	0.00285834	0.0303727
Pla2g7	10133.4	0.478744	0.160565	2.98162	0.00286723	0.0304274
Tmcc3	556.394	0.361099	0.121136	2.98095	0.00287353	0.0304742
Fads2	566.781	0.519874	0.174429	2.98044	0.00287835	0.0305022
Nr4a3	1346.32	0.699953	0.234938	2.97932	0.00288893	0.0305975
Nelfb	421.303	0.489747	0.164412	2.97878	0.00289403	0.0306316
Gm44800	319.697	-0.448814	0.150704	-2.97811	0.0029003	0.030658
Msrb1	713.907	0.540124	0.181359	2.9782	0.00289949	0.030658
Cd2ap	1398.62	-0.374214	0.125713	-2.97673	0.00291342	0.0307666
Txndc9	4541.47	0.444469	0.149331	2.97641	0.00291644	0.0307881
Smim7	3419.9	0.525137	0.176449	2.97614	0.00291898	0.0307953
Nsmce1	1279.71	0.414428	0.139263	2.97588	0.0029215	0.0308019
Sharpin	602.597	0.593791	0.199631	2.97444	0.00293523	0.0308966
Rgs10	2092.53	0.403046	0.135582	2.97271	0.00295188	0.0310114
Nme1	3343.91	0.476053	0.160169	2.97219	0.00295683	0.0310534
Tor1a	716.382	0.600049	0.202014	2.97034	0.00297472	0.0311405
Lonp2	1878.61	0.43729	0.147224	2.97024	0.00297567	0.0311405
Znhit6	366.867	0.453542	0.152703	2.9701	0.00297701	0.0311445
Dctn3	4627.24	0.472663	0.15916	2.96973	0.00298062	0.0311521
6330403K07Rik	2570.97	0.419523	0.141274	2.96956	0.00298226	0.0311592
Med29	418.058	0.416839	0.140385	2.96927	0.00298513	0.0311735
Fuom	546.467	0.480526	0.161836	2.96922	0.00298554	0.0311735
Stx5a	738.956	0.398911	0.134358	2.96903	0.00298744	0.0311833
Cep70	2570.55	-0.408034	0.137452	-2.96855	0.00299207	0.0311976
Hcfc1r1	3526.87	0.448274	0.151068	2.96736	0.00300367	0.0312911
Hdac3	1042.61	0.377752	0.127321	2.96692	0.003008	0.0313173
Rpl6	11197.3	0.381552	0.128608	2.96679	0.00300925	0.0313203
Ift52	706.547	0.381269	0.12852	2.96662	0.00301097	0.0313282
Yif1b	432.037	0.610156	0.205707	2.96615	0.00301556	0.0313558
Timp2	3306.99	0.426438	0.143781	2.96588	0.00301815	0.0313727
Snapc2	445.586	0.534421	0.180202	2.96568	0.00302018	0.0313778
Stard3nl	2772.53	0.532886	0.179687	2.96564	0.00302057	0.0313778
Nsg1	2373.38	0.660478	0.222762	2.96495	0.00302734	0.0314079
Zfyve21	645.159	0.487267	0.164369	2.96447	0.00303202	0.0314263
Fbxo2	1001.59	0.582584	0.196539	2.96422	0.0030345	0.031442
Cdh19	316.801	0.47103	0.159	2.96245	0.00305199	0.0315593
Pkib	955.241	0.457185	0.154343	2.96215	0.00305502	0.0315679
Apex1	338.626	0.560653	0.189275	2.96211	0.0030554	0.0315679
Zfp35	456.659	0.565649	0.190987	2.96172	0.0030593	0.0315881
Snrpb	2880.41	0.477537	0.161349	2.95965	0.00307989	0.0317628
Cbr1	1730.59	0.488578	0.165111	2.95908	0.00308561	0.0317991
Dnttip2	2790.09	0.390487	0.132035	2.95745	0.00310193	0.0318964
Slc35b4	659.72	0.401555	0.135814	2.95664	0.00311011	0.0319199
Actn4	417.747	0.498702	0.168707	2.95602	0.00311633	0.0319399
Erh	4602.27	0.444742	0.150477	2.95554	0.00312117	0.0319527
Vps72	351.193	0.664114	0.224769	2.95465	0.00313025	0.0320153
Gipc1	351.981	0.629933	0.2132	2.95466	0.00313013	0.0320153
Sae1	1375.87	0.611494	0.206983	2.95432	0.00313357	0.0320392
Gm42768	336.712	-0.687693	0.232858	-2.95327	0.00314427	0.0321255
Zfp512b	384.608	0.535274	0.181342	2.95173	0.00315994	0.0322581
Synj2	320.604	0.539991	0.183048	2.94999	0.00317785	0.0323899
Fasn	846.398	0.403022	0.136662	2.94904	0.00318767	0.0324594
Gpr107	479.982	0.358224	0.121507	2.94816	0.00319666	0.0324862
Rap2b	1623.4	0.505557	0.171507	2.94774	0.00320106	0.0325118
Lias	1466.08	0.401508	0.136229	2.9473	0.00320567	0.0325233
Ptar1	2333.69	0.341951	0.116017	2.94742	0.00320436	0.0325233
Mecr	400.554	0.512761	0.174046	2.94613	0.00321779	0.0325876
Arhgef26	1824.9	0.434712	0.147566	2.94589	0.0032203	0.0325975
Cmc2	685.761	0.470047	0.159619	2.9448	0.00323162	0.0327008
Cinp	714.538	0.512929	0.174263	2.94342	0.00324609	0.0328065
Slc38a2	3192.51	0.358311	0.121737	2.94333	0.003247	0.0328065
Ndufs2	2357.16	0.537312	0.18257	2.94305	0.00324997	0.0328244
Dock3	924.363	-0.486019	0.165171	-2.94252	0.00325554	0.0328314
Mdga2	2048.92	-0.303022	0.103009	-2.94171	0.00326408	0.0328887
Hacd4	779.989	0.436409	0.14838	2.94115	0.00326999	0.0329016
Tmub1	367.504	0.679806	0.231153	2.94093	0.00327229	0.0329084
Lhfp	425.591	0.39062	0.132897	2.93926	0.00328992	0.0330297
Dnajb1	652.473	0.606169	0.20631	2.93814	0.00330183	0.0331132
Copa	2732.22	0.359242	0.122303	2.93732	0.00331061	0.0331602
Zmpste24	1191.67	0.345941	0.117783	2.93711	0.00331286	0.0331623
Hmox2	1641.51	0.571699	0.194686	2.93652	0.00331917	0.0331744
Gng11	416.876	0.483438	0.164645	2.93625	0.00332209	0.0331933
Dda1	620.021	0.667807	0.227476	2.93573	0.00332768	0.0332287
Hdac6	352.697	0.413409	0.140871	2.93467	0.00333907	0.033322
Tjp1	1240.38	0.331484	0.112961	2.93451	0.00334078	0.0333256
Mul1	373.576	0.499201	0.170179	2.93339	0.00335286	0.0333652
5430403G16Rik	393.14	-0.490931	0.167345	-2.93364	0.00335008	0.0333652
Tmtc1	775.592	-0.383998	0.130893	-2.93369	0.0033496	0.0333652
Ube2a	1469.01	0.492461	0.167889	2.93324	0.0033544	0.0333652
Med22	431.532	0.419351	0.143008	2.93235	0.00336407	0.0334105
Ift46	1021.24	0.440892	0.150361	2.93222	0.00336543	0.0334105
Polr2f	2299.59	0.356168	0.121465	2.93226	0.00336507	0.0334105
Rtl8c	776.562	0.526897	0.179708	2.93196	0.00336835	0.0334217
Tnr	1137.24	0.315268	0.107564	2.93097	0.00337905	0.0334704
Setd1b	493.924	0.366443	0.125021	2.93106	0.00337807	0.0334704
Cnot8	1517.83	0.470473	0.160526	2.93081	0.00338075	0.0334704
Nudt16l1	1176.98	0.485231	0.16556	2.93085	0.00338039	0.0334704
Washc2	1264.02	0.413134	0.140969	2.93067	0.00338228	0.0334754
Tsen2	373.349	0.429539	0.146594	2.93012	0.00338829	0.0335042
Kcna6	472.006	0.407882	0.139258	2.92896	0.00340097	0.0336092
Gm10048	587.686	-0.592487	0.202339	-2.92819	0.00340939	0.0336821
Tmem50a	7185.54	0.461735	0.157815	2.92581	0.00343565	0.0338293
Ptprd	3986.81	-0.386937	0.13228	-2.92515	0.00344292	0.0338589
Pigc	537.832	0.523745	0.179063	2.92492	0.00344549	0.0338604
Cdk9	626.425	0.310355	0.10611	2.92485	0.0034462	0.0338604
Arhgef6	357.975	0.494539	0.169077	2.92494	0.00344518	0.0338604
Pdlim2	364.087	0.632479	0.216263	2.92459	0.00344914	0.0338789
Ptprc	730.313	0.44425	0.151987	2.92294	0.0034674	0.0339457
Rcc2	398.697	0.436127	0.149217	2.92278	0.00346925	0.0339532
Plekhg5	308.753	0.407232	0.139351	2.92234	0.00347412	0.0339611
Cdk5	1493.63	0.632253	0.216348	2.92239	0.00347355	0.0339611
Klf6	1324.51	0.375117	0.128392	2.92165	0.00348179	0.0340145
Dctn5	2217.26	0.653609	0.223832	2.92009	0.00349928	0.0341443
Mdh2	8623.6	0.555983	0.190444	2.9194	0.00350702	0.0342095
Sdhb	11309.1	0.444801	0.152366	2.91929	0.00350828	0.0342115
Psmd8	2081.11	0.540091	0.185019	2.91911	0.00351034	0.0342213
Tcta	1211.31	0.561567	0.192392	2.91887	0.00351299	0.0342337
Add1	2914.94	0.439178	0.150481	2.91849	0.00351728	0.0342581
Med19	945.891	0.403873	0.138389	2.91839	0.0035184	0.0342588
Mcts2	510.779	0.493571	0.169142	2.91809	0.00352183	0.0342717
Trim12a	337.41	0.440964	0.151148	2.91744	0.00352922	0.0342922
Cyb5a	8277.89	0.366632	0.1257	2.91672	0.00353735	0.0343509
Tmem59	12767.4	0.51554	0.17687	2.91479	0.00355928	0.0344708
Mtfmt	326.494	0.5198	0.178554	2.91117	0.00360082	0.034759
Unc119b	420.796	0.369554	0.126991	2.91007	0.00361344	0.0348291
Gm19522	388.365	0.664606	0.228405	2.90977	0.00361698	0.0348312
Ccdc6	1146.41	0.556854	0.191448	2.90864	0.0036301	0.0348964
Plxdc2	2082.92	0.317711	0.109259	2.90785	0.00363918	0.034963
Nifk	837.19	0.476106	0.163798	2.90667	0.00365296	0.0350338
Pfas	343.441	0.553807	0.190536	2.90657	0.0036541	0.0350338
Csnk1d	598.021	0.432847	0.148902	2.90692	0.00365003	0.0350338
Hecw2	748.596	-0.415371	0.142914	-2.90644	0.00365562	0.0350381
Sorcs2	347.168	0.378842	0.130375	2.90578	0.00366333	0.0350964
Cltb	1828.58	0.59328	0.204363	2.90306	0.00369532	0.0353559
Abhd12	2400.2	0.457444	0.157636	2.90191	0.003709	0.0354555
Ddx5	14637.9	0.290171	0.099992	2.90194	0.00370859	0.0354555
Mpnd	320.985	0.530525	0.182835	2.90166	0.00371193	0.035473
Cnppd1	311.721	0.331512	0.114377	2.89842	0.00375045	0.0357161
Nek6	1003.14	0.367438	0.126775	2.89835	0.00375134	0.0357161
Aga	851.592	0.410515	0.141647	2.89816	0.00375362	0.0357161
Cxcl14	305.972	0.468584	0.161758	2.89683	0.00376952	0.0358095
Stau1	957.673	0.386724	0.133537	2.89601	0.00377942	0.0358724
Folh1	482.448	0.411663	0.1422	2.89496	0.00379205	0.0359538
Pcdh15	460.24	-0.494944	0.171013	-2.89418	0.00380144	0.0360017
Gsta4	2864.16	0.431807	0.149236	2.89346	0.00381024	0.0360406
Snw1	3867.24	0.394302	0.136271	2.89351	0.00380959	0.0360406
Gm42772	912.923	-0.611667	0.211481	-2.8923	0.00382436	0.0361538
Caml	1931.07	0.453964	0.157016	2.8912	0.00383779	0.0362491
Gpt2	1061.59	0.365217	0.126376	2.88994	0.0038532	0.036363
Pqlc3	344.923	0.400764	0.138721	2.889	0.00386475	0.0364508
Osmr	1125.28	0.350331	0.12128	2.88862	0.0038694	0.0364734
Smoc2	440.632	0.71587	0.247859	2.88821	0.00387439	0.0364993
Ptma	8849.14	0.356909	0.123652	2.8864	0.00389673	0.0366222
Bud23	464.634	0.565136	0.195832	2.88582	0.00390401	0.0366614
Rictor	1532	-0.284615	0.0986679	-2.88457	0.00391946	0.0367533
Slc27a1	643.166	0.373355	0.129522	2.88256	0.0039446	0.0369464
Pde4d	864.209	-0.300451	0.104229	-2.88259	0.00394416	0.0369464
Derl2	1447.03	0.411003	0.142595	2.8823	0.00394782	0.0369659
Phf5a	1199.94	0.411286	0.142731	2.88154	0.00395734	0.0370123
Nsrp1	1697.65	0.314561	0.109173	2.88131	0.00396031	0.0370277
Rundc1	358.26	0.470295	0.163245	2.88092	0.00396511	0.0370423
Cops8	2275.72	0.519621	0.180506	2.87868	0.00399342	0.0372045
Cfap36	4808.3	0.354919	0.123287	2.8788	0.0039919	0.0372045
Etf1	2106.44	0.38432	0.133514	2.8785	0.0039957	0.0372103
Hnrnpf	1201.13	0.289198	0.100489	2.8779	0.00400337	0.0372604
Ddx21	680.105	0.30731	0.106886	2.87513	0.00403858	0.0374914
Ntpcr	644.9	0.525686	0.182958	2.87326	0.00406254	0.03766
Mrpl55	1819.51	0.458571	0.159607	2.87313	0.00406427	0.0376652
Ppfia4	431.814	0.461841	0.160773	2.87263	0.00407067	0.037703
Ccdc177	300.954	0.553747	0.192843	2.87149	0.00408547	0.0377906
Wdr59	349.704	0.327249	0.114044	2.8695	0.00411115	0.0379805
Fam214b	305.254	0.428258	0.149301	2.86843	0.00412517	0.0380558
Tpm3	4882.77	0.452608	0.157874	2.8669	0.00414513	0.0381858
Epb41l2	1880.61	0.297491	0.10383	2.86518	0.00416774	0.0383072
Fbxo44	1079.96	0.561401	0.195972	2.86471	0.00417393	0.0383336
Fez2	621.847	0.437346	0.152755	2.86306	0.00419572	0.0384446
Fas	497.612	0.541673	0.189215	2.86274	0.00419996	0.0384726
Akirin1	1290.45	0.31562	0.110263	2.86243	0.00420403	0.0384879
Lgi2	645.336	-0.499853	0.17465	-2.86203	0.0042094	0.0384879
Spg21	597.607	0.372503	0.130137	2.86239	0.00420466	0.0384879
Ugp2	2801.59	0.396976	0.138703	2.86207	0.00420885	0.0384879
Prpsap2	808.319	0.336941	0.117716	2.86233	0.00420537	0.0384879
Mdp1	1047.51	0.631678	0.220715	2.86197	0.00421023	0.0384879
Chd4	2848.56	0.373333	0.13051	2.86058	0.00422867	0.038594
Rpf1	652.69	0.374513	0.130986	2.85918	0.00424738	0.0386996
Cbs	460.208	0.376258	0.131644	2.85814	0.00426131	0.0388047
Ndufs8	4214.54	0.453676	0.158752	2.85776	0.00426648	0.0388409
Nras	2242.76	0.504702	0.176624	2.85749	0.00427012	0.0388627
Mpdu1	566.62	0.545145	0.190784	2.8574	0.00427128	0.0388627
Smc1a	3052.91	0.329862	0.115455	2.85706	0.00427588	0.0388937
Eef1a1	34050.3	0.391834	0.137188	2.85618	0.0042877	0.0389467
Xpo7	990.855	-0.271724	0.0951606	-2.85542	0.00429793	0.038996
Wdr83	451.328	0.48767	0.170846	2.85444	0.00431124	0.0390949
Eif3g	2141.91	0.469635	0.164561	2.85386	0.00431922	0.0391352
Atp1a2	11603.3	0.380759	0.133431	2.85361	0.00432252	0.039144
Gnb2	1396.04	0.388541	0.136171	2.85332	0.00432652	0.0391678
Tceal8	4036.88	0.391749	0.137436	2.8504	0.00436639	0.039365
Cachd1	720.213	0.54649	0.191759	2.84988	0.00437362	0.0393771
Casp6	459.104	0.541622	0.190149	2.84841	0.00439378	0.0394796
Ppie	341.384	0.542775	0.190596	2.84777	0.00440264	0.0395069
Tspan6	1742.94	0.466336	0.16375	2.84786	0.00440145	0.0395069
Fndc5	578.668	0.616157	0.216417	2.84709	0.00441215	0.039568
Asb8	785.949	0.528573	0.185693	2.84649	0.00442041	0.0395874
Gm43322	987.092	-0.433336	0.152241	-2.84639	0.00442183	0.0395892
Rnf10	927.611	0.438467	0.154062	2.84603	0.00442676	0.0396224
Psmd3	414.966	0.476271	0.167357	2.84583	0.00442954	0.0396255
Ctnnb1	2781.87	0.453714	0.159478	2.845	0.00444114	0.0396637
Stoml2	1427.26	0.568784	0.199974	2.84429	0.00445105	0.0397194
Eif2b3	1011.19	0.536764	0.188743	2.8439	0.00445657	0.0397453
Trim35	2460.32	0.394355	0.138672	2.84379	0.00445805	0.0397453
Sptssa	1876.82	0.449967	0.1583	2.8425	0.00447608	0.0398115
Snx32	725.8	0.529643	0.18635	2.8422	0.0044804	0.0398281
Fbxo33	1119.86	0.517458	0.1821	2.84161	0.00448863	0.0398903
Chmp2a	5826.41	0.332141	0.116933	2.84043	0.00450526	0.0399834
Ccz1	673.646	0.318711	0.11221	2.84031	0.00450698	0.0399877
Poldip2	696.991	0.454855	0.160148	2.84022	0.00450821	0.0399878
Slf1	1194.43	-0.267615	0.0942394	-2.83974	0.00451506	0.0400376
Osbpl3	414.12	-0.469747	0.165456	-2.83911	0.00452398	0.0400839
Map7d1	1084.29	0.389525	0.137243	2.83821	0.00453677	0.0401554
Dync2li1	1190.3	0.426985	0.15048	2.83749	0.00454694	0.0402323
Tmod3	1558.57	0.442175	0.155883	2.83659	0.00455976	0.0403128
Sirt7	389.8	0.618241	0.217973	2.83632	0.00456372	0.0403369
Stat1	368.257	0.472073	0.16647	2.83578	0.0045714	0.0403718
Pam	2279.25	-0.361352	0.127424	-2.83583	0.00457065	0.0403718
Tmem205	1112.07	0.379627	0.133865	2.83591	0.00456956	0.0403718
Sorbs1	5727.04	0.285496	0.10073	2.83426	0.00459314	0.0404757
Pex2	2004.68	0.448445	0.158254	2.83371	0.00460113	0.0405021
Nudt14	327.047	0.475663	0.167954	2.8321	0.00462431	0.0406401
Snx3	5851.52	0.559593	0.197671	2.83093	0.00464136	0.0407568
Sdc2	1845.08	0.343229	0.121292	2.82977	0.00465818	0.0408391
Ftsj1	722.289	0.497083	0.175663	2.82976	0.00465828	0.0408391
Dnajc7	2467.93	0.486566	0.171971	2.82935	0.00466423	0.0408472
Ascc3	913.699	-0.264352	0.0934469	-2.8289	0.00467088	0.0408708
Yipf5	2588.65	0.403888	0.142774	2.82887	0.0046713	0.0408708
Uba1	3276.26	0.430944	0.152344	2.82876	0.00467286	0.0408708
Arfgap1	349.349	0.452394	0.159938	2.82856	0.00467586	0.040872
Bloc1s5	451.237	0.365223	0.129158	2.82773	0.00468796	0.0409556
Aifm1	648.021	0.377843	0.133656	2.82699	0.00469881	0.0410173
Spag7	1874.18	0.498501	0.176365	2.82653	0.00470556	0.0410542
2510009E07Rik	1144.3	0.294705	0.104306	2.82538	0.00472241	0.0411639
Nbl1	616.159	0.574008	0.203175	2.8252	0.00472514	0.0411697
Stard7	2643.03	0.438213	0.155138	2.82466	0.00473306	0.0412055
Anapc2	749.962	0.406857	0.144071	2.824	0.00474288	0.0412521
Macroh2a1	2001.88	0.357562	0.126645	2.82333	0.00475271	0.0412881
Sec24c	767.118	0.362501	0.128455	2.82202	0.00477223	0.0413767
Grina	2201.45	0.483129	0.171223	2.82163	0.00477804	0.0413767
Txndc5	512.749	0.378615	0.13429	2.81937	0.00481177	0.0415676
Arl6ip4	1127.6	0.545851	0.193661	2.81859	0.0048235	0.0416357
Dnal4	356.647	0.543164	0.192702	2.81867	0.00482224	0.0416357
Poglut1	1215.92	0.426942	0.151557	2.81704	0.00484677	0.0417502
Ranbp1	1760.16	0.594883	0.211218	2.81644	0.00485597	0.0418049
Srprb	611.894	0.421165	0.149717	2.81307	0.00490704	0.0420981
Kcna4	1028.02	-0.317691	0.11296	-2.81242	0.00491701	0.0421627
Tgfb2	1294.46	0.676687	0.240621	2.81225	0.00491963	0.042174
Marchf8	556.268	0.319189	0.113522	2.81169	0.00492816	0.0422137
Hax1	2073.09	0.462834	0.164661	2.81083	0.00494139	0.0422167
Sar1a	2302.24	0.440449	0.156712	2.81057	0.00494538	0.0422167
Itgb1bp1	1071.94	0.467367	0.166304	2.81031	0.00494931	0.0422167
Bex3	6011.19	0.50904	0.181089	2.81099	0.00493887	0.0422167
Atg4a	391.319	0.323526	0.115103	2.81075	0.00494261	0.0422167
Kcnab1	1801.66	-0.432579	0.153931	-2.81022	0.00495073	0.0422169
Clns1a	2676.15	0.509487	0.181303	2.81014	0.00495193	0.0422169
Rabl2	816.824	0.551705	0.196417	2.80885	0.00497184	0.0423422
Nfkb1	378.232	0.309921	0.110361	2.80825	0.00498122	0.0423813
Asxl1	471.457	0.412931	0.147073	2.80766	0.00499027	0.0424047
Spcs2	7806.96	0.461893	0.164514	2.80762	0.00499093	0.0424047
Rrbp1	861.974	0.398375	0.141903	2.80739	0.00499454	0.0424242
Bnip2	753.312	0.413483	0.147293	2.80722	0.00499709	0.0424348
Myo6	3920.44	0.288383	0.102755	2.80651	0.00500811	0.0424773
Fam118b	710.632	0.477026	0.170007	2.80592	0.00501728	0.0425358
Hibadh	1306.49	0.355703	0.126814	2.80492	0.00503297	0.0425945
Flot2	534.846	0.517846	0.184688	2.8039	0.00504891	0.042674
Epb41	776.232	-0.625947	0.223296	-2.80322	0.00505956	0.0427087
Eloa	1028.37	0.369183	0.131699	2.80324	0.00505928	0.0427087
Gpx4-ps2	313.814	0.487561	0.173934	2.80314	0.00506074	0.0427087
Rnf41	616.344	0.418381	0.149367	2.80103	0.005094	0.042921
Psma5	4969.29	0.389857	0.139192	2.80085	0.00509682	0.0429225
Gm14597	316.578	0.445536	0.159156	2.79936	0.00512041	0.0430876
Gm43879	300.692	-0.46527	0.166242	-2.79875	0.00513013	0.0431247
Dusp16	305.921	0.352153	0.125849	2.79821	0.0051386	0.0431624
Map1b	24363.7	0.484254	0.173066	2.79809	0.00514055	0.0431676
Snhg8	1149.85	-0.314364	0.112354	-2.79798	0.00514233	0.0431714
Tmem216	616.263	0.400675	0.143222	2.79758	0.00514864	0.0431909
Tmem218	1316.02	0.354886	0.126859	2.79749	0.00515009	0.0431918
Arl16	729.012	0.567137	0.20276	2.79708	0.00515664	0.043234
Marchf2	585.712	0.361631	0.129325	2.79629	0.00516926	0.0432856
Gria1	8922.33	0.392431	0.140388	2.79533	0.00518465	0.0434033
Zfand2b	396.105	0.58517	0.209439	2.79399	0.00520624	0.0434774
Ifit3	2602.9	0.650248	0.232726	2.79405	0.00520531	0.0434774
Atp6ap1	4830.97	0.517608	0.185241	2.79423	0.00520229	0.0434774
Adprh	1056.19	0.484064	0.173284	2.79348	0.00521448	0.0435183
Timm23	2889.4	0.53123	0.190174	2.79339	0.00521589	0.0435189
Aldh1a1	3337.67	0.551341	0.197394	2.79309	0.00522067	0.0435476
2610306M01Rik	329.038	0.527172	0.188773	2.79263	0.00522819	0.0435656
Polr2a	568.193	0.38417	0.137562	2.79269	0.0052271	0.0435656
Ttc5	889.738	0.45228	0.161984	2.79212	0.00523645	0.0435896
Znrd1	945.589	0.382633	0.137081	2.79129	0.00524977	0.043667
Eipr1	879.48	0.471329	0.169003	2.78887	0.0052892	0.0438875
Arid1a	1701.72	0.262795	0.0942374	2.78865	0.00529275	0.0438895
Cdk5rap3	461.115	0.506905	0.18179	2.7884	0.00529687	0.0439125
Mob1a	721.055	0.367038	0.131667	2.78762	0.00530975	0.0439856
Mrpl20	3243.11	0.430011	0.154324	2.78641	0.00532958	0.0440643
Pomp	8477.91	0.417597	0.149913	2.7856	0.00534295	0.044148
Taf11	933.012	0.397347	0.142656	2.78535	0.00534703	0.0441705
Glul	3689.11	0.346426	0.12444	2.78388	0.00537131	0.0442799
Sfpq	1977.32	0.314302	0.112894	2.78404	0.00536856	0.0442799
Limk2	502.866	0.399297	0.143415	2.7842	0.00536598	0.0442799
Rpp25l	406.349	0.390044	0.140141	2.78322	0.00538218	0.0443368
Smarcc2	1861.78	0.335397	0.120506	2.78325	0.00538181	0.0443368
2610316D01Rik	335.543	-0.452339	0.16255	-2.78277	0.00538964	0.0443757
Rab7	5738.81	0.526749	0.189286	2.78281	0.00538897	0.0443757
Pts	2557.39	0.425009	0.152777	2.7819	0.00540425	0.0444622
Chmp7	768.091	0.370694	0.133265	2.78162	0.00540887	0.0444777
Kcnip4	1268.02	-0.370215	0.133155	-2.78034	0.00543023	0.0445581
Ddx52	1577.12	0.394066	0.141733	2.78034	0.0054302	0.0445581
Dgcr2	670.165	0.337253	0.121299	2.78034	0.00543017	0.0445581
Psmg1	669.956	0.463151	0.166589	2.78021	0.00543238	0.0445581
Gm26871	2178.74	-0.359521	0.129332	-2.77982	0.00543883	0.0445885
Ano6	484.098	0.373095	0.134242	2.77927	0.00544813	0.0446422
Gm2a	2759.01	0.494151	0.17785	2.77848	0.00546147	0.0447289
4833439L19Rik	2505.94	0.484013	0.174323	2.77654	0.00549413	0.0449398
Sde2	1141.45	0.337063	0.121403	2.77639	0.00549669	0.0449494
Sprn	835.303	0.502422	0.180979	2.77613	0.00550102	0.0449669
Zc3h6	898.53	-0.294997	0.106288	-2.77545	0.00551262	0.0450343
Adgrl3	1076.11	-0.277799	0.100102	-2.77516	0.00551739	0.045062
Msrb2	604.036	0.483322	0.174225	2.77412	0.00553514	0.0451271
A330076H08Rik	984.109	-0.441269	0.159071	-2.77404	0.00553649	0.0451271
Unc50	1625.02	0.440799	0.158922	2.77369	0.0055425	0.0451648
Bccip	3524.88	0.532404	0.19196	2.77351	0.00554548	0.0451777
Cluh	414.543	0.453474	0.16355	2.7727	0.00555932	0.0452564
Gtf2i	1687.59	0.318212	0.114818	2.77146	0.00558059	0.0453454
Gripap1	929.354	0.405246	0.146207	2.77173	0.00557595	0.0453454
Klf13	2537.64	0.486064	0.175465	2.77014	0.00560324	0.0454267
Tafa2	1929.23	-0.308486	0.111364	-2.77006	0.00560452	0.0454267
Psme3	659.44	0.38606	0.139355	2.77034	0.00559984	0.0454267
Zbtb20	26895.2	0.350788	0.126654	2.76966	0.00561152	0.0454489
Kansl2	462.841	0.388902	0.140443	2.7691	0.00562106	0.0454898
Becn1	1162.72	0.669035	0.241706	2.76797	0.00564072	0.0455196
Emc3	1641.62	0.388274	0.140306	2.76733	0.00565182	0.0455526
Psma6	6728.42	0.371668	0.134322	2.76699	0.00565772	0.0455889
Pde1a	4130.73	0.59342	0.214495	2.76659	0.00566463	0.0456106
Nip7	910.479	0.443926	0.160481	2.76622	0.0056711	0.0456514
Actl6a	346.629	0.454876	0.164543	2.76449	0.00570125	0.0458099
Nt5c	1061.71	0.471002	0.170373	2.76453	0.00570048	0.0458099
Polr2j	1719.44	0.323	0.116886	2.76338	0.00572069	0.0459152
Sgce	1342.86	0.386395	0.139836	2.76321	0.00572366	0.0459152
Plppr2	790.237	0.427689	0.154855	2.76186	0.00574727	0.0460465
Dhrs7b	703.785	0.490867	0.177745	2.76164	0.00575121	0.0460465
Polr1c	849.892	0.429506	0.15554	2.76138	0.00575578	0.046059
Sec11a	2609.35	0.423789	0.153507	2.76071	0.00576761	0.0461309
Mrps22	1307.7	0.606365	0.219725	2.75965	0.00578637	0.046224
Smim18	582.593	0.459292	0.166518	2.7582	0.00581201	0.0463472
Dalrd3	337.178	0.619721	0.224688	2.75814	0.0058132	0.0463472
Phb	1112.52	0.512578	0.185851	2.758	0.0058156	0.0463549
Hacd1	579.472	0.424768	0.154025	2.75778	0.00581955	0.0463618
Grcc10	374.291	0.449967	0.163169	2.75768	0.00582128	0.0463618
Sqstm1	4702.54	0.415568	0.150693	2.75771	0.00582076	0.0463618
Ascc1	640.22	0.512741	0.185972	2.7571	0.00583173	0.0464191
Gns	1117.98	0.307963	0.111699	2.75707	0.00583222	0.0464191
Ccdc82	1043.31	-0.339496	0.123143	-2.75693	0.00583466	0.0464271
Psmd13	699.953	0.485344	0.176082	2.75634	0.00584516	0.0464992
Ndufaf3	1370.47	0.439004	0.159377	2.7545	0.00587821	0.0466707
Sri	4298.81	0.407372	0.147916	2.75406	0.00588601	0.0466984
Gemin7	472.657	0.575244	0.208947	2.75306	0.00590404	0.0467957
Mpzl1	510.677	0.361067	0.131155	2.75298	0.00590558	0.0467964
Ppih	388.061	0.456356	0.1659	2.75079	0.00594517	0.0470298
Ippk	416.929	0.448107	0.162923	2.75042	0.00595187	0.0470599
Capza1	1117.37	0.526688	0.191556	2.74952	0.00596824	0.0471549
Syne2	888.72	0.290018	0.105509	2.74875	0.00598225	0.0472541
Rdx	3486.46	0.260939	0.0949648	2.74775	0.0060006	0.047376
Ppp1r10	1271.94	0.451344	0.16431	2.74691	0.00601604	0.0474748
Plin3	310.608	0.426767	0.155405	2.74617	0.00602955	0.0475699
Cct7	3965.04	0.510568	0.185953	2.74568	0.00603857	0.0476179
Kif3c	579.857	0.550018	0.20035	2.74528	0.00604594	0.0476639
Stx4a	348.579	0.378119	0.137754	2.74489	0.00605313	0.047698
Aggf1	1005.72	0.258772	0.0942977	2.7442	0.00606579	0.0477861
Ddx55	674.447	0.34382	0.125299	2.74399	0.00606973	0.0478055
Osbpl11	487.673	0.386641	0.140923	2.74364	0.00607622	0.0478089
Ehd3	2198.22	0.296321	0.108006	2.74357	0.00607752	0.0478089
Mrpl22	1520.53	0.407527	0.148547	2.74342	0.0060803	0.0478192
Ncbp2	2219.56	0.410675	0.14972	2.74295	0.00608895	0.0478641
Plgrkt	1380.55	0.37463	0.136644	2.74165	0.00611323	0.0480201
2810004N23Rik	679.921	0.303101	0.110599	2.74054	0.00613388	0.0481241
Rian	3014.76	-0.351664	0.128378	-2.73929	0.00615723	0.0482839
Dnm2	323.247	0.404914	0.147826	2.73913	0.00616022	0.0482957
Ensa	9137.17	0.461119	0.168468	2.73713	0.0061977	0.0484842
Atp5o	12271.7	0.400697	0.14639	2.73719	0.00619658	0.0484842
Arpc1a	3912.71	0.407363	0.148874	2.7363	0.00621347	0.0485491
Ptpn4	3269.78	-0.319023	0.116596	-2.73613	0.0062167	0.0485509
Sccpdh	2005.16	0.449512	0.164324	2.73552	0.00622809	0.0486003
Rpl27	5229.72	0.297476	0.10875	2.73541	0.0062302	0.0486003
Ube2z	885.052	0.374421	0.136946	2.73409	0.00625537	0.0487358
Tomm5	2122.84	0.370314	0.135461	2.73374	0.006262	0.0487523
Adhfe1	469.644	0.388288	0.142163	2.73129	0.00630873	0.0489752
Tmem246	642.154	0.469242	0.171817	2.73106	0.00631313	0.0489798
Nhp2	1515.82	0.518105	0.189734	2.73069	0.00632012	0.0490051
Bcap31	4193.52	0.460254	0.168624	2.72946	0.00634374	0.0491062
Drg2	670.023	0.557663	0.204335	2.72916	0.00634961	0.0491169
Aptx	988.259	0.457913	0.167866	2.72784	0.006375	0.0492659
Phyh	2052.05	0.453977	0.166435	2.72766	0.00637858	0.0492692
Klf3	751.183	0.325053	0.119179	2.72745	0.00638266	0.0492692
Praf2	827.854	0.498621	0.182897	2.72624	0.00640609	0.0494121
Pdcd2l	387.39	0.597611	0.219258	2.72561	0.00641825	0.04948
Slc25a11	1619.25	0.489167	0.179475	2.72555	0.00641946	0.04948
Xrcc6	416.305	0.413289	0.15166	2.72511	0.00642799	0.0495222
Cyb5b	1355.48	0.415933	0.152647	2.7248	0.00643402	0.0495452
Glo1	4113.13	0.446983	0.164094	2.72394	0.00645076	0.0496388
Dag1	1469.8	0.366865	0.134747	2.72262	0.00647667	0.0497792
Wipf1	358.134	0.324671	0.119267	2.72221	0.00648463	0.0498049
Mrpl46	1490.04	0.397975	0.146192	2.72227	0.00648351	0.0498049
Wdr18	602.319	0.530911	0.195132	2.72078	0.00651284	0.0499744
Cdc5l	2865.42	0.311539	0.114513	2.72057	0.00651699	0.0499944
Zeb2	3265.09	0.321773	0.118281	2.72042	0.00651994	0.0500052
Ints12	579.555	0.448151	0.164772	2.71983	0.00653157	0.0500353
Gdi1	7471.92	0.481384	0.177045	2.719	0.00654804	0.050082
Ddrgk1	1167.8	0.469244	0.172655	2.71781	0.0065716	0.0501459
Pcbp3	400.018	0.525952	0.193529	2.7177	0.0065738	0.0501459
Cdr1os	3354.82	-0.442685	0.162904	-2.71745	0.00657863	0.0501592
Pcyt1a	494.555	0.378073	0.139133	2.71736	0.00658059	0.0501623
Atraid	5832.04	0.384315	0.141443	2.7171	0.0065857	0.0501741
Nup43	317.092	0.415325	0.15288	2.71667	0.00659423	0.0501741
Slc1a3	42794.3	0.282078	0.103822	2.71695	0.00658858	0.0501741
Gm20371	437.961	-0.681184	0.250864	-2.71535	0.00662051	0.0503115
Opa3	353.746	0.478374	0.176171	2.71539	0.00661974	0.0503115
Hspa8	34495	0.455331	0.16773	2.71467	0.00663422	0.0503819
Rer1	1896.57	0.560055	0.20637	2.71384	0.00665079	0.0504795
Armc8	1913.48	0.340548	0.125487	2.71381	0.00665145	0.0504795
Tmco3	854.146	0.355024	0.130849	2.71323	0.00666301	0.0505326
Chst11	589.973	0.529277	0.195082	2.7131	0.00666561	0.0505326
Farp1	857.755	0.311155	0.114708	2.71259	0.00667592	0.0505921
Hars	1278.57	0.451054	0.166299	2.71231	0.00668164	0.0506
Tle5	710.012	0.547243	0.201786	2.712	0.0066879	0.0506238
Dmtn	981.741	0.330664	0.121931	2.71189	0.00669001	0.050628
Thap12	1017.16	0.303796	0.11204	2.7115	0.00669796	0.0506292
Nipsnap2	2218.48	0.454437	0.167652	2.7106	0.00671608	0.0506947
Scrn1	2249.14	0.346623	0.127884	2.71045	0.00671926	0.0506947
D330023K18Rik	320.454	0.411296	0.151882	2.708	0.006769	0.0508749
Pik3r3	660.827	0.358356	0.132324	2.70817	0.00676551	0.0508749
Tmem9b	2653.7	0.588038	0.217164	2.70781	0.00677296	0.0508749
Mrpl32	2466.66	0.351972	0.129987	2.70774	0.00677434	0.0508749
Ndufa11	4077.07	0.410193	0.151446	2.70852	0.00675851	0.0508749
Dnajc18	1495.01	0.335376	0.123848	2.70797	0.00676967	0.0508749
Micu2	409.072	0.360945	0.13334	2.70695	0.00679048	0.050949
Crnkl1	663.124	0.25225	0.0931897	2.70685	0.00679258	0.050953
Ciapin1	439.253	0.49076	0.181315	2.70667	0.00679622	0.0509567
Sft2d2	517.795	0.33396	0.123395	2.70643	0.00680113	0.05097
Gm37211	303.994	-0.425782	0.157348	-2.70598	0.00681028	0.0509847
0610009B22Rik	3689.92	0.3786	0.139899	2.70624	0.00680495	0.0509847
Cpsf3	981.828	0.383852	0.141855	2.70595	0.00681094	0.0509847
Mzt2	631.351	0.427308	0.157909	2.70603	0.00680927	0.0509847
Anxa4	443.742	0.476226	0.176085	2.70452	0.00684035	0.0510871
Rsl24d1	1819.43	0.494827	0.183044	2.70332	0.00686505	0.0511892
Rps4x	10291.2	0.306712	0.113465	2.70315	0.00686854	0.0511991
Nit2	726.426	0.393151	0.145491	2.70224	0.00688745	0.0513208
Mrpl10	487.491	0.595088	0.220269	2.70164	0.00689989	0.0513663
Nfix	1755.04	0.459625	0.170196	2.70057	0.00692204	0.0515077
Gm37928	502.923	-0.348646	0.129122	-2.70012	0.00693151	0.0515545
Dcaf12	832.89	0.350602	0.129853	2.69999	0.00693418	0.0515626
Psenen	3702.26	0.343833	0.127351	2.69988	0.00693637	0.051567
Lrrtm2	1474.71	0.353917	0.131174	2.69807	0.00697431	0.0517424
Skiv2l	367.057	0.383623	0.142213	2.69753	0.00698566	0.0517812
Pja1	1988.15	0.407742	0.151155	2.6975	0.00698615	0.0517812
Rpl19	6666.83	0.259048	0.0960476	2.69708	0.00699498	0.0518011
Lrp1	1008.98	0.344252	0.127652	2.6968	0.00700095	0.0518335
Vezf1	962.52	0.304434	0.112945	2.69543	0.00702983	0.0520118
Sart1	427.358	0.44283	0.164326	2.69483	0.00704235	0.0520688
Tra2b	3186.08	0.309516	0.1149	2.69378	0.0070646	0.0521858
Pip5k1a	1071.26	0.339039	0.125961	2.69161	0.00711082	0.0523842
Gm43318	389.338	-0.445754	0.165652	-2.6909	0.00712595	0.0524718
Mrpl44	723.345	0.412335	0.153352	2.68881	0.00717066	0.0527101
Nit1	363.132	0.409001	0.152114	2.68878	0.00717129	0.0527101
Uba2	1523.9	0.333226	0.123965	2.68807	0.00718654	0.0528102
Lypla1	723.044	0.355657	0.132347	2.68731	0.00720311	0.0528781
Snx19	537.073	0.411735	0.153217	2.68727	0.00720392	0.0528781
Abhd16a	371.273	0.448906	0.167066	2.68699	0.0072099	0.0529101
1110051M20Rik	1744.31	0.497753	0.185268	2.68667	0.00721689	0.0529255
Twf1	4168.04	0.467498	0.174038	2.68619	0.00722724	0.0529775
Blcap	764.502	0.482243	0.179551	2.68582	0.00723525	0.0530122
Pdcd6	5101.75	0.432904	0.161181	2.68583	0.00723499	0.0530122
Atg5	1540.4	0.442471	0.16475	2.68571	0.00723753	0.053017
Rpp14	1232.88	0.509266	0.189646	2.68536	0.00724526	0.0530497
Cxxc5	739.628	0.337455	0.125716	2.68427	0.00726877	0.0531619
Mapk1ip1	968.424	0.500449	0.186447	2.68414	0.00727168	0.0531712
Adal	355.824	0.394749	0.147083	2.68386	0.00727782	0.0532041
Btbd10	1791.54	0.395929	0.147559	2.6832	0.00729219	0.0532576
Cyp4v3	442.404	0.3379	0.125934	2.68314	0.00729335	0.0532576
Pigbos1	589.493	0.358917	0.133771	2.68307	0.00729498	0.0532576
Lims1	1841.91	0.344389	0.128383	2.68251	0.0073071	0.0533101
Gm16794	345.199	-0.523893	0.195369	-2.68155	0.00732821	0.0534282
Cct6a	5276.53	0.418343	0.156124	2.67956	0.00737198	0.053687
Paics	3097.17	0.399268	0.149023	2.67924	0.00737903	0.053715
Ncl	9015.84	0.272904	0.101886	2.67853	0.00739471	0.0537922
Ubap1	672.61	0.447125	0.166959	2.67806	0.0074051	0.0538323
Manbal	878.587	0.50046	0.186948	2.67701	0.00742835	0.0539523
Amy1	565.341	-0.419015	0.156551	-2.67654	0.00743858	0.0540025
Clptm1	460.331	0.485409	0.181417	2.67566	0.00745824	0.0541109
Pld3	1560.82	0.588507	0.219965	2.67546	0.00746267	0.054129
Gpat4	738.944	0.386067	0.144389	2.67379	0.0074999	0.0543383
Mef2d	501.567	0.414621	0.155126	2.6728	0.00752203	0.05445
Ube2q1	886.684	0.360562	0.134912	2.67258	0.0075271	0.0544746
Hip1	623.518	0.391025	0.146366	2.67155	0.00755028	0.0545472
Spata7	1257.2	-0.255653	0.0957325	-2.6705	0.0075739	0.0546146
Senp3	380.049	0.335655	0.12573	2.66965	0.007593	0.0546809
Fars2	475.093	0.522799	0.195835	2.66959	0.00759442	0.0546809
Ranbp10	305.029	0.402127	0.150644	2.66938	0.00759905	0.0546906
Arf5	816.278	0.447309	0.167632	2.6684	0.00762144	0.0547915
Aprt	1184.89	0.480843	0.180215	2.66817	0.00762658	0.0547915
Tm2d3	1907.17	0.369055	0.138332	2.66789	0.00763289	0.0548248
Snx2	4481.86	0.446175	0.167282	2.6672	0.0076486	0.0549012
Tjp2	421.889	0.376037	0.141002	2.66689	0.00765564	0.0549396
Ddx58	346.43	0.409807	0.153717	2.66599	0.00767625	0.0550631
Smarce1	1355.85	0.28993	0.108768	2.66559	0.00768523	0.055091
Tomm22	2743.11	0.420874	0.157884	2.66571	0.00768252	0.055091
Alkbh6	552.641	0.543279	0.20385	2.66509	0.00769668	0.055161
Polr3c	383.155	0.447894	0.168248	2.6621	0.0077655	0.055545
Gm50240	361.962	0.402704	0.151274	2.66209	0.00776566	0.055545
Gatb	612.31	0.483312	0.181586	2.66162	0.00777656	0.0555862
Gpn1	755.29	0.461943	0.173556	2.66164	0.0077761	0.0555862
Pfn1	1839.06	0.902695	0.339298	2.66048	0.00780288	0.0557499
Sptlc1	553.643	0.429528	0.161444	2.66053	0.00780178	0.0557499
Tmsb10	12551.1	-0.532687	0.200298	-2.65947	0.00782629	0.0558434
Mrfap1	10126.3	0.391914	0.147392	2.659	0.0078373	0.0558598
Jam3	436.22	0.329613	0.123996	2.65826	0.0078546	0.055898
Crlf3	319.796	0.447609	0.168434	2.65747	0.00787289	0.0559668
Exosc9	1830.09	0.408237	0.153709	2.6559	0.00790967	0.0561914
Rmc1	503.625	0.5052	0.190213	2.65597	0.00790817	0.0561914
Tmem250-ps	390.865	0.594601	0.223933	2.65526	0.00792462	0.0562484
Chl1	10263.6	0.28717	0.10815	2.65529	0.00792403	0.0562484
Tgds	360.045	0.491391	0.185077	2.65507	0.00792921	0.0562686
Ncbp1	882.698	0.35396	0.133349	2.65439	0.00794531	0.0563582
Alad	316.925	0.402421	0.151624	2.65407	0.00795269	0.0563859
Gm44230	302.473	-0.658876	0.248333	-2.6532	0.00797331	0.0564952
Flii	405.889	0.366216	0.138054	2.65269	0.00798521	0.0565548
Ap2s1	3153.2	0.528521	0.199277	2.6522	0.00799689	0.0565882
Csnk2b	2480	0.448386	0.169071	2.65206	0.00800035	0.0566003
Chchd3	2010.99	0.395041	0.148961	2.65197	0.00800227	0.0566015
Echs1	1331.62	0.272938	0.102923	2.65187	0.0080048	0.0566071
Gm44676	366.018	-0.478352	0.180402	-2.65159	0.00801128	0.0566293
Smdt1	3399.11	0.466395	0.175893	2.65159	0.00801143	0.0566293
Dpp10	1396.26	-0.407205	0.153633	-2.6505	0.00803729	0.0567751
Zfhx3	304.853	0.356588	0.134591	2.64941	0.00806331	0.0569217
Cnot9	759.869	0.539066	0.203494	2.64905	0.00807185	0.0569572
Zfp740	431.331	0.358019	0.135203	2.648	0.00809686	0.0570841
Luc7l3	7438.04	-0.278988	0.105373	-2.64764	0.00810563	0.0571186
Wdr74	1160.54	0.486151	0.183674	2.64681	0.00812556	0.0571301
Ctr9	1513.69	0.332065	0.125477	2.64643	0.00813472	0.0571649
Spop	4222.02	0.363404	0.137317	2.64646	0.00813402	0.0571649
Zmat5	676.28	0.449693	0.169941	2.64618	0.00814066	0.0571695
Arl6ip1	15507.4	0.374721	0.141677	2.6449	0.00817145	0.0573316
H2-DMa	507.155	0.584439	0.220979	2.64478	0.00817447	0.0573316
Zfp281	1819.63	0.346483	0.131023	2.64445	0.00818237	0.0573346
Drg1	3352.46	0.518222	0.196012	2.64382	0.00819751	0.0574073
Fras1	336.315	-0.651832	0.246573	-2.64357	0.00820368	0.0574252
Exosc10	441.549	0.323426	0.122457	2.64115	0.00826261	0.0577387
Serpinf1	1299.07	0.516223	0.195464	2.64101	0.00826602	0.0577501
Golph3	1774.99	0.307264	0.11636	2.64062	0.00827537	0.057803
Cyp1b1	537.081	0.450813	0.170732	2.64047	0.00827903	0.0578161
Meis2	1070.07	-0.501207	0.189928	-2.63893	0.00831686	0.0580304
Pex11b	592.374	0.56165	0.212885	2.63828	0.00833276	0.0581163
Phf23	439.397	0.333858	0.126579	2.63755	0.00835066	0.0582162
Cybrd1	572.297	0.359149	0.136183	2.63724	0.00835826	0.0582567
Matk	599.854	0.475307	0.180266	2.6367	0.00837179	0.0583009
Csnk1g2	378.124	0.498106	0.189006	2.6354	0.00840374	0.0584733
Sord	435.25	0.379811	0.144162	2.63461	0.00842333	0.0585594
Preb	579.031	0.362007	0.137421	2.63429	0.00843122	0.0585931
Rnps1	1531.46	0.392455	0.149022	2.63353	0.00845025	0.0586335
Abcf1	2043.55	0.357715	0.135858	2.63301	0.00846307	0.0587099
Bzw1	5268.45	0.422748	0.160599	2.63232	0.0084804	0.0587925
Lrrc28	579.729	0.408719	0.155378	2.63049	0.00852624	0.0590221
Sidt2	548.785	0.43197	0.164281	2.62945	0.0085523	0.0591269
Txn2	3389.91	0.4541	0.172785	2.62812	0.00858587	0.0592832
Prdx5	10721	0.416905	0.158625	2.62824	0.00858291	0.0592832
Cpne8	1500.8	0.351891	0.133942	2.6272	0.00860916	0.0593557
Adi1	762.129	0.438293	0.166842	2.62699	0.00861432	0.0593767
Ap2m1	5032.07	0.632341	0.240718	2.6269	0.00861665	0.0593767
Fgf11	663.828	-0.372056	0.141645	-2.62667	0.00862239	0.0593838
Hdgfl2	531.638	0.358459	0.136512	2.62585	0.00864327	0.0594772
Gm11168	495.393	-0.950012	0.361885	-2.62518	0.00866035	0.0595274
Cops3	1941.78	0.505846	0.192684	2.62526	0.00865824	0.0595274
Il1rapl1	1294.79	-0.498847	0.190041	-2.62494	0.00866632	0.0595475
Ptdss1	999.271	0.37849	0.144198	2.6248	0.00867011	0.0595609
Slc35d1	397.077	0.36899	0.140587	2.62463	0.00867432	0.0595773
Ube2h	1789.43	0.364722	0.138981	2.62426	0.00868365	0.0596287
Mrpl11	2030.27	0.426307	0.162515	2.62319	0.00871102	0.0597687
Naxe	1577.13	0.483247	0.184236	2.62297	0.00871659	0.0597917
Eef1b2	3770.64	0.325462	0.124115	2.62226	0.00873479	0.059866
Ppp1r8	875.854	0.417458	0.159293	2.6207	0.00877494	0.0600777
Scp2	6062.25	0.345633	0.131933	2.61977	0.00879901	0.0602172
Sgta	625.327	0.494868	0.189035	2.61786	0.00884835	0.0604672
Mcub	426.671	0.710628	0.27159	2.61655	0.00888243	0.0605992
Kcnb2	989.27	-0.351641	0.134426	-2.61587	0.00889996	0.0606862
Tor1aip1	589.815	0.379398	0.14504	2.61583	0.00890118	0.0606862
Idh3b	5007.36	0.481826	0.184285	2.61457	0.008934	0.0608716
Atmin	412.886	0.347095	0.132843	2.61283	0.00897972	0.0610734
Usp5	721.972	0.399348	0.152904	2.61175	0.00900795	0.0611956
Ruvbl1	882.535	0.557317	0.213407	2.61151	0.00901422	0.0612005
Cnih2	822.191	0.614673	0.235382	2.61139	0.00901763	0.0612102
Akt1	481.892	0.436905	0.167321	2.61118	0.009023	0.0612253
Oaz2	1182.62	0.526229	0.201634	2.60982	0.00905891	0.061308
Psmb1	10619.4	0.371808	0.142529	2.60865	0.00909014	0.0614583
Casp8ap2	1351.6	0.274657	0.105294	2.60848	0.00909446	0.0614619
Arl3	4063.54	0.331767	0.127185	2.60855	0.00909265	0.0614619
Gpnmb	527.634	0.609656	0.233754	2.60811	0.00910434	0.0615031
Glrx	1009.91	0.506796	0.194313	2.60815	0.0091033	0.0615031
Gm21738	17685.1	-0.941195	0.360943	-2.6076	0.00911799	0.0615739
Dguok	862.965	0.457127	0.175314	2.60748	0.00912116	0.0615783
Tiparp	1151.03	0.372824	0.143009	2.60699	0.00913411	0.0616144
Trappc1	3071.62	0.425338	0.16318	2.60655	0.00914601	0.0616819
Ube2g2	423.007	0.516471	0.198232	2.60538	0.00917716	0.0618149
Smu1	2054.5	0.494601	0.189943	2.60395	0.00921559	0.061971
Pnpla7	372.869	0.350374	0.134564	2.60377	0.00922052	0.0619913
Cpsf2	1193.15	0.347911	0.133636	2.60343	0.00922965	0.0620286
Cln8	341.814	0.368775	0.141673	2.60299	0.00924142	0.0620932
C1galt1c1	1478.08	0.455814	0.175161	2.60225	0.00926137	0.0621758
Psmd2	4144.27	0.41257	0.158625	2.60091	0.00929772	0.0623297
Ptchd4	386.907	-0.592182	0.22768	-2.60094	0.00929697	0.0623297
Psmd1	2531.28	0.403872	0.155343	2.59987	0.00932599	0.0623904
Kctd12	3936.82	0.374527	0.144055	2.59989	0.00932534	0.0623904
Pfdn6	1648.51	0.356585	0.137267	2.59774	0.00938401	0.0626108
Mtx1	465.065	0.481361	0.185309	2.5976	0.00938767	0.0626224
Khdrbs2	516.732	-0.547175	0.210694	-2.59701	0.00940387	0.0626661
Mmadhc	1416.68	0.424854	0.163623	2.59653	0.00941693	0.0626818
Nedd8	8080.1	0.376742	0.145083	2.59672	0.00941174	0.0626818
Kidins220	2769.07	0.254163	0.097963	2.59448	0.00947337	0.0629097
Gm10718	3399.47	-0.93637	0.360965	-2.59407	0.00948471	0.0629593
Rsbn1l	807.851	-0.298743	0.11522	-2.59281	0.00951948	0.0630911
Cpd	2316.8	0.269586	0.103978	2.59272	0.00952204	0.0630911
Mindy1	322.796	0.324791	0.125274	2.59265	0.00952409	0.0630918
Ezr	1912.54	0.310887	0.119942	2.59198	0.00954245	0.0631404
Bex2	11290.2	0.401379	0.154856	2.59196	0.0095431	0.0631404
Fyn	2687.87	0.306595	0.118325	2.59113	0.00956622	0.0632547
Cd302	1889.87	0.367636	0.141918	2.59048	0.00958412	0.0632829
Snrnp40	826.756	0.494082	0.190752	2.59018	0.0095927	0.0633137
Palmd	613.174	0.452167	0.174626	2.58935	0.0096158	0.0633632
Syf2	2135.04	0.42759	0.165153	2.58905	0.00962409	0.0633795
Atat1	423.496	0.458569	0.177119	2.58905	0.00962413	0.0633795
Ndufaf1	1591.49	0.477905	0.184596	2.58892	0.00962775	0.0633869
Pank2	341.18	0.43192	0.166854	2.58861	0.00963631	0.0634083
Txndc12	2340.46	0.414534	0.160194	2.5877	0.00966199	0.0635
Stk25	1989.07	0.499001	0.192916	2.58663	0.00969206	0.0635887
Mbd3	384.377	0.401314	0.155152	2.58659	0.0096931	0.0635887
Tex9	369.499	0.462784	0.178923	2.5865	0.00969568	0.0635928
Ccdc28b	528.567	0.332207	0.128512	2.58502	0.00973733	0.0637629
Nfkbib	362.081	0.577672	0.223487	2.58481	0.00974327	0.0637889
Mrps12	1420.62	0.466304	0.180502	2.58337	0.00978404	0.0639784
Orc2	799.781	0.417622	0.161666	2.58323	0.00978799	0.0639826
Ttc39c	586.085	0.383283	0.148375	2.58321	0.00978861	0.0639826
Cgrrf1	764.408	0.397463	0.153904	2.58253	0.00980778	0.0640494
Cby1	838.776	0.439122	0.17003	2.58262	0.00980534	0.0640494
Fxyd5	466.586	0.410776	0.15907	2.58236	0.00981271	0.0640541
Jph1	484.303	-0.496041	0.19211	-2.58207	0.00982086	0.0640902
Dhrs7	2399.1	0.510935	0.197923	2.58148	0.0098378	0.064162
Ebna1bp2	1091.06	0.344268	0.133373	2.58124	0.00984468	0.0641941
Srgap3	3297.21	0.352087	0.136419	2.58093	0.00985347	0.0642126
Hspa14	1281.25	0.436722	0.169232	2.58061	0.00986265	0.0642467
Hadhb	2216.72	0.446886	0.173201	2.58016	0.00987549	0.0642788
Ddost	1093.07	0.444784	0.172408	2.57983	0.00988489	0.0643142
Dkc1	729.899	0.291649	0.113062	2.57955	0.00989294	0.0643279
Cdh13	1231.52	0.371104	0.143906	2.5788	0.00991441	0.0644159
Zdhhc6	1108.44	0.433806	0.16822	2.57881	0.00991417	0.0644159
Mrpl18	2854.65	0.383816	0.148881	2.57801	0.00993708	0.0645347
Itpa	977.094	0.398738	0.154834	2.57527	0.0100161	0.0647886
Enpp2	3282.83	0.999419	0.388091	2.57522	0.0100177	0.0647886
Nutf2	644.016	0.519841	0.201931	2.57435	0.010043	0.06489
B830012L14Rik	608.608	-0.410804	0.159578	-2.57432	0.0100437	0.06489
Trim27	307.717	0.358605	0.139314	2.57407	0.010051	0.06489
Ndufv1	2143.4	0.458495	0.17811	2.57422	0.0100465	0.06489
Dzank1	2542.91	-0.402261	0.156316	-2.57339	0.0100707	0.0649674
Dgcr6	1405.62	0.65747	0.255546	2.57281	0.0100878	0.065035
Tmem9	1956.02	0.544102	0.211521	2.57233	0.0101015	0.0650848
Wdr1	2204.43	0.441333	0.171615	2.57164	0.0101219	0.0651597
A230057D06Rik	721.263	-0.403778	0.157019	-2.57152	0.0101252	0.0651597
Mipep	347.609	0.348684	0.135622	2.57101	0.0101402	0.0652177
Atp6v1f	7187.41	0.409821	0.159411	2.57084	0.0101452	0.0652368
2900064K03Rik	584.138	-0.531255	0.206674	-2.57049	0.0101555	0.0652638
Bag6	978.062	0.3682	0.14324	2.5705	0.0101551	0.0652638
2900093K20Rik	319.613	-0.326482	0.12704	-2.56991	0.0101725	0.0653344
Abhd11os	436.299	0.339861	0.132285	2.56915	0.0101947	0.0654385
Mlx	540.085	0.445239	0.173313	2.56899	0.0101995	0.0654434
Zscan21	364.708	0.384712	0.14979	2.56835	0.0102185	0.065526
Bin1	885.107	0.481305	0.187394	2.56842	0.0102165	0.065526
Lyrm2	1442.07	0.299495	0.116628	2.56796	0.01023	0.0655786
Gm42992	632.572	-0.422285	0.164446	-2.56793	0.0102307	0.0655786
Swap70	451.154	0.377482	0.147024	2.56749	0.0102438	0.0656367
Atp1b3	1897.99	0.31539	0.122863	2.56701	0.0102579	0.0657141
Gas8	314.356	0.447004	0.174166	2.56654	0.0102719	0.065791
Tsga10	937.453	-0.330856	0.128922	-2.56634	0.0102779	0.0658047
Atp6v0d1	4297.94	0.508961	0.198345	2.56604	0.0102867	0.065834
Map3k4	415.909	0.295356	0.1151	2.56608	0.0102854	0.065834
1500009L16Rik	649.826	0.47869	0.18666	2.5645	0.0103324	0.0660255
Vps11	467.405	0.344956	0.134526	2.56423	0.0103405	0.0660478
Lman2l	453.212	0.330606	0.128984	2.56316	0.0103725	0.0661717
Gm10862	328.534	-0.385833	0.150549	-2.56284	0.0103821	0.0661717
Nabp2	725.319	0.573211	0.223633	2.56318	0.0103718	0.0661717
Ifngr2	707.733	0.452257	0.176431	2.56336	0.0103664	0.0661717
Uck1	318.686	0.442997	0.172878	2.56248	0.0103927	0.066199
Raver2	480.734	0.628357	0.245319	2.56139	0.0104255	0.0662965
Trap1	762.127	0.480658	0.187685	2.56098	0.0104376	0.0663289
Actr1a	978.238	0.372989	0.145651	2.56084	0.0104418	0.0663428
Atp5g2	556.044	0.474427	0.185277	2.56063	0.0104481	0.0663614
Dmwd	503.768	0.437792	0.171067	2.55919	0.0104917	0.066518
Vdac2	6798.35	0.415987	0.162559	2.55899	0.0104978	0.0665291
Myo18a	782.231	0.355292	0.13888	2.55826	0.0105196	0.0666416
Saal1	365.807	0.352646	0.137899	2.55728	0.0105496	0.0667586
Dlg1	1515.87	-0.439136	0.171755	-2.55675	0.0105654	0.0668269
Mtmr10	456.249	0.385314	0.150736	2.55621	0.0105818	0.0669178
Bms1	451.061	0.267042	0.104532	2.55464	0.0106299	0.0671564
Mog	495.64	0.875783	0.342871	2.55426	0.0106413	0.0672154
Atp5pb	13378.2	0.387119	0.151608	2.55343	0.0106669	0.0673404
mt-Co1	322139	-0.307189	0.120305	-2.55341	0.0106673	0.0673404
Phip	3549.52	-0.244128	0.0956925	-2.55117	0.0107362	0.0676833
Mrps17	2842.88	0.351903	0.137943	2.55108	0.010739	0.0676878
Smarcd1	345.709	0.316622	0.124118	2.55096	0.0107426	0.0676972
Mrpl24	1336.35	0.360152	0.141201	2.55063	0.0107527	0.0677142
Mrps31	1338.67	0.284686	0.111615	2.5506	0.0107536	0.0677142
Chmp1b	541.538	0.351353	0.137793	2.54987	0.0107764	0.0677916
Psmb4	3976.77	0.459413	0.180205	2.5494	0.010791	0.0678375
Acad8	754.829	0.346703	0.13612	2.54703	0.0108644	0.0682
Eif2b1	1497.04	0.467452	0.183536	2.54693	0.0108675	0.0682066
Vipas39	707.993	0.338152	0.132805	2.54622	0.0108895	0.0682788
Clcn7	558.954	0.403135	0.158344	2.54595	0.0108982	0.0682871
Mrps18a	2124.8	0.460505	0.180913	2.54546	0.0109134	0.0683094
Cops4	4037.72	0.510922	0.200807	2.54434	0.0109484	0.0683968
Tfpt	623.066	0.41866	0.164543	2.54437	0.0109474	0.0683968
Gm10801	14455.8	-0.916773	0.360494	-2.5431	0.0109873	0.0685084
Acin1	1413.91	0.290057	0.114061	2.543	0.0109904	0.0685146
Tor2a	361.98	0.446443	0.175563	2.54292	0.0109931	0.0685183
Nsmf	1373.48	0.540559	0.212644	2.54209	0.0110193	0.0686153
Hsd17b12	1086.28	0.373525	0.146945	2.54194	0.0110238	0.0686304
Cdc37	1202.99	0.469805	0.184869	2.54128	0.0110446	0.0687071
Acd	618.785	0.556436	0.219094	2.53972	0.0110941	0.0688832
Zfp706	6998.79	0.481607	0.189664	2.53927	0.0111085	0.0689246
Mmgt1	726.839	0.321393	0.126571	2.53924	0.0111093	0.0689246
Lrrc8d	477.441	0.538439	0.212055	2.53915	0.0111122	0.0689295
Clp1	420.139	0.473916	0.186662	2.5389	0.0111202	0.0689399
Zfp637	1387.64	0.416792	0.16418	2.53862	0.0111289	0.0689675
Rhou	634.156	0.314577	0.123955	2.53784	0.0111538	0.0690364
Gm10719	535.132	-0.927181	0.365364	-2.53769	0.0111586	0.0690364
Suclg1	4500.61	0.452643	0.178406	2.53715	0.011176	0.0690485
Cpsf6	3844.76	-0.30569	0.120493	-2.53698	0.0111812	0.0690513
Rtcb	1434.96	0.462359	0.182272	2.53665	0.011192	0.0690815
Tcp11l2	1211.5	0.389918	0.153847	2.53445	0.0112625	0.0693716
Atp1b2	3623.24	0.431349	0.170221	2.53405	0.0112751	0.0694361
Scpep1	810.494	0.299742	0.118336	2.53298	0.0113097	0.0695758
Gpx4	6805.65	0.444009	0.175323	2.53252	0.0113244	0.0696475
Pnkd	1534.82	0.329721	0.130199	2.53244	0.0113271	0.0696504
Xab2	341.882	0.318031	0.125631	2.53147	0.0113587	0.069792
Rdh14	812.741	0.379766	0.150018	2.53147	0.0113587	0.069792
Wscd1	485.222	0.42071	0.166228	2.53092	0.0113762	0.0698205
Utp23	351.665	0.403977	0.159639	2.53057	0.0113877	0.0698532
Serp1	1721.47	0.304529	0.120455	2.52815	0.0114664	0.0701653
Mrpl12	1264.35	0.444602	0.175916	2.52735	0.0114926	0.0702953
Kat8	312.624	0.34403	0.136154	2.52677	0.0115118	0.0703999
Ywhab	10573.5	0.331653	0.131285	2.52619	0.0115306	0.0704483
[truncated: 6,455 more rows]
