# Supplementary material for: Synaptopodin Regulates Denervation-Induced Plasticity at Hippocampal Mossy Fiber Synapses
Source: Cells. 2024 Jan 6;13(2):114. doi: 10.3390/cells13020114 (PMC10814840; doi:10.3390/cells13020114)
Supplement: Supplementary file 1 [file cells-13-00114-s001.zip › Supplementary Files/Table S2.xlsx]

## Sheet: DESeq2_WT_ECL-vs-control_CA3
GeneID	Base mean	log2(FC)	StdErr	Wald-Stats	p-value	p-adj
Pfn1	2634.59	1.82069	0.181556	10.0283	1.1451e-23	2.32077e-19
Apoe	27160	1.52378	0.1627	9.36561	7.5609e-21	7.66183e-17
Bsg	12611	1.23365	0.14709	8.38702	4.9864e-17	3.36865e-13
Eif5a	4559.84	1.3959	0.169918	8.21511	2.11977e-16	1.07403e-12
Lsm4	629.011	1.55612	0.192191	8.09674	5.64527e-16	2.28825e-12
Stub1	423.946	1.71779	0.213952	8.02883	9.84105e-16	3.32414e-12
Fxyd6	963.794	1.41443	0.186784	7.57257	3.65923e-14	1.05945e-10
Rab3a	4732.67	1.27381	0.170161	7.48592	7.10455e-14	1.79985e-10
Hmgn1	1248.19	1.34195	0.181	7.41409	1.22461e-13	2.75769e-10
Gm10719	412.382	-1.76274	0.24143	-7.30126	2.85096e-13	5.77803e-10
Gm11168	391.358	-1.68703	0.241582	-6.98324	2.88446e-12	5.31448e-09
Nnat	3025.65	0.988795	0.142722	6.92811	4.26508e-12	7.20337e-09
Rhbdd2	415.044	1.33554	0.194953	6.85056	7.35599e-12	1.1468e-08
Rheb	7030.3	1.05378	0.159882	6.59099	4.36917e-11	5.88246e-08
Emc6	1288.85	1.43226	0.217371	6.58904	4.42678e-11	5.88246e-08
Nudt19	1807.73	1.05896	0.163188	6.4892	8.62953e-11	9.71637e-08
Dgcr6	2164.04	1.05574	0.163558	6.45486	1.0832e-10	1.15543e-07
Rps4l	699.259	1.057	0.165346	6.39264	1.63045e-10	1.50201e-07
Guk1	4323.12	0.973886	0.152177	6.3997	1.55687e-10	1.50201e-07
Fth1	81217.8	1.05423	0.164682	6.40162	1.53741e-10	1.50201e-07
Pde6d	1265.73	1.28761	0.202046	6.37282	1.85581e-10	1.63529e-07
Tm2d1	1643.32	1.20526	0.190378	6.33087	2.43777e-10	2.05859e-07
Atp1a3	3766.82	0.974355	0.156681	6.2187	5.01289e-10	3.90754e-07
Tor1a	895.965	1.14559	0.186142	6.15436	7.53795e-10	5.65821e-07
Cyc1	1796.32	1.02903	0.168637	6.10204	1.04722e-09	7.31865e-07
Vcpkmt	386.431	1.15679	0.190152	6.08347	1.1761e-09	7.94531e-07
Spink8	1299.14	-1.363	0.226388	-6.02062	1.73756e-09	1.13597e-06
Tmem9b	4173.13	0.996965	0.166418	5.99071	2.08925e-09	1.26268e-06
Lars2	8816.87	0.863106	0.143976	5.99478	2.03764e-09	1.26268e-06
Mcrip1	1068.13	1.00804	0.168462	5.98375	2.18058e-09	1.26268e-06
Tsr3	534.999	1.19706	0.199902	5.9882	2.12174e-09	1.26268e-06
Rpl13	7987.58	0.98619	0.166631	5.91842	3.25048e-09	1.73362e-06
Ppp1r1a	1079.51	0.998632	0.168627	5.92214	3.17785e-09	1.73362e-06
Vti1b	4293.99	0.959845	0.162777	5.89669	3.70861e-09	1.92724e-06
Tpgs1	670.775	1.41979	0.241534	5.87824	4.14661e-09	2.04974e-06
Cltb	2073.02	0.925099	0.157337	5.87974	4.10906e-09	2.04974e-06
Ppp4c	462.456	1.09513	0.186779	5.86323	4.53955e-09	2.19055e-06
Psmd5	2008.15	1.03538	0.178288	5.80731	6.34826e-09	2.79696e-06
A2m	3370.19	0.911999	0.158184	5.76544	8.14432e-09	3.51194e-06
Zcrb1	2052.36	1.09544	0.190232	5.75845	8.48898e-09	3.5843e-06
Thoc3	807.599	1.00294	0.175166	5.72564	1.03043e-08	4.26198e-06
Idh2	836.341	0.976858	0.17087	5.71696	1.08449e-08	4.39588e-06
Slc25a3	10679.1	0.944408	0.165306	5.71309	1.1094e-08	4.40867e-06
Fbxo2	1061.46	0.979297	0.171593	5.7071	1.14916e-08	4.47886e-06
Coprs	588.261	1.09103	0.191646	5.69295	1.24865e-08	4.77481e-06
Rasl11a	839.208	1.0416	0.1832	5.68562	1.30342e-08	4.89194e-06
Atp5d	1569.64	0.873088	0.155046	5.63114	1.79021e-08	6.34854e-06
Rprml	353.999	1.27203	0.225989	5.62872	1.81548e-08	6.34854e-06
Cpne6	8904.56	0.847594	0.150433	5.63436	1.75712e-08	6.34854e-06
Atp6v0c	4776.51	1.00979	0.179404	5.6286	1.81682e-08	6.34854e-06
Dut	637.059	1.10699	0.197999	5.59087	2.25932e-08	7.6464e-06
Rps2	4371.78	0.970041	0.175723	5.52028	3.38462e-08	1.12453e-05
Ap1s1	1481.72	1.0401	0.188925	5.50534	3.68461e-08	1.20445e-05
Gemin7	587.9	0.978115	0.178002	5.49497	3.90766e-08	1.25709e-05
Pgam1	3158.74	1.01686	0.185174	5.49138	3.98795e-08	1.26287e-05
Sae1	1506.01	1.0015	0.182811	5.47832	4.29377e-08	1.3388e-05
Tmem59l	1659.98	0.886598	0.162809	5.44563	5.16224e-08	1.5852e-05
Snx7	887.417	0.898515	0.165289	5.43601	5.44864e-08	1.64817e-05
Tmem41a	319.762	1.17605	0.218355	5.38596	7.20588e-08	2.14767e-05
Rab4a	1099.54	0.884133	0.164517	5.3741	7.69646e-08	2.22834e-05
Eno1	22230.8	0.919438	0.171474	5.36198	8.23169e-08	2.34974e-05
Nap1l5	7953.4	0.754879	0.141039	5.35228	8.68509e-08	2.38658e-05
Ccnd1	798.719	1.05521	0.197131	5.35286	8.65763e-08	2.38658e-05
Serpinf1	988.431	1.02564	0.191648	5.35168	8.714e-08	2.38658e-05
Phb2	641.914	0.97378	0.182283	5.34214	9.18531e-08	2.44946e-05
Clta	2636.28	0.909823	0.170816	5.32633	1.00218e-07	2.63781e-05
Arxes1	622.864	1.01305	0.191125	5.30045	1.15516e-07	3.00148e-05
Dnlz	437.265	1.08965	0.206471	5.27748	1.3097e-07	3.31797e-05
Cck	738.418	0.903227	0.171133	5.27793	1.30651e-07	3.31797e-05
Coro1a	810.85	0.861531	0.163855	5.25789	1.45717e-07	3.64597e-05
Cdkn2aipnl	984.686	0.906007	0.173262	5.22911	1.7033e-07	4.20985e-05
Snx3	6607.7	0.838661	0.160963	5.21025	1.88582e-07	4.60481e-05
Dda1	833.916	0.979424	0.188174	5.20488	1.94122e-07	4.68365e-05
Mrps15	1036.56	0.972696	0.187192	5.19624	2.03355e-07	4.79231e-05
Sirt7	423.407	1.03225	0.19935	5.17805	2.24216e-07	5.2232e-05
Sgta	631.65	0.89629	0.173169	5.1758	2.26942e-07	5.22663e-05
Arxes2	1801.02	0.772172	0.149438	5.16717	2.37663e-07	5.41203e-05
Mcub	626.176	0.949572	0.183998	5.16078	2.45928e-07	5.50301e-05
Gm1673	351.337	1.34914	0.261466	5.15989	2.47088e-07	5.50301e-05
Ostf1	1073.02	0.920809	0.179694	5.12432	2.98616e-07	6.50758e-05
Ccl12	2097.14	0.801271	0.156713	5.11299	3.17106e-07	6.83701e-05
Cdc37	1315.81	0.859707	0.168342	5.10689	3.275e-07	6.98678e-05
Fez2	685.123	0.88652	0.174238	5.08799	3.61878e-07	7.56102e-05
Phb	1197.57	0.816828	0.160648	5.08457	3.68452e-07	7.61981e-05
Prelid1	2169.18	0.770516	0.151695	5.07939	3.78647e-07	7.75155e-05
Rab1b	1508.03	0.79383	0.156538	5.07118	3.95362e-07	8.0128e-05
Yeats4	360.638	1.05657	0.208966	5.05617	4.2777e-07	8.58378e-05
Pld3	1773.73	0.857799	0.169787	5.0522	4.36741e-07	8.67786e-05
Rraga	1236.35	0.871087	0.172704	5.04381	4.56357e-07	8.97768e-05
Hacd2	1268.01	0.837859	0.166176	5.042	4.60689e-07	8.97768e-05
C1qa	1507.64	1.00854	0.200307	5.03494	4.77987e-07	9.18752e-05
Rogdi	1538.3	0.977908	0.194263	5.03393	4.80524e-07	9.18752e-05
Nudc	1775.1	0.907603	0.180401	5.03104	4.87821e-07	9.23988e-05
Cisd1	5600.78	0.712962	0.141961	5.02225	5.10699e-07	9.58364e-05
Fbxo44	1118.44	0.904604	0.180993	4.998	5.79276e-07	0.000107708
Stx1a	435.479	0.928804	0.185908	4.99603	5.85227e-07	0.000107825
Ppp1ca	2966.74	0.941561	0.188766	4.98797	6.10155e-07	0.000111406
Morn4	819.736	0.900773	0.180747	4.98362	6.24061e-07	0.000112927
Snrpa	721.193	0.884043	0.177557	4.97893	6.39364e-07	0.000114672
Tmem191c	301.696	1.02251	0.206013	4.96332	6.92991e-07	0.000122129
Tspan13	10553.6	0.816022	0.165214	4.93919	7.84473e-07	0.00013706
Otub1	3147.25	0.892694	0.18129	4.92412	8.47395e-07	0.000146788
2410004B18Rik	571.207	0.929532	0.189561	4.90361	9.40926e-07	0.00016025
Edf1	3115.48	0.752287	0.153486	4.90134	9.51856e-07	0.000160761
Ranbp1	2071.5	0.771031	0.157517	4.89492	9.83474e-07	0.000164728
Maf1	800.527	0.92877	0.190563	4.87382	1.0946e-06	0.000181839
Pdia3	4077.9	0.769049	0.158222	4.86057	1.17051e-06	0.000183357
Smim14	5148.83	0.743529	0.152976	4.86044	1.17126e-06	0.000183357
Slc17a7	1232.41	0.740408	0.152113	4.86749	1.13026e-06	0.000183357
Nrsn1	3512.03	0.737402	0.151759	4.85904	1.17956e-06	0.000183357
Rps19bp1	653.611	1.07358	0.220805	4.86215	1.1612e-06	0.000183357
Klhdc3	962.234	0.796808	0.163743	4.8662	1.13764e-06	0.000183357
Pnck	1234.65	0.80133	0.164925	4.85877	1.1812e-06	0.000183357
Atp6ap1	5217.91	0.808007	0.166322	4.8581	1.18517e-06	0.000183357
Glmp	607.952	1.08059	0.223275	4.83975	1.30005e-06	0.000197728
Grina	2243.54	0.718372	0.148405	4.84062	1.29434e-06	0.000197728
Mtfp1	1741.46	0.828123	0.171264	4.83536	1.32906e-06	0.000199526
Pdk3	620.777	0.868518	0.179928	4.82702	1.38593e-06	0.000206535
Cdipt	942.531	0.818113	0.1696	4.82379	1.40855e-06	0.000208321
Copz1	2731.54	0.932449	0.193358	4.82239	1.41848e-06	0.000208321
Chmp1a	843.215	1.0127	0.210147	4.81902	1.44264e-06	0.000210345
Haghl	510.389	1.02454	0.212706	4.81669	1.45961e-06	0.0002113
Serpina3n	8774.57	0.951084	0.197759	4.80931	1.51453e-06	0.000217694
Ctsa	1889.93	0.918629	0.19117	4.80531	1.54513e-06	0.00021956
Lgals9	492.324	0.948061	0.197316	4.80479	1.54917e-06	0.00021956
Smarcb1	804.79	0.843746	0.176003	4.79392	1.63551e-06	0.000230186
Btg2	754.629	1.0713	0.223546	4.79229	1.64887e-06	0.000230467
1700037H04Rik	603.666	0.915593	0.191296	4.78625	1.69926e-06	0.000235883
Arhgdia	686.432	0.795617	0.166686	4.77316	1.81362e-06	0.000250045
Pea15a	9159.95	0.854609	0.179169	4.76986	1.84353e-06	0.000252452
Laptm5	865.829	0.9486	0.199123	4.76388	1.89905e-06	0.00025496
Dtd2	645.349	0.893691	0.187575	4.76443	1.89385e-06	0.00025496
Add3	9773.42	0.626523	0.131517	4.76382	1.89959e-06	0.00025496
Cirbp	1714.34	0.854925	0.179734	4.75661	1.96867e-06	0.000262494
Chchd4	1057.67	0.805484	0.169652	4.74785	2.05587e-06	0.000272329
Ncs1	1543.2	0.727779	0.153708	4.73482	2.1925e-06	0.000288542
Cend1	973.746	0.931694	0.196991	4.72963	2.24932e-06	0.000294109
Ap2s1	4115.72	0.68517	0.144958	4.72667	2.28235e-06	0.000296129
Mrpl54	849.493	0.80996	0.171397	4.72563	2.29399e-06	0.000296129
Mlf2	2443.57	0.712003	0.151322	4.70522	2.53592e-06	0.000325288
Lancl1	2590.88	0.721884	0.153597	4.69987	2.60325e-06	0.000329751
Olfml3	807.12	0.958291	0.20386	4.70074	2.59215e-06	0.000329751
Rpusd1	341.941	0.986901	0.210687	4.6842	2.81057e-06	0.0003538
Creg1	1036.1	0.822262	0.17612	4.66876	3.03019e-06	0.000378849
Itm2b	29740.3	0.785677	0.168325	4.66763	3.04694e-06	0.000378849
Tamm41	457.91	0.962319	0.206295	4.66477	3.08965e-06	0.000381817
Fkbp1a	10512.5	0.683021	0.14647	4.6632	3.11324e-06	0.000382401
Spef2	311.356	-0.995423	0.213686	-4.65836	3.18745e-06	0.000389157
Hpf1	2067.22	0.702329	0.150868	4.65526	3.23572e-06	0.000392685
Vps72	339.289	0.998965	0.214714	4.65254	3.27871e-06	0.00039542
Pebp1	5764.26	0.679521	0.14609	4.65138	3.29728e-06	0.00039542
Aamp	1618.38	0.832546	0.179206	4.64574	3.38853e-06	0.000399275
Borcs5	721.879	0.96808	0.208312	4.64726	3.3637e-06	0.000399275
Ap4s1	678.179	0.875139	0.188358	4.64615	3.38193e-06	0.000399275
Rgcc	376.816	0.982205	0.211533	4.64327	3.42946e-06	0.000401762
Aplp2	9630.51	0.630067	0.135778	4.64041	3.47717e-06	0.00040501
Itm2c	8006.34	0.718401	0.155581	4.61754	3.88313e-06	0.000443949
Glrx2	1788.78	0.690956	0.149703	4.61553	3.921e-06	0.000443949
Hint2	1355.98	0.808015	0.174918	4.61939	3.84877e-06	0.000443949
Rer1	2178.29	0.786146	0.170299	4.61628	3.90683e-06	0.000443949
Hmbs	324.348	1.05413	0.228347	4.61634	3.90573e-06	0.000443949
Lcn2	1879.04	0.933795	0.202426	4.61301	3.96876e-06	0.00044686
Nsg1	3362.71	0.899089	0.195183	4.6064	4.09697e-06	0.000448224
2210016L21Rik	2614.19	0.722854	0.156905	4.60695	4.08619e-06	0.000448224
Camk1	529.459	0.930053	0.201749	4.60996	4.02746e-06	0.000448224
Tpi1	15400.9	0.777329	0.16878	4.60556	4.11357e-06	0.000448224
Snapin	2231.84	0.877936	0.190687	4.60408	4.14301e-06	0.000449018
Ap2m1	6710.18	0.849176	0.184517	4.60216	4.18126e-06	0.000450754
Arpc5l	5021.31	0.739827	0.160939	4.59693	4.28756e-06	0.000459767
Manf	1643.08	0.725704	0.15828	4.58495	4.54105e-06	0.000484387
Eif1	9038.61	0.644718	0.140832	4.57792	4.69611e-06	0.000498304
Rab11b	1819.32	0.847089	0.185183	4.57433	4.77757e-06	0.000504307
1110008P14Rik	2146.4	0.684192	0.149709	4.57016	4.87358e-06	0.000509306
Ctsz	1739.83	0.866376	0.189935	4.56142	5.08084e-06	0.000528068
C1qc	2629.48	0.922921	0.202434	4.55913	5.13658e-06	0.000530507
Emc10	590.063	0.769303	0.168886	4.55517	5.23436e-06	0.000535782
Camk2a	15748.3	0.623709	0.136955	4.55411	5.2608e-06	0.000535783
Nsmf	1807.2	0.683363	0.15029	4.54697	5.44225e-06	0.000551491
Ddn	1255.67	0.67464	0.148552	4.54143	5.58747e-06	0.00056339
Fam50a	590.093	0.782917	0.172547	4.53741	5.69505e-06	0.000571394
Snx32	795.283	0.851941	0.187834	4.53562	5.74349e-06	0.000573416
Ctxn1	3617.04	0.740028	0.163427	4.52818	5.94929e-06	0.00059105
Dnajb1	661.555	0.878128	0.194281	4.51988	6.1875e-06	0.000608747
Wbp2	2318.03	0.678447	0.150079	4.52059	6.16677e-06	0.000608747
Pdcd2l	400.316	0.883896	0.196074	4.50798	6.54481e-06	0.00063771
Tubb2a	7094.61	0.723976	0.160692	4.50535	6.62638e-06	0.000642569
Atp6v0e2	4075.74	0.705805	0.156812	4.50096	6.76483e-06	0.000651955
Tsg101	3096.04	0.726717	0.161598	4.49706	6.88981e-06	0.000658659
Arpc4	1263.2	0.825549	0.183932	4.48833	7.17823e-06	0.00068301
Tubb5	5636.19	0.720746	0.161159	4.47228	7.73902e-06	0.000732928
Eif4ebp1	339.332	0.958322	0.214389	4.47001	7.82147e-06	0.000737292
Tubg2	365.628	0.950716	0.212824	4.46715	7.92694e-06	0.000740347
Ppp2r1a	7304.24	0.668305	0.149582	4.46782	7.90207e-06	0.000740347
Aup1	494.744	0.828059	0.18541	4.4661	7.96567e-06	0.000740552
Nudt16	405.68	0.924259	0.207093	4.46303	8.081e-06	0.000747843
9530059O14Rik	1274.87	0.699234	0.15678	4.45998	8.1968e-06	0.000750566
Mrpl12	1416.08	0.766745	0.171942	4.45933	8.22152e-06	0.000750566
Flot1	1230.03	0.78935	0.176961	4.46058	8.17393e-06	0.000750566
Stoml2	1619.89	0.757432	0.169972	4.4562	8.34242e-06	0.000756681
Lmo4	916.629	0.711483	0.15992	4.44899	8.62738e-06	0.000766602
Pkm	9958.23	0.641134	0.144049	4.45081	8.5546e-06	0.000766602
Rnf5	496.157	0.979745	0.22026	4.44813	8.66195e-06	0.000766602
Ier3	317.675	0.955777	0.215056	4.44431	8.8173e-06	0.000776957
Zfp706	8291.48	0.733916	0.165358	4.43834	9.0654e-06	0.000795362
Tsfm	621.049	0.819607	0.185645	4.4149	1.01055e-05	0.000879007
Pnpo	482.787	0.850121	0.192661	4.41253	1.02171e-05	0.000884915
Gak	2766.44	0.721115	0.163521	4.40992	1.0341e-05	0.000888055
Tmem234	2528.33	0.698179	0.158417	4.40722	1.04705e-05	0.000890647
Paf1	1193.24	0.724548	0.164383	4.40768	1.04486e-05	0.000890647
Gde1	2516.17	0.728058	0.165222	4.40655	1.0503e-05	0.000890647
Luzp1	3674.38	0.691418	0.157182	4.39882	1.08839e-05	0.000907986
Tle5	762.052	0.734357	0.166946	4.39877	1.08867e-05	0.000907986
Pigx	718.791	0.77386	0.175874	4.40009	1.08208e-05	0.000907986
Cfl1	24072.3	0.765479	0.174219	4.39378	1.11396e-05	0.000921496
Lgmn	5295.34	0.83325	0.189936	4.387	1.14927e-05	0.000946836
Gfap	32376.4	0.796279	0.181624	4.38421	1.16405e-05	0.000955137
Atat1	419.394	0.93805	0.214164	4.38005	1.18652e-05	0.000969648
Mrps26	596.345	0.842448	0.192516	4.37599	1.20883e-05	0.000979974
Mrps35	412.865	0.863054	0.197209	4.37634	1.20688e-05	0.000979974
Ahsa1	1659.59	0.783021	0.179203	4.36945	1.24557e-05	0.00100574
Acd	649.587	0.930111	0.213279	4.361	1.29468e-05	0.00104124
Slc25a11	1817.92	0.700829	0.160993	4.35316	1.34188e-05	0.00107493
Med7	1686.79	0.734483	0.169017	4.34563	1.38879e-05	0.00110813
Neurod1	790.319	0.744327	0.171461	4.34108	1.41781e-05	0.00112685
Atp6v1b2	9681.52	0.80506	0.185495	4.34007	1.4244e-05	0.00112767
Hexa	668.838	0.846929	0.195306	4.33643	1.44818e-05	0.00114204
Stat3	1227.57	0.752144	0.173611	4.33236	1.4752e-05	0.00115883
Acot7	3680.37	0.680335	0.157084	4.33103	1.48413e-05	0.00116134
Ubl7	1606.4	0.817331	0.188762	4.32995	1.4914e-05	0.00116255
Usp33	1141.02	0.722901	0.167434	4.31752	1.57791e-05	0.00122059
Flot2	632.847	0.797651	0.185066	4.31009	1.6319e-05	0.00125756
Dbnl	538.907	0.780149	0.181125	4.30724	1.65305e-05	0.00126903
Gap43	5380.04	0.649265	0.151087	4.29728	1.72907e-05	0.00131741
Fkbp8	1424.33	0.675733	0.157579	4.28821	1.80118e-05	0.00136721
Babam1	1018.87	0.768236	0.179194	4.28718	1.80959e-05	0.00136847
Naxe	1580.47	0.705592	0.164639	4.28568	1.82178e-05	0.00137257
S1pr3	662.566	0.730441	0.170834	4.27574	1.90503e-05	0.0014247
Pip5k1c	1134.08	0.653844	0.153014	4.2731	1.92777e-05	0.0014364
Becn1	1406.42	0.865399	0.202695	4.26947	1.95936e-05	0.00145175
Ckb	9190.33	0.598238	0.140295	4.26415	2.00667e-05	0.00147888
Ttll1	623.305	0.907226	0.213404	4.25121	2.12617e-05	0.00156127
Yipf3	372.585	0.79204	0.186931	4.23708	2.26441e-05	0.00164491
Cnot9	708.427	0.801012	0.189627	4.22415	2.39842e-05	0.00172985
Tmem183a	920.812	0.6933	0.164355	4.21831	2.46138e-05	0.00176896
Cops7a	808.86	0.774161	0.183624	4.216	2.4867e-05	0.00177458
Psmd8	2217.31	0.746754	0.177093	4.21674	2.47857e-05	0.00177458
Rabac1	3401.64	0.615381	0.146109	4.21181	2.53338e-05	0.00180155
Syt17	982.085	0.696902	0.165671	4.20653	2.59321e-05	0.00183764
Ifitm10	541.192	0.870459	0.206972	4.20568	2.60304e-05	0.00183818
Rfc2	772.099	0.77163	0.183706	4.20035	2.665e-05	0.00186891
Cops6	3312.48	0.776369	0.18482	4.20067	2.66126e-05	0.00186891
Erc1	1436.78	0.619305	0.147549	4.1973	2.7012e-05	0.00188474
Bax	804.013	0.740896	0.176535	4.19688	2.70617e-05	0.00188474
Gm21738	13839.6	-1.34236	0.320131	-4.19315	2.7511e-05	0.00190947
Eif1b	4101.39	0.609349	0.145388	4.1912	2.77486e-05	0.00191939
Asna1	799.156	0.923684	0.220486	4.1893	2.79813e-05	0.00192172
Cfap20	1506.54	0.706264	0.168615	4.18861	2.80668e-05	0.00192172
Slc3a2	3297.29	0.664496	0.15862	4.18924	2.79892e-05	0.00192172
Uqcrc1	5062	0.775118	0.185115	4.18723	2.82382e-05	0.00192695
Bag2	306.885	0.890438	0.212759	4.18519	2.84923e-05	0.00193777
Oaz2	1267.96	0.7474	0.178685	4.18279	2.87953e-05	0.00194531
Ccdc85b	347.693	0.91377	0.218429	4.18337	2.87215e-05	0.00194531
Mrpl37	718.237	0.864968	0.206948	4.17965	2.91958e-05	0.00196399
Mpp2	393.726	0.787593	0.18846	4.17911	2.92655e-05	0.00196399
Sult4a1	1952.68	0.689869	0.165454	4.16954	3.05212e-05	0.00204149
Nabp2	782.929	0.803792	0.192883	4.16725	3.08295e-05	0.00205533
Ncald	6895.07	0.72085	0.173093	4.16452	3.12011e-05	0.00205546
Tmem106c	826.591	0.767528	0.184292	4.16474	3.11712e-05	0.00205546
Cfap298	304.375	0.888803	0.213567	4.1617	3.1589e-05	0.00206521
Snrnp70	1048.42	0.680456	0.163668	4.15754	3.21696e-05	0.0020963
Gm16286	2667.72	0.778523	0.187288	4.15682	3.22715e-05	0.0020963
Timm50	322.929	0.8681	0.20903	4.153	3.28141e-05	0.00212474
Gm47033	682.391	0.883912	0.212959	4.15061	3.31587e-05	0.00214021
Rab11a	4215.01	0.641359	0.154564	4.14946	3.33261e-05	0.00214419
Faim	2017.75	0.651039	0.156962	4.14774	3.35767e-05	0.00215348
Nudt18	575.049	0.76042	0.183748	4.1384	3.49739e-05	0.00222322
Tuba1b	3146.18	0.598395	0.144554	4.13959	3.47932e-05	0.00222322
Coro1b	377.179	0.870573	0.210371	4.13827	3.49931e-05	0.00222322
Gm10800	128528	-1.32145	0.319406	-4.13723	3.51525e-05	0.00222636
Cnn3	4341.88	0.736298	0.178158	4.13283	3.58325e-05	0.00226236
Exosc3	335.422	0.920425	0.222862	4.13002	3.62727e-05	0.00226949
Camta2	633.887	0.709969	0.171907	4.12997	3.62814e-05	0.00226949
Ociad1	4261.54	0.67454	0.163374	4.12881	3.64652e-05	0.00227397
Jpt1	3159.2	0.638006	0.154926	4.11814	3.8195e-05	0.00237453
Mrpl10	609.458	0.774361	0.188088	4.11702	3.83801e-05	0.00237875
Hacd3	4114.01	0.71478	0.173729	4.11435	3.88275e-05	0.00239914
Gm10801	11293.3	-1.30647	0.318627	-4.10029	4.12626e-05	0.00251889
Rnf167	1044.89	0.792349	0.193231	4.10053	4.12213e-05	0.00251889
Fcrls	558.514	0.832998	0.203611	4.09112	4.29295e-05	0.00261277
Dnajc30	358.507	0.824001	0.201471	4.08992	4.31514e-05	0.00261768
Ppp5c	394.076	0.836873	0.20465	4.0893	4.32686e-05	0.00261768
Mrpl4	886.35	0.718445	0.175838	4.08584	4.39183e-05	0.00264908
Rexo2	1800.71	0.648115	0.158885	4.07914	4.52034e-05	0.00271851
Ldha	8393.96	0.597505	0.14686	4.06855	4.7307e-05	0.0028366
Ddx56	549.072	0.871982	0.214406	4.06697	4.76283e-05	0.00284744
Bmyc	521.586	0.778861	0.191571	4.06566	4.78969e-05	0.0028522
A230006K03Rik	395.862	0.941932	0.231881	4.06213	4.86266e-05	0.00288156
Prkcz	1445.23	0.672037	0.16558	4.0587	4.93469e-05	0.00289888
Slc35b2	643.608	0.76385	0.1882	4.05872	4.93424e-05	0.00289888
Lamtor1	1420.41	0.723577	0.178401	4.05591	4.99394e-05	0.00292521
Chmp6	366.812	0.877955	0.216795	4.04971	5.12815e-05	0.00299517
Mrps24	381.472	0.858524	0.212389	4.04223	5.29463e-05	0.00308351
Dhps	659.357	0.742463	0.183792	4.0397	5.35199e-05	0.00310799
Rab14	8800.11	0.5852	0.144941	4.0375	5.40248e-05	0.00311057
Bad	804.308	0.765369	0.18976	4.03336	5.49841e-05	0.00314792
Plin2	364.401	1.04736	0.260167	4.02574	5.67972e-05	0.00323345
Nsfl1c	1762.65	0.752508	0.187046	4.02311	5.74358e-05	0.00326065
R3hdm4	1112.8	0.670874	0.16691	4.01937	5.83547e-05	0.00330356
Surf4	1104.48	0.667314	0.166096	4.01765	5.87822e-05	0.00331849
Dctn5	2764.14	0.756339	0.188428	4.01395	5.97117e-05	0.00333989
Ly6e	5416.05	0.654102	0.162938	4.01441	5.95937e-05	0.00333989
Arhgdig	946.892	0.761339	0.189694	4.01352	5.98205e-05	0.00333989
Tex264	686.224	0.705951	0.175941	4.01243	6.00979e-05	0.0033426
Rtn1	19318.6	0.644744	0.160703	4.01203	6.01988e-05	0.0033426
Ebpl	718.203	0.685982	0.171061	4.01016	6.06776e-05	0.00335998
Ddrgk1	1095.39	0.709672	0.17716	4.00582	6.18028e-05	0.00341296
Shisa5	856.837	0.80115	0.200055	4.00464	6.21112e-05	0.00342067
Rerg	757.155	0.687733	0.171803	4.00303	6.25351e-05	0.00343469
Cpne7	1951.21	0.575727	0.143989	3.9984	6.3772e-05	0.00346994
Gm10717	1088.45	-1.29166	0.322991	-3.99907	6.35914e-05	0.00346994
Scn2b	2648.92	0.672527	0.16824	3.99743	6.40331e-05	0.00346994
4833439L19Rik	2666.23	0.715991	0.179067	3.99845	6.37591e-05	0.00346994
Prdx6	27138.5	0.777036	0.194588	3.99324	6.51771e-05	0.00351208
Napa	5338.96	0.736194	0.184365	3.99312	6.52085e-05	0.00351208
Sqstm1	4446.05	0.626273	0.156872	3.99224	6.54512e-05	0.00351208
Rtraf	3511.27	0.571151	0.143072	3.99205	6.55039e-05	0.00351208
H2az2	1075.58	0.725466	0.182293	3.97968	6.90087e-05	0.00369024
Ethe1	371.849	0.860742	0.216344	3.97858	6.93287e-05	0.00369759
Rab29	682.224	0.813263	0.204508	3.97667	6.98857e-05	0.0036981
Cadm1	3324.35	0.589582	0.148258	3.97674	6.98675e-05	0.0036981
Mrps12	1595.22	0.619417	0.155841	3.97467	7.04783e-05	0.00371009
Ndufv1	2570.24	0.688736	0.17328	3.97471	7.04651e-05	0.00371009
Gpi1	10228.8	0.521369	0.131213	3.97347	7.08333e-05	0.00371912
Gatc	545.575	0.744305	0.187399	3.97176	7.13439e-05	0.00373624
Tuba1a	11565.6	0.722736	0.182147	3.96786	7.25199e-05	0.00378804
Dusp3	1319.63	0.658031	0.166123	3.9611	7.4604e-05	0.00388689
Snf8	610.459	0.665673	0.168144	3.95895	7.52793e-05	0.00391201
Ykt6	1137.78	0.613497	0.155139	3.9545	7.66958e-05	0.00397543
Mrpl57	1958.13	0.58088	0.14697	3.95237	7.73818e-05	0.00400076
2610507B11Rik	1737.01	0.607563	0.153776	3.95096	7.78381e-05	0.00401411
Eif6	1300.61	0.78355	0.19835	3.95034	7.80417e-05	0.00401439
Adrm1	870.422	0.725053	0.183671	3.94757	7.89482e-05	0.00405074
Egln1	2062.74	0.609682	0.154495	3.94629	7.93724e-05	0.00406222
Mpc2	5897.48	0.737542	0.18707	3.9426	8.06043e-05	0.00409425
Ccdc107	890.912	0.642947	0.163215	3.93926	8.17328e-05	0.0041412
Drg2	737.248	0.802592	0.203982	3.93461	8.33308e-05	0.00421163
Gipc1	389.169	0.814872	0.207399	3.92901	8.52959e-05	0.00430023
Ppa1	2721.39	0.666273	0.170177	3.91519	9.03332e-05	0.00452992
Sncb	658.925	0.644279	0.16458	3.91468	9.05224e-05	0.00452992
Safb	631.4	0.689091	0.176263	3.90946	9.25042e-05	0.00461769
Hpcal1	724.899	0.814424	0.208489	3.90632	9.37127e-05	0.00466652
Id1	397.287	0.737155	0.188801	3.90439	9.44634e-05	0.00469238
Pygb	878.226	0.638199	0.163596	3.90108	9.57661e-05	0.00474545
Emc8	680.411	0.673346	0.172837	3.89583	9.78623e-05	0.0048375
Gnpat	905.725	0.652389	0.1676	3.89254	9.92018e-05	0.00488952
Gm10718	2641.54	-1.27212	0.327599	-3.88315	0.000103113	0.00503564
Kif3c	649.738	0.7824	0.202014	3.873	0.000107504	0.00521306
Pim2	446.459	0.70139	0.181099	3.87297	0.000107518	0.00521306
E130311K13Rik	549.14	0.709154	0.183183	3.87128	0.000108268	0.00523689
Cdk16	968.842	0.650222	0.168022	3.86986	0.000108898	0.00525483
Ptms	1282.08	0.630585	0.162995	3.86874	0.0001094	0.00526654
Tmem246	739.128	0.727489	0.188129	3.86698	0.000110191	0.00527832
Vamp8	766.5	0.767303	0.198451	3.86646	0.000110426	0.00527832
Sdhd	1940.08	0.722109	0.18673	3.86714	0.00011012	0.00527832
Dpysl3	1701.61	0.622327	0.161032	3.86461	0.000111266	0.00530593
Sumo3	2505.76	0.726052	0.188135	3.8592	0.00011376	0.00539946
Ap3m2	1485.51	0.628785	0.162963	3.85845	0.000114109	0.00540337
Tmem176a	2393.61	0.716872	0.185935	3.85549	0.000115496	0.00544363
Syngr3	1117.93	0.719274	0.186533	3.85602	0.000115248	0.00544363
Celf4	14018	0.48829	0.126681	3.85448	0.000115974	0.00545345
Nfe2l1	1386.49	0.575035	0.149214	3.85376	0.000116319	0.00545701
Nop56	1741.76	0.70478	0.183193	3.8472	0.000119474	0.00551568
Ap2a2	2438.41	0.535709	0.139194	3.84867	0.000118763	0.00551568
Saraf	3449.02	0.604628	0.157129	3.84796	0.000119104	0.00551568
Gm42047	426.216	0.872434	0.22676	3.8474	0.00011938	0.00551568
Car4	1963.2	0.652935	0.169588	3.85012	0.000118058	0.00551568
Tubg1	510.02	0.84765	0.220236	3.84882	0.000118689	0.00551568
Ehmt2	787.342	0.624795	0.16229	3.84988	0.000118178	0.00551568
Cdk4	1173	0.703317	0.183011	3.84304	0.00012152	0.00557204
Gdap1l1	530.162	0.719565	0.187312	3.84153	0.00012227	0.0055938
Ctsc	846.793	0.82118	0.214161	3.83441	0.000125868	0.00570218
Pfkl	1781.76	0.582838	0.152016	3.83406	0.000126046	0.00570218
Ppp1r15a	419.281	0.845272	0.220538	3.83278	0.000126706	0.00570596
Exog	395.225	0.783341	0.204407	3.83225	0.000126974	0.00570596
Arcn1	2364.02	0.57432	0.149924	3.83074	0.000127759	0.00571878
Srsf3	2973.95	0.614355	0.16038	3.83061	0.000127824	0.00571878
Rrp1	2980.65	0.683296	0.178508	3.82782	0.000129284	0.00577138
Mpdu1	531.872	0.843749	0.220725	3.82262	0.000132042	0.00588152
C1qb	5268.55	0.734634	0.192371	3.81885	0.000134078	0.00595911
Tnfaip1	905.203	0.638237	0.167365	3.81344	0.000137044	0.00607762
Dhdds	572.351	0.676036	0.177307	3.81281	0.000137398	0.00608001
Qdpr	1600.4	0.737714	0.193566	3.81118	0.000138305	0.00608033
Alkbh6	520.232	0.728023	0.190989	3.81186	0.000137926	0.00608033
Matk	684.526	0.704548	0.184845	3.81156	0.000138093	0.00608033
Sprn	1002.88	0.667754	0.175417	3.80668	0.000140846	0.00616001
Rab26	654.983	0.671297	0.176362	3.80636	0.000141029	0.00616001
Pex16	422.486	0.745478	0.196018	3.80311	0.000142889	0.00622107
Slc25a22	892.852	0.631448	0.166046	3.80285	0.000143041	0.00622107
Tomm34	1181.23	0.729704	0.192097	3.79862	0.000145504	0.00631461
Nrbp1	498.001	0.809223	0.213331	3.79327	0.000148675	0.00639742
Gapdh	25360.1	0.497476	0.131096	3.79474	0.000147799	0.00639742
Ubtf	1139.01	0.628962	0.165793	3.79365	0.00014845	0.00639742
Cops8	2531.52	0.706365	0.186475	3.78798	0.000151875	0.0065213
Thumpd1	1518.16	0.63154	0.166808	3.78603	0.000153072	0.0065588
Tmem222	1363.4	0.704016	0.186087	3.78327	0.000154782	0.00661806
Snx17	935.704	0.712885	0.188465	3.78259	0.000155204	0.00662215
Txnl4b	317.324	0.820171	0.217101	3.77784	0.000158198	0.00673569
Snrpb	2453.31	0.650801	0.172358	3.77587	0.00015945	0.00676062
Max	367.785	0.831116	0.220147	3.77528	0.000159828	0.00676251
Rpl7l1	1747.43	0.686828	0.182047	3.77281	0.000161419	0.00681558
Blcap	791.901	0.7037	0.186763	3.76788	0.00016464	0.00690841
Mrpl38	635.465	0.737869	0.195862	3.7673	0.000165025	0.00691024
Unc13a	584.162	0.639957	0.169997	3.76452	0.000166867	0.00697298
Bscl2	1154.64	0.630747	0.167665	3.76195	0.000168591	0.00700186
Phospho2	1370.47	0.677365	0.180101	3.76103	0.000169218	0.00701339
Cuedc2	2400.24	0.624139	0.16629	3.75331	0.000174514	0.0071742
Ccm2	449.469	0.683593	0.182238	3.75109	0.000176068	0.00720883
Pdlim7	1236.96	0.693201	0.184779	3.75152	0.000175764	0.00720883
Ctsb	20967.2	0.742955	0.198135	3.74974	0.000177017	0.00723307
Bok	705.373	0.665621	0.177756	3.74457	0.000180704	0.00734328
Cd81	12323.2	0.7017	0.187398	3.74443	0.000180801	0.00734328
Pex19	1397.98	0.712095	0.190258	3.74278	0.000181996	0.00737702
Nudt16l1	1132.72	0.632038	0.168905	3.74196	0.000182588	0.00738627
Atp6v1g2	13504.5	0.701212	0.18789	3.73204	0.000189935	0.0076529
Yipf1	799.359	0.719784	0.193101	3.7275	0.000193392	0.007746
Stx18	747.422	0.781807	0.209709	3.72806	0.000192963	0.007746
Add1	3178.44	0.513931	0.138015	3.72372	0.000196307	0.00780282
Gatd1	636.737	0.68875	0.184909	3.72481	0.000195461	0.00780282
Pcbp3	454.828	0.67831	0.182138	3.72414	0.000195979	0.00780282
Eef1g	3163.94	0.607363	0.163212	3.72131	0.00019819	0.00786049
Atpaf2	360.178	0.798723	0.214723	3.71978	0.000199394	0.0078928
Ncdn	2269.38	0.52734	0.141801	3.71887	0.000200118	0.0079025
Rabgef1	663.882	0.681674	0.183323	3.71843	0.000200462	0.0079025
Cdk5	2029.7	0.632269	0.170148	3.71598	0.000202417	0.00795035
Npy1r	927.01	0.5676	0.153115	3.707	0.000209726	0.00818982
Ubxn1	1395.9	0.622945	0.168068	3.7065	0.000210143	0.00819031
Zfp512b	337.421	0.816786	0.220459	3.70494	0.000211441	0.00822509
Trappc3	1195.78	0.769723	0.207926	3.70191	0.000213979	0.00829198
Apex1	337.827	0.76564	0.206908	3.7004	0.000215262	0.0083258
Oasl2	393.948	0.696212	0.188393	3.69554	0.000219421	0.00843834
Nfkbia	633.457	0.7552	0.204588	3.69133	0.000223088	0.00854694
BC004004	1608.83	0.656412	0.178009	3.68752	0.000226451	0.00865939
Aldoa	33840.3	0.547802	0.148605	3.68629	0.000227546	0.00866857
Tmem181a	525.962	0.696658	0.188986	3.68629	0.000227546	0.00866857
Lyar	381.981	0.688326	0.186881	3.68324	0.000230292	0.00874384
Eif3l	1212.02	0.686599	0.186417	3.68313	0.000230385	0.00874384
Pkig	1165.56	0.66811	0.181441	3.68224	0.000231195	0.00875819
Cox8a	17369.7	0.481521	0.130878	3.67917	0.000233998	0.00884784
C3	377.493	0.696383	0.189803	3.66898	0.000243518	0.00916071
Socs2	1914.27	0.562785	0.15353	3.66563	0.00024673	0.00924301
Nfix	1457.19	0.668099	0.182385	3.66312	0.000249161	0.00931688
Got1	4916.47	0.594468	0.162365	3.66131	0.000250929	0.00933858
Psmd7	4633.36	0.623787	0.170466	3.65931	0.000252898	0.00938732
Angel2	1046.68	0.552106	0.150997	3.6564	0.000255787	0.0094599
Brd3os	436.438	0.736434	0.201465	3.65539	0.00025679	0.00947972
AI837181	417.154	0.66779	0.182767	3.65379	0.000258402	0.00952189
Rabif	951.668	0.758854	0.208045	3.64754	0.000264762	0.00972249
Abcg1	1305.67	0.684793	0.187743	3.6475	0.000264806	0.00972249
Commd7	803.561	0.762286	0.209072	3.64606	0.000266296	0.00975685
Map1b	29404.4	0.633289	0.17371	3.64566	0.000266704	0.00975685
Tspo	472.577	0.82693	0.226885	3.64471	0.000267697	0.00977553
Ssr2	2581.47	0.593731	0.162993	3.64268	0.000269815	0.00981748
Akap12	437.13	0.659677	0.181075	3.64311	0.000269361	0.00981748
Tecr	8266.64	0.671341	0.184399	3.64069	0.000271905	0.00987579
Ciart	751.78	0.753337	0.206999	3.63933	0.000273348	0.00991047
Serpine2	6508.2	0.707588	0.19455	3.63704	0.000275784	0.00996313
Poldip2	699.143	0.617288	0.169818	3.635	0.000277979	0.0100245
Mmachc	391.394	0.720036	0.19814	3.63398	0.000279082	0.0100464
Nelfcd	335.201	0.746283	0.205529	3.63103	0.00028229	0.0101439
Plekhj1	587.684	0.66289	0.182776	3.62678	0.000286975	0.0102758
Polr3gl	380.919	0.879987	0.242749	3.62509	0.000288863	0.010307
Nol10	410.183	0.710425	0.196086	3.62302	0.000291184	0.010357
Ddx39b	1380.37	0.573739	0.158363	3.62293	0.000291285	0.010357
Selenoh	995.724	0.588965	0.162658	3.62089	0.000293596	0.0104026
Grhpr	469.863	0.704833	0.194639	3.62123	0.000293208	0.0104026
Thap7	560.242	0.685916	0.18959	3.6179	0.000297009	0.0104687
Zfand2b	372.418	0.763042	0.210944	3.61727	0.000297724	0.0104756
Atg101	1477.22	0.595126	0.164599	3.6156	0.000299648	0.0105251
Serping1	906.188	0.83515	0.231382	3.60939	0.000306915	0.0106991
Gm39469	1089.65	-0.5411	0.149995	-3.60746	0.000309209	0.0107307
Trappc6b	1524.91	0.553868	0.153603	3.60584	0.000311143	0.0107794
Septin6	736.895	0.596087	0.165402	3.60388	0.000313503	0.0108241
Tbcb	1965.07	0.603865	0.167606	3.60289	0.000314701	0.010847
Aktip	3017.03	0.644811	0.179052	3.60125	0.000316691	0.0108786
Nprl2	641.302	0.702738	0.195257	3.59904	0.000319397	0.0109345
Ndufaf8	730.875	0.587054	0.16311	3.59914	0.000319277	0.0109345
Spin2c	305.697	0.755937	0.210072	3.59847	0.000320098	0.01094
Plppr1	467.079	0.76538	0.212848	3.5959	0.000323276	0.01103
Gpx4	7326.95	0.601392	0.167381	3.59295	0.000326957	0.0111369
Tmem9	2077.16	0.659488	0.183643	3.59113	0.000329242	0.0111771
Gba	394.264	0.76637	0.213384	3.59152	0.000328761	0.0111771
Gm15564	308.404	0.748255	0.208397	3.59052	0.000330017	0.0111847
Dnajb11	1230.79	0.64082	0.1785	3.59003	0.000330635	0.0111869
Rlf	1628.94	0.53017	0.147837	3.58618	0.000335556	0.0113307
Bmerb1	2342.18	0.593226	0.165527	3.58385	0.000338563	0.0113981
Arl4c	599.798	0.615304	0.17174	3.58276	0.000339985	0.0114081
Ttc5	812.999	0.643385	0.179568	3.58295	0.000339736	0.0114081
Lgals3bp	569.309	0.690344	0.192834	3.58	0.0003436	0.0115103
2310061I04Rik	319.791	0.698495	0.19547	3.57342	0.000352349	0.0117451
Stk25	2431.4	0.594874	0.166511	3.57257	0.000353495	0.011764
Psme3	760.83	0.606558	0.169805	3.57209	0.000354146	0.0117664
Tspan4	451.098	0.780616	0.218564	3.57157	0.000354843	0.0117702
Gnb1	13526.8	0.610325	0.170905	3.57113	0.000355443	0.0117709
Praf2	1001.96	0.69796	0.195469	3.5707	0.000356029	0.011771
Egr1	842.886	0.781298	0.218896	3.56927	0.00035798	0.0118163
Fez1	6721.66	0.658729	0.184664	3.56717	0.000360858	0.0118919
Ddost	1244.99	0.662705	0.185813	3.56651	0.000361766	0.0118954
Nfkbib	397.688	0.76515	0.214554	3.56624	0.000362139	0.0118954
Ifngr1	678.582	0.713286	0.20011	3.56446	0.000364601	0.0119376
Gdi1	8523.16	0.57002	0.160026	3.56205	0.000367968	0.012009
Scamp3	366.021	0.798586	0.224376	3.55915	0.000372062	0.0120898
Mtfr1l	1143.06	0.681514	0.191524	3.55837	0.000373165	0.0120898
Skap2	1095.7	0.597119	0.167882	3.55677	0.000375442	0.0120898
Kars	1319.82	0.739763	0.208002	3.55651	0.000375812	0.0120898
Ddx42	1953.86	0.504134	0.141744	3.55665	0.000375618	0.0120898
Edem2	300.061	0.789928	0.222196	3.5551	0.000377836	0.0121021
Mapk3	462.302	0.681623	0.191759	3.55458	0.000378583	0.0121021
Tpm4	1136.34	0.578773	0.162784	3.55547	0.000377302	0.0121021
Pmm1	2673.36	0.589173	0.165733	3.55496	0.000378033	0.0121021
Asph	4415.69	0.492484	0.138764	3.54908	0.000386578	0.0122995
Yif1b	464.172	0.740507	0.20876	3.54716	0.000389407	0.0123565
Anapc16	1313.98	0.563176	0.158807	3.5463	0.00039068	0.0123565
Crip2	1482.23	0.747218	0.210709	3.54621	0.000390808	0.0123565
Txndc15	2046.74	0.594566	0.16772	3.545	0.000392612	0.0123942
Rit1	926.005	0.632966	0.178638	3.54328	0.000395178	0.0124365
Grk2	643.124	0.589801	0.166519	3.54194	0.000397201	0.0124807
Eri3	1718.23	0.570674	0.161411	3.53554	0.000406936	0.0127471
Crtc1	542.023	0.62676	0.177318	3.53467	0.000408292	0.0127501
Osgep	611.428	0.685758	0.194005	3.53475	0.000408153	0.0127501
Trir	435.401	0.827421	0.234211	3.5328	0.000411188	0.0128209
Ftl1	11182.6	0.592537	0.167826	3.53066	0.000414517	0.0129048
Mrps7	1399.92	0.589057	0.167065	3.52592	0.000422021	0.0130468
Cers5	704.029	0.754462	0.213986	3.52576	0.000422263	0.0130468
Cldnd1	2471.55	0.600046	0.17019	3.52574	0.000422299	0.0130468
Efemp2	348.738	0.825371	0.234097	3.52577	0.000422252	0.0130468
Oaz1	12293.5	0.573712	0.162761	3.52488	0.000423678	0.0130695
Snap47	5306.41	0.593674	0.16848	3.52371	0.00042555	0.0131073
Eif2ak1	767.818	0.601477	0.17083	3.52091	0.000430071	0.0132064
Tomm20	2773.2	0.599588	0.170471	3.51724	0.000436056	0.0133498
Os9	933.729	0.597738	0.170005	3.516	0.000438093	0.0133919
Cabin1	700.057	0.592018	0.16857	3.512	0.000444751	0.0135342
Mul1	378.627	0.741151	0.211068	3.51143	0.000445706	0.0135429
Izumo4	548.383	0.618793	0.176329	3.50932	0.00044926	0.0136101
Dusp6	399.635	0.791534	0.22563	3.50811	0.000451298	0.0136375
Pa2g4	1845.47	0.557225	0.158845	3.50799	0.00045151	0.0136375
Rab5b	860.729	0.582986	0.166329	3.50501	0.000456589	0.0137704
Bckdk	373.26	0.73322	0.209313	3.50299	0.000460062	0.0138545
Ube2a	1761.7	0.602729	0.172122	3.50176	0.000462194	0.0138981
Ddx39	310.26	0.84736	0.242172	3.499	0.000467008	0.014022
Atp6v0d1	5271.22	0.576567	0.165142	3.49133	0.000480616	0.0143456
Fcgr2b	969.677	0.668293	0.19164	3.48724	0.000488041	0.0145223
B3galnt1	1172.02	0.593833	0.170305	3.48688	0.000488685	0.0145223
Bcl7b	405.501	0.706394	0.202839	3.48253	0.000496695	0.0146956
Psap	1380.27	0.615892	0.176833	3.48291	0.000495996	0.0146956
Bin1	898.946	0.597431	0.171514	3.48329	0.000495298	0.0146956
Ppp1r9b	1090.09	0.531151	0.152637	3.47982	0.000501744	0.0147803
Tmem70	1328.51	0.644673	0.185339	3.47835	0.000504504	0.0148185
Sfxn5	1240.38	0.664362	0.190989	3.47855	0.000504141	0.0148185
Jakmip3	459.782	0.645758	0.185734	3.47679	0.000507457	0.0148837
Trap1	844.58	0.622001	0.17903	3.47429	0.000512212	0.0149593
Eci1	414.656	0.678295	0.195296	3.47317	0.000514352	0.0149775
Fsd1	301.229	0.745766	0.214768	3.47243	0.000515769	0.0149973
Tsc22d4	1209.08	0.634501	0.182851	3.47005	0.000520369	0.0150877
Wdr18	691.058	0.631276	0.181963	3.46926	0.0005219	0.0151105
Atp5g2	492.11	0.753524	0.217246	3.46853	0.000523322	0.01513
Rnps1	1546.86	0.569509	0.164218	3.46801	0.000524322	0.0151374
Tsnax	1759.07	0.592186	0.170802	3.46709	0.000526135	0.0151466
Vps4a	1661.46	0.554659	0.160059	3.46535	0.000529542	0.015223
Ypel4	304.108	0.730327	0.210791	3.4647	0.00053082	0.0152381
Soga3	2006.59	0.532989	0.153861	3.46409	0.00053203	0.0152513
Stx1b	972.992	0.532777	0.153832	3.46337	0.000533459	0.0152706
Slc25a4	28457.6	0.546704	0.157928	3.46173	0.000536722	0.0153424
Gbf1	958.252	0.535945	0.154897	3.46001	0.000540146	0.0154185
Atp1a1	685.335	0.644458	0.186299	3.45926	0.000541652	0.0154398
Eif4a1	2708.99	0.577154	0.166943	3.45719	0.000545835	0.0155153
Cox5a	2175.37	1.11157	0.321675	3.45557	0.000549136	0.0155655
Cybc1	428.645	0.702439	0.203265	3.45578	0.000548712	0.0155655
Prps1	4687.39	0.720292	0.208528	3.45418	0.000551963	0.0156238
Prr13	1883.17	0.65922	0.190898	3.45326	0.000553846	0.0156334
Srp9	6107.83	0.498782	0.144599	3.44942	0.000561785	0.0157983
Actl6b	771.96	0.593361	0.171995	3.44987	0.000560866	0.0157983
Ucp2	333.352	0.782245	0.226783	3.44931	0.000562025	0.0157983
Nrep	2759.6	0.561828	0.163054	3.44565	0.000569678	0.0159691
Rbm34	577.254	0.600545	0.174498	3.44155	0.0005784	0.0161689
Ntpcr	753.711	0.675973	0.196548	3.43923	0.000583367	0.0162405
Wdr74	1208.2	0.595737	0.173204	3.43951	0.000582775	0.0162405
Tmem230	1090.56	0.668221	0.194473	3.43606	0.000590246	0.0163686
Tex261	608.684	0.617021	0.179576	3.43599	0.00059039	0.0163686
Bola3	704.774	0.737853	0.214814	3.43485	0.000592873	0.0164099
Lsp1	473.224	0.70105	0.204116	3.43457	0.000593499	0.0164099
Jazf1	472.913	0.660036	0.192219	3.43376	0.000595265	0.0164363
Rnf14	5916.73	0.572295	0.166736	3.43235	0.000598384	0.0164999
Abcf2	909.543	0.611986	0.178338	3.43161	0.000600002	0.0165221
Tmed4	2343.25	0.662628	0.193394	3.42631	0.00061184	0.0168024
Pdia6	2300.83	0.617759	0.180318	3.42594	0.000612672	0.0168025
Xbp1	1231.63	0.549207	0.160357	3.4249	0.000615035	0.0168445
Mrps6	1086.6	0.540505	0.157945	3.4221	0.000621386	0.0169955
Alg3	399.949	0.800797	0.234087	3.42094	0.000624042	0.0170451
Pepd	446.408	0.698888	0.204345	3.42014	0.000625885	0.0170724
Atxn10	7319.57	0.519126	0.151808	3.41962	0.000627089	0.0170823
Stmn3	7381.27	0.502783	0.147103	3.4179	0.000631064	0.0170926
Rtca	1522.55	0.567878	0.166109	3.41871	0.000629188	0.0170926
Eif2b4	498.259	0.63294	0.185164	3.41827	0.000630204	0.0170926
Slc48a1	1013.54	0.556332	0.162778	3.41773	0.000631454	0.0170926
Bex3	5822.23	0.528546	0.154653	3.41763	0.000631686	0.0170926
Ccdc115	1385.08	0.561773	0.16443	3.41649	0.000634341	0.0171416
Vdac1	4764.44	0.500304	0.146801	3.40805	0.00065429	0.0176564
Chmp7	707.54	0.566129	0.166132	3.4077	0.000655134	0.0176564
Mvb12a	365.517	0.737383	0.21661	3.4042	0.000663577	0.0178365
Tspan7	27643.6	0.658069	0.193344	3.40362	0.000664996	0.0178503
Id3	7982.93	0.688043	0.20246	3.39842	0.000677768	0.0181457
Fbxo31	560.5	0.59021	0.173693	3.39801	0.000678767	0.0181485
Pcp4	866.125	-0.633954	0.186781	-3.39411	0.000688528	0.0183129
Setd1b	452.126	0.617586	0.182014	3.39307	0.000691135	0.0183298
Gm10722	1294.68	-1.13485	0.334489	-3.39279	0.000691838	0.0183298
Ube2g2	532.607	0.649005	0.191386	3.39108	0.000696169	0.0184194
Serp2	615.586	0.611751	0.180435	3.39042	0.000697858	0.01844
Prmt5	879.146	0.583493	0.172125	3.38994	0.000699072	0.018448
Samm50	844.109	0.627901	0.185275	3.38902	0.000701433	0.0184863
Nrip3	17146.4	0.569701	0.168192	3.38719	0.000706114	0.0185614
Stx4a	308.879	0.689878	0.203794	3.38518	0.00071131	0.0186737
Mapk1ip1	1036.48	0.619131	0.182979	3.38362	0.000715381	0.0187321
Poglut1	1216.46	0.635012	0.187705	3.38303	0.00071692	0.0187481
Prkaca	984.213	0.561162	0.165947	3.38157	0.00072072	0.0188232
Inafm2	1357.69	0.620567	0.183552	3.38087	0.000722555	0.0188416
Mydgf	1120.17	0.627958	0.185753	3.3806	0.000723283	0.0188416
Rab28	1431.5	0.605667	0.179296	3.37804	0.000730053	0.0189528
Ccdc124	3161.81	0.553392	0.163826	3.37792	0.000730358	0.0189528
Ywhaz	28296	0.63911	0.189385	3.37466	0.000739073	0.0191545
Sars	2680.66	0.560815	0.166218	3.37398	0.000740906	0.0191774
Tmed3	925.313	0.632282	0.187441	3.37323	0.000742919	0.0191944
Rab32	319.504	0.790971	0.234499	3.37303	0.000743454	0.0191944
Emp2	583.777	0.655928	0.194586	3.37089	0.000749265	0.0193025
Exoc7	530.217	0.629482	0.186766	3.37043	0.000750515	0.0193029
Dap	350.533	0.712763	0.211657	3.36753	0.000758439	0.0193936
Cep19	2159.48	0.595861	0.176916	3.36804	0.000757037	0.0193936
Tfg	2010.9	0.584982	0.17372	3.36739	0.000758826	0.0193936
1810030O07Rik	596.695	0.592764	0.175986	3.36825	0.000756468	0.0193936
Pak1	4631.02	0.482125	0.143218	3.36638	0.000761626	0.0194406
Farsb	1754.26	0.645451	0.191799	3.36525	0.000764736	0.0194955
Ctdsp2	547.183	0.571548	0.169951	3.36301	0.000770978	0.0196299
Cdc42se2	3731.98	0.533641	0.15874	3.36173	0.000774552	0.0196715
Anapc5	1763.32	0.534953	0.159248	3.35926	0.000781529	0.0197743
Spg21	486.911	0.604991	0.180096	3.35927	0.000781492	0.0197743
Kif1a	9633.74	0.52039	0.155066	3.35592	0.000791025	0.0199897
Dalrd3	389.032	0.704576	0.210162	3.35253	0.000800757	0.0201853
Cisd3	810.518	0.551565	0.164516	3.35266	0.000800393	0.0201853
Aopep	1655	0.615203	0.18359	3.35096	0.000805307	0.0202747
Faah	1246.6	0.531844	0.158735	3.35053	0.000806579	0.0202816
Txn2	3363.16	0.581202	0.173582	3.34828	0.000813139	0.0203959
Rtf2	1040.57	0.544128	0.162619	3.34603	0.000819761	0.0204809
Lcat	972.82	0.740937	0.221441	3.34597	0.000819941	0.0204809
Fam13c	1170.01	0.578081	0.17278	3.34576	0.000820572	0.0204809
Nubp2	690.824	0.63424	0.189515	3.34664	0.000817964	0.0204809
Brk1	4356.63	0.520621	0.155637	3.34509	0.000822563	0.0205034
Rtcb	1415.47	0.618908	0.185037	3.34477	0.000823495	0.0205034
Brd2	1003.24	0.514407	0.153904	3.34238	0.000830625	0.0206302
Dnm1	5027.99	0.538379	0.161266	3.33846	0.000842454	0.0208958
Cd200	3583.48	0.582219	0.174424	3.33795	0.000843995	0.0208958
Pqbp1	1272.02	0.610559	0.182922	3.33781	0.00084441	0.0208958
Mcf2l	710.539	0.543309	0.162806	3.33715	0.000846426	0.0209201
Rangap1	1689.94	0.481962	0.144451	3.33651	0.000848384	0.020943
Pomk	708.826	0.611599	0.183357	3.33557	0.000851254	0.0209883
Ndufa10	8240.9	0.521454	0.156354	3.33509	0.000852703	0.0209985
Gtf2h1	1092.51	0.544582	0.163365	3.33353	0.000857523	0.021015
Upf3a	659.056	0.582683	0.174779	3.33383	0.000856585	0.021015
Gnptg	912.519	0.620058	0.185951	3.33452	0.000854479	0.021015
Akap8l	974.17	0.549908	0.164939	3.334	0.00085606	0.021015
Mkrn2	647.547	0.574809	0.172507	3.3321	0.000861945	0.0210724
Tcta	1335.07	0.709586	0.212953	3.33212	0.000861879	0.0210724
Gorasp2	943.905	0.56073	0.168383	3.33008	0.000868204	0.0211744
Dctn1	1079.23	0.504112	0.151525	3.32692	0.000878117	0.0213677
Hspbp1	819.749	0.615445	0.184992	3.32688	0.000878241	0.0213677
Abca2	560.554	0.577757	0.173756	3.32511	0.000883825	0.021413
Smim12	1163.86	0.575493	0.173081	3.32499	0.000884215	0.021413
Sptssa	1771.33	0.549623	0.165293	3.32515	0.000883696	0.021413
Me2	338.015	0.677606	0.203891	3.32337	0.000889355	0.0214816
Atp5b	16457.1	0.522837	0.157454	3.32057	0.000898325	0.0216227
Tpm3	5199.83	0.504813	0.152062	3.31978	0.000900886	0.021633
Chchd6	2523.09	0.524149	0.157885	3.31982	0.000900755	0.021633
Grin1	605.792	0.601806	0.181319	3.31905	0.000903251	0.0216385
Omg	2952.15	0.608909	0.183514	3.31806	0.00090646	0.0216642
Nudt3	1473.84	0.539341	0.162617	3.31664	0.000911085	0.0217491
Necap1	4218.84	0.531065	0.160196	3.31511	0.000916083	0.021817
Pex11b	645.602	0.677966	0.204598	3.31365	0.000920858	0.021905
Imp4	471.659	0.672331	0.202939	3.31297	0.000923112	0.0219129
Gusb	460.872	0.685952	0.207055	3.3129	0.000923352	0.0219129
Glrx	1169.5	0.656593	0.198309	3.31096	0.000929765	0.0220392
1110051M20Rik	2053.65	0.621913	0.188303	3.30273	0.000957501	0.0224751
Apmap	1042.92	0.623683	0.188776	3.30382	0.000953763	0.0224751
Car11	441.013	0.662743	0.200665	3.30274	0.000957458	0.0224751
Siglech	377.029	0.649153	0.196559	3.30258	0.000957985	0.0224751
Nt5c3b	675.84	0.67913	0.205546	3.30403	0.00095306	0.0224751
Abhd10	703.064	0.561203	0.169931	3.30254	0.000958133	0.0224751
Ncstn	440.251	0.652801	0.197939	3.298	0.000973778	0.0227893
Cnot8	1329.12	0.674652	0.204647	3.29666	0.000978416	0.0228482
Dym	835.824	0.531341	0.161177	3.29662	0.000978549	0.0228482
Eef2	3513.28	0.459077	0.139367	3.29401	0.000987677	0.0230083
Tmem176b	2948.4	0.605651	0.18389	3.29355	0.000989323	0.0230202
Calr	4126.78	0.460724	0.140004	3.2908	0.000999026	0.0232193
Zmat5	710.011	0.564318	0.171509	3.29032	0.00100073	0.0232324
Zc3h15	3443.78	0.544003	0.165379	3.28943	0.00100392	0.0232484
Coq5	784.467	0.635997	0.193396	3.28857	0.00100697	0.0232484
Mif	5537.75	0.494409	0.150344	3.28852	0.00100716	0.0232484
Tst	610.073	0.663456	0.201742	3.28863	0.00100675	0.0232484
Map1lc3a	1148.35	0.537334	0.163499	3.28646	0.00101454	0.0233922
Rhoc	568.368	0.734	0.22345	3.28485	0.00102035	0.0234727
Tigd2	815.955	0.532974	0.162353	3.28282	0.00102775	0.0235893
Caly	3280.11	0.526685	0.160509	3.28135	0.00103311	0.0236588
Pmpca	596.236	0.700247	0.213476	3.28021	0.0010373	0.0237013
Mfsd5	404.928	0.61238	0.186684	3.2803	0.00103696	0.0237013
Atp2b2	2608.39	0.508667	0.15514	3.27876	0.00104265	0.0237967
Agpat4	1160.48	0.607158	0.18525	3.2775	0.00104731	0.0238761
Cct7	4339.56	0.602108	0.183871	3.27463	0.001058	0.0240118
Ndrg2	5810.46	0.611426	0.186698	3.27495	0.0010568	0.0240118
Wrap73	328.434	0.675041	0.206176	3.27411	0.00105997	0.0240296
Saysd1	437.085	0.621102	0.189817	3.27211	0.00106747	0.0241455
Tuba4a	1465.92	0.607157	0.185675	3.26999	0.00107551	0.0242194
Aldoc	18493.9	0.646463	0.197677	3.2703	0.00107434	0.0242194
Smim10l1	6467.93	0.427183	0.130737	3.2675	0.00108502	0.0243523
Rmnd5b	956.103	0.578986	0.177193	3.26754	0.00108485	0.0243523
Lman1	1284.2	0.482126	0.147551	3.26753	0.00108491	0.0243523
Tmem167b	512.691	0.641927	0.196551	3.26595	0.00109096	0.0244504
Ccnd2	4389.65	0.442239	0.135426	3.26554	0.00109256	0.0244504
Sptlc2	412.259	0.608405	0.186318	3.26542	0.00109301	0.0244504
Snrpc	1558.86	0.511988	0.156831	3.26459	0.00109623	0.0244684
Cd320	367.088	0.697166	0.213737	3.26179	0.0011071	0.0246839
Pfas	356.357	0.757035	0.232217	3.26004	0.00111398	0.0248099
Mgll	1471.42	0.540482	0.165834	3.25917	0.00111738	0.0248583
Cars	687.284	0.588566	0.180738	3.25645	0.00112813	0.0249629
Ap1m1	537.378	0.662944	0.203619	3.25581	0.0011307	0.0249629
Cct4	4617.04	0.54186	0.166366	3.25704	0.00112581	0.0249629
Fam183b	466.154	-0.718221	0.22057	-3.25621	0.0011291	0.0249629
Git1	652.017	0.532726	0.163592	3.25643	0.00112824	0.0249629
Ftsj3	769.823	0.620732	0.190637	3.2561	0.00112953	0.0249629
Tars	1572.51	0.537783	0.165308	3.25322	0.00114103	0.0251089
Tceal3	1812.84	0.599005	0.184122	3.25331	0.0011407	0.0251089
Gpr12	487.589	0.598188	0.183914	3.25255	0.00114376	0.0251144
Slc4a3	510.721	0.559618	0.172075	3.25217	0.00114526	0.0251188
Isca1	4187.37	0.607541	0.186828	3.25188	0.00114644	0.0251188
Psmc4	4082.12	0.59884	0.184249	3.25016	0.00115339	0.0251893
Mdh2	10237.1	0.567194	0.174576	3.24898	0.00115821	0.0252675
Zdhhc4	822.283	0.716937	0.220697	3.24851	0.0011601	0.0252815
Rhoa	1345.67	0.611746	0.188334	3.24819	0.0011614	0.0252827
Rnf157	1200.83	0.491872	0.151567	3.24525	0.00117348	0.0255181
Ly6h	532.675	0.653923	0.201529	3.2448	0.00117533	0.0255309
Sdhc	2712.7	0.558871	0.172322	3.24319	0.00118201	0.0256487
Ddx46	1665.24	0.462469	0.14271	3.24061	0.00119275	0.0258263
Akr1a1	9066.83	0.515709	0.159171	3.23996	0.00119545	0.0258295
2900064K03Rik	332.013	-0.615765	0.190053	-3.23997	0.00119544	0.0258295
Hnrnpa1	1417.42	0.553536	0.170897	3.239	0.00119951	0.0258897
Atp6v0b	8286.11	0.481974	0.148892	3.23707	0.00120765	0.0260099
Arf2	955.507	0.616866	0.19059	3.23662	0.00120956	0.0260235
Snapc2	421.009	0.665555	0.205918	3.23214	0.00122868	0.0263789
Coro7	454.203	0.594864	0.184314	3.22744	0.00124902	0.0266719
Sgtb	1457.01	0.503698	0.156171	3.2253	0.00125842	0.0268184
Wipi1	379.385	0.606203	0.188017	3.22419	0.0012633	0.0268942
Abcf3	838.729	0.569366	0.176712	3.22199	0.00127302	0.0270728
Hp1bp3	3817.79	0.429039	0.13331	3.21835	0.0012893	0.0273043
Bud23	520.67	0.644881	0.20034	3.21894	0.00128666	0.0273043
Lsm1	1964.78	0.537103	0.16688	3.2185	0.00128862	0.0273043
Kifc2	570.186	0.568217	0.176592	3.21769	0.00129229	0.027339
Ube2d1	820.153	0.5289	0.164406	3.21704	0.00129522	0.0273726
Kif5a	6547.57	0.419329	0.130368	3.2165	0.00129767	0.0273957
Smdt1	3682.22	0.496716	0.154446	3.21611	0.00129939	0.0274019
Pitpnb	1660.24	0.605758	0.188412	3.21507	0.00130413	0.027431
Minar2	769.162	0.516235	0.160653	3.21336	0.00131192	0.027496
Cdk2ap2	1067.59	0.548058	0.17071	3.21047	0.00132518	0.0277452
Commd9	964.944	0.599128	0.186829	3.20682	0.00134209	0.0279931
Hdgf	1809.19	0.459651	0.143325	3.20706	0.001341	0.0279931
Ube2d-ps	633.122	0.5984	0.18661	3.20669	0.00134269	0.0279931
Zmym3	739.927	0.531794	0.165881	3.20587	0.00134653	0.0280185
Gm38260	616.527	-0.559125	0.174499	-3.20417	0.00135454	0.0281563
Tmub1	395.866	0.773935	0.241658	3.2026	0.00136192	0.0282807
Sod2	3386.21	0.507992	0.158692	3.20111	0.001369	0.0283988
Rgs19	542.52	0.648435	0.202607	3.20045	0.00137213	0.0284073
Lmo1	546.619	0.556494	0.173892	3.20022	0.00137321	0.0284073
Pdlim4	399.141	0.641715	0.200527	3.20014	0.00137362	0.0284073
Npdc1	1818.66	0.546329	0.170863	3.19746	0.00138642	0.0285846
Prkcg	2037.54	0.530679	0.16606	3.1957	0.0013949	0.0287009
Klc1	2812.69	0.472281	0.147776	3.19593	0.00139379	0.0287009
Tmed9	1133.73	0.62673	0.196154	3.19509	0.00139788	0.0287058
Nsun2	1164.34	0.551524	0.172617	3.19507	0.00139797	0.0287058
Tubb3	773.219	0.594365	0.186067	3.19436	0.0014014	0.0287472
Nutf2	676.63	0.72615	0.227527	3.19149	0.00141539	0.0289727
Hspa5	11430.7	0.469071	0.147139	3.18794	0.00143288	0.0292155
Fam120c	452.251	0.568802	0.178421	3.18798	0.00143268	0.0292155
Atp1b2	3486.65	0.484998	0.15215	3.18764	0.00143439	0.029217
Gabarap	5276.01	0.544354	0.170791	3.18725	0.00143635	0.0292273
Ndufs2	2737.69	0.540774	0.169801	3.18474	0.00144882	0.0292754
Prkar1b	2429.33	0.440993	0.13845	3.18522	0.00144643	0.0292754
Golga7	2088.87	0.586612	0.184141	3.18567	0.00144417	0.0292754
Ecm2	605.114	0.596933	0.187394	3.18544	0.00144532	0.0292754
Pxk	675.376	0.52743	0.165602	3.18493	0.00144791	0.0292754
Apbb1	1936.26	0.482272	0.15146	3.18416	0.00145175	0.0292762
Madd	1745.37	0.461758	0.145171	3.18079	0.00146874	0.0295895
Tbck	1623.54	0.489386	0.15393	3.17927	0.00147647	0.0296568
Rnf181	1756.42	0.625647	0.196787	3.1793	0.00147629	0.0296568
Asns	4883.46	0.570036	0.17935	3.17835	0.00148118	0.0296632
Hspd1	5447.46	0.508515	0.160051	3.17721	0.00148701	0.0297212
Mettl2	411.003	0.718515	0.226141	3.17728	0.00148661	0.0297212
Tmem14c	1062.63	0.548681	0.172773	3.17574	0.00149455	0.0298363
Cenpb	770.14	0.535312	0.168611	3.17483	0.00149923	0.0298365
Gnb5	1986.35	0.557521	0.175629	3.17442	0.00150134	0.0298365
Nrn1	2472.22	0.589998	0.185832	3.1749	0.0014989	0.0298365
Rrp7a	341.995	0.70985	0.223619	3.17437	0.00150161	0.0298365
Nucb1	327.137	0.626157	0.197336	3.17305	0.00150845	0.0299137
Uros	489.902	0.653874	0.206295	3.1696	0.00152649	0.0302122
Rpp14	1350.61	0.619449	0.195429	3.16969	0.00152601	0.0302122
Maged1	4516.13	0.435353	0.137563	3.16476	0.00155212	0.0306597
Gabarapl1	4914.73	0.55653	0.17592	3.16355	0.00155857	0.0307273
Cbr1	1786.56	0.499635	0.158169	3.15887	0.0015838	0.0311036
Zcchc18	4185.4	0.503882	0.159529	3.15857	0.00158547	0.0311062
Mecr	399.053	0.660241	0.209077	3.15788	0.00158921	0.0311495
Grn	1241.56	0.48168	0.152555	3.15741	0.00159175	0.0311691
Dclk2	684.611	0.513078	0.162593	3.1556	0.00160167	0.0312426
Drap1	866.808	0.550509	0.17471	3.15098	0.00162725	0.0316805
Ppdpf	1952.36	0.490761	0.155808	3.14978	0.00163391	0.0317538
Alg2	3041.76	0.482104	0.153069	3.14959	0.00163498	0.0317538
Mrfap1	9888.59	0.485155	0.154053	3.14927	0.00163679	0.0317538
Ifit3	2045.24	0.547894	0.17398	3.14918	0.00163728	0.0317538
Ube2m	555.958	0.535769	0.170207	3.14775	0.00164531	0.0318181
Mir99ahg	2313.42	-0.441705	0.140319	-3.14787	0.00164464	0.0318181
Smpd1	714.071	0.503927	0.160158	3.14643	0.00165279	0.031902
Mkrn1	1483.13	0.488906	0.155462	3.14485	0.0016617	0.0320435
Gps1	1398.19	0.590199	0.187806	3.1426	0.00167457	0.0321996
Rbm3	3211.78	0.525118	0.167167	3.14129	0.00168206	0.0323132
Calu	1514.81	0.553522	0.176328	3.13917	0.00169429	0.0324865
Klf13	2390.16	0.571664	0.182297	3.13589	0.00171332	0.0327893
Med28	5789.58	0.462725	0.147582	3.13539	0.00171627	0.0328147
Prmt2	633.772	0.624918	0.199431	3.1335	0.00172737	0.0329959
Adprh	1245.28	0.537649	0.171611	3.13295	0.00173057	0.0330259
Ipo8	1364.5	0.456875	0.145859	3.13231	0.00173437	0.0330672
Dnal4	360.409	0.681482	0.217693	3.13047	0.00174524	0.0332433
Chchd2	10345.2	0.491801	0.157227	3.12797	0.00176017	0.0334282
Ebna1bp2	975.087	0.549639	0.17582	3.12615	0.00177111	0.0335445
Ankrd37	485.914	0.623582	0.199498	3.12575	0.00177352	0.0335445
Prkar1a	11173.8	0.43518	0.1392	3.1263	0.00177021	0.0335445
Cox6a1	28095.7	0.407411	0.130415	3.12395	0.00178439	0.0336412
Ifngr2	928.49	0.489942	0.156896	3.12271	0.00179197	0.0337168
Clptm1	510.813	0.547815	0.175559	3.12041	0.00180598	0.0338615
Rasl10b	476.994	0.559163	0.179197	3.12039	0.0018061	0.0338615
Sf3b2	3359.32	0.46654	0.1495	3.12066	0.00180447	0.0338615
Manbal	915.762	0.659871	0.211574	3.11886	0.0018155	0.0340063
Zfp511	345.338	0.59871	0.192061	3.11729	0.00182525	0.0340746
Cby1	881.258	0.552532	0.177299	3.1164	0.00183076	0.034103
Gyg	1406.55	0.591288	0.189819	3.11501	0.00183939	0.0342008
Dpm2	1540.51	0.516325	0.165828	3.11361	0.00184815	0.0343008
Kpna2	928.152	0.666531	0.214057	3.1138	0.00184696	0.0343008
Bex2	9492.75	0.435188	0.139935	3.10993	0.00187133	0.0345727
Galt	468.303	0.707619	0.227642	3.10847	0.00188059	0.0347122
Metap1	681.902	0.557993	0.179556	3.10763	0.00188595	0.0347794
Psmb4	4378.93	0.455843	0.146848	3.10417	0.00190813	0.0350927
Lgals3	407.635	0.7256	0.233914	3.102	0.00192219	0.0353192
Snrnp40	814.766	0.599142	0.193193	3.10125	0.00192703	0.0353439
Adcy2	388.108	0.621741	0.200473	3.10136	0.00192633	0.0353439
Dhodh	448.104	0.565711	0.182513	3.09956	0.00193808	0.0355145
Fam32a	2118.93	0.610173	0.197076	3.09613	0.00196065	0.0358309
Comt	801.591	0.503976	0.162861	3.09451	0.00197135	0.035994
Ube2h	1594.95	0.513028	0.165829	3.09373	0.00197661	0.0360322
Drg1	3727.54	0.561967	0.181651	3.09367	0.001977	0.0360322
Eef1b2	3624.87	0.427008	0.138068	3.09275	0.00198314	0.0361032
Nras	2201.7	0.567951	0.183667	3.09228	0.00198623	0.0361032
Slc25a27	460.018	0.576636	0.186469	3.0924	0.00198547	0.0361032
Mzt1	3944.25	0.520378	0.168335	3.09133	0.00199263	0.036187
Syndig1	594.244	0.643389	0.208231	3.08979	0.002003	0.036313
Tstd3	1219.86	0.621024	0.201034	3.08914	0.00200737	0.0363413
Slc14a1	1118.49	0.52396	0.169621	3.089	0.0020083	0.0363413
Chd4	2358.68	0.426338	0.138036	3.0886	0.00201099	0.0363574
Jtb	2100.88	0.516546	0.167366	3.08632	0.00202647	0.0365722
Lamp5	436.462	0.612051	0.198397	3.08498	0.00203564	0.036691
Trafd1	373.493	0.589471	0.191148	3.08385	0.00204338	0.0367138
Arl6ip4	1477.03	0.540905	0.175394	3.08395	0.00204271	0.0367138
Slc35b1	2401.35	0.53491	0.17345	3.08394	0.00204278	0.0367138
Gm44831	696.204	-0.583248	0.18932	-3.08075	0.00206478	0.0370654
Gmpr	895.111	0.563306	0.182952	3.07899	0.00207703	0.0372524
Sec61a2	1211.99	0.590993	0.192035	3.07753	0.00208724	0.0374024
Tspoap1	411.514	0.557582	0.181474	3.07252	0.00212256	0.0380017
Gpn1	704.602	0.645457	0.210197	3.07073	0.00213538	0.0381975
Ccndbp1	1670.94	0.618922	0.201589	3.07021	0.00213907	0.0382298
Aco2	2206.46	0.551904	0.179779	3.06991	0.00214126	0.0382352
Zhx1	3346.86	0.437573	0.142559	3.06943	0.00214471	0.038263
Kcnk1	879.816	0.49899	0.16261	3.06863	0.00215042	0.0382639
Serpinb9	350.942	0.664165	0.216419	3.06889	0.00214855	0.0382639
Sharpin	637.019	0.552885	0.180169	3.06871	0.00214988	0.0382639
Clcn7	605.686	0.536287	0.174784	3.06829	0.00215289	0.0382742
Mtx1	489.425	0.606492	0.197727	3.06732	0.00215987	0.0383647
Psmc1	6002.47	0.51208	0.167002	3.06631	0.00216722	0.0384278
Mmd2	3634.11	0.498426	0.16261	3.06516	0.0021755	0.038515
Clu	24418.4	0.492116	0.160554	3.0651	0.00217594	0.038515
Hspa9	4977.23	0.439765	0.143493	3.06472	0.00217875	0.0385313
Ddx25	2296.77	0.530359	0.173118	3.06358	0.00218709	0.038645
Tmub2	762.291	0.549745	0.17962	3.0606	0.00220891	0.0389626
Pccb	598.363	0.518106	0.169323	3.05986	0.00221439	0.0390253
Timm22	925.535	0.578176	0.189019	3.05882	0.0022221	0.0391271
Yars	1938.71	0.51542	0.168642	3.05629	0.00224092	0.0393218
Sfxn3	504.368	0.566788	0.185438	3.05649	0.00223944	0.0393218
Vps45	601.455	0.544001	0.178048	3.05536	0.00224792	0.0393766
Pin1	2855.42	0.496825	0.162594	3.05561	0.002246	0.0393766
Snd1	708.402	0.503472	0.164852	3.05408	0.0022575	0.0395101
Ilf2	2019.92	0.499432	0.163637	3.05206	0.00227275	0.0396743
Gadd45g	1347.78	0.674412	0.220952	3.05231	0.0022709	0.0396743
Lrch3	344.899	0.608484	0.199361	3.05216	0.00227198	0.0396743
Lman2	881.398	0.551694	0.180895	3.04981	0.00228987	0.0398701
Ssbp2	2812.91	0.494281	0.162142	3.04844	0.00230031	0.0399646
2510002D24Rik	388.673	0.584695	0.191809	3.04832	0.00230121	0.0399646
Zfp1	443.598	0.564143	0.18523	3.04564	0.00232182	0.0400122
Vps26a	2646.51	0.563847	0.18512	3.04585	0.00232026	0.0400122
Ncbp3	559.076	0.517982	0.170017	3.04665	0.00231406	0.0400122
Hnrnpk	7421.5	0.551761	0.181091	3.04687	0.00231237	0.0400122
Hmox2	1889.32	0.527112	0.173056	3.0459	0.00231983	0.0400122
Slc25a23	917.407	0.473545	0.155495	3.0454	0.0023237	0.0400122
Mlx	551.653	0.525955	0.17287	3.04249	0.0023463	0.040333
Herpud1	2035.66	0.55469	0.182346	3.04197	0.00235035	0.040334
Gnai2	1995.51	0.436855	0.143605	3.04207	0.00234955	0.040334
Rftn2	503.518	0.556405	0.183026	3.04003	0.00236558	0.040561
Dctn2	2099.71	0.45309	0.149161	3.03759	0.00238477	0.0407957
Mea1	2269.29	0.49537	0.163126	3.03674	0.00239151	0.0408329
Tsc22d1	8846.12	0.595889	0.196256	3.03628	0.0023952	0.0408616
Mettl8	330.481	0.631753	0.208129	3.0354	0.00240219	0.0409242
Golga5	737.773	0.509723	0.167958	3.03483	0.00240674	0.0409242
Fkbp1b	1170.01	0.573474	0.189142	3.03198	0.00242952	0.0411855
Get1	918.973	0.641396	0.211651	3.03045	0.00244192	0.0413454
Pde1a	7941.83	0.483029	0.15942	3.02991	0.00244625	0.0413841
Ube2n	6363.33	0.572137	0.188862	3.0294	0.00245042	0.04142
Pnmal2	926.904	0.505936	0.167091	3.0279	0.00246261	0.0415811
Sergef	364.877	0.653431	0.215816	3.02772	0.00246405	0.0415811
Hpca	9567.87	0.569361	0.188444	3.02139	0.0025162	0.0421453
Sec61a1	348.178	0.598992	0.198226	3.02176	0.00251311	0.0421453
Mboat2	1078.29	0.467167	0.154563	3.0225	0.00250695	0.0421453
Vipas39	640.297	0.541419	0.179166	3.02189	0.002512	0.0421453
Fbxw5	465.648	0.58267	0.192927	3.02016	0.00252644	0.0422121
Mapk1ip1l	677.904	0.530421	0.175634	3.02004	0.00252741	0.0422121
Rtl8c	791.059	0.563327	0.186622	3.01854	0.00253993	0.0422633
Fggy	303.367	0.64757	0.21457	3.01799	0.0025446	0.0422798
Sel1l	2812.11	0.429311	0.142254	3.01793	0.00254509	0.0422798
Ifitm2	855.031	0.648246	0.214938	3.01597	0.00256156	0.042449
Nup85	402.808	0.610099	0.202289	3.01597	0.00256156	0.042449
Aip	1866.09	0.587431	0.194798	3.01559	0.00256479	0.0424678
Gnaz	898.837	0.467601	0.155201	3.01287	0.00258787	0.042815
Tnfrsf19	1191.05	0.462931	0.153664	3.01262	0.00259005	0.0428161
Sccpdh	2422.67	0.505061	0.167686	3.01195	0.00259578	0.042841
Hmgcl	812.69	0.620148	0.205936	3.01136	0.00260078	0.0428885
Aacs	528.253	0.53837	0.178801	3.01101	0.00260384	0.042904
Tmod3	1743.39	0.494141	0.164134	3.01059	0.00260743	0.0429284
Fscn1	347.295	0.574353	0.190824	3.00987	0.00261362	0.0429953
Psmd6	3724.65	0.521252	0.17321	3.00936	0.00261802	0.0429979
Eif2b1	1670.23	0.532589	0.177094	3.00738	0.00263511	0.0431736
Calhm5	608.653	0.634821	0.211555	3.00074	0.00269324	0.0439485
Tbc1d14	1233.53	0.467724	0.156138	2.99559	0.00273915	0.0444545
Gpr19	479.002	0.606022	0.202318	2.99539	0.00274091	0.0444545
Opa3	390.017	0.553066	0.184671	2.99487	0.00274562	0.0444545
Ctsd	4375.43	0.412475	0.13773	2.99481	0.00274619	0.0444545
Chrm1	1254.11	0.469821	0.156845	2.99544	0.00274048	0.0444545
Gm14597	323.668	0.584264	0.195086	2.9949	0.00274535	0.0444545
Cacng4	378.863	0.572491	0.191271	2.99309	0.00276165	0.0445269
Gsto1	1717.83	0.514707	0.171955	2.99327	0.00276002	0.0445269
Irgm1	439.678	0.64687	0.216211	2.99185	0.00277295	0.0446382
Uck1	347.783	0.661442	0.221158	2.99082	0.00278233	0.0446607
Tubb2b	329.013	0.674068	0.22538	2.99081	0.00278239	0.0446607
Psmd4	3202.15	0.560995	0.187653	2.98954	0.002794	0.044693
Cdc42se1	744.744	0.48942	0.163705	2.98964	0.00279309	0.044693
Card19	309.115	0.668023	0.2235	2.98892	0.00279966	0.0447482
Borcs8	497.883	0.557892	0.186672	2.98862	0.00280241	0.0447494
Aqp11	879.277	0.565618	0.189382	2.98664	0.00282057	0.0449407
Bnip2	669.287	0.544217	0.182306	2.98518	0.00283408	0.0450497
Elp3	705.371	0.532114	0.178318	2.98407	0.00284437	0.0451425
Slc25a39	430.922	0.584642	0.195971	2.9833	0.00285155	0.0451992
Cox19	1098.12	0.47912	0.16077	2.98016	0.00288098	0.0455294
Csnk1d	600.73	0.524524	0.176013	2.98003	0.00288224	0.0455294
Dnpep	797.06	0.586544	0.196857	2.97954	0.00288679	0.0455637
Fbxo22	631.877	0.573714	0.192649	2.97803	0.00290112	0.0457209
Acsl1	689.727	0.511548	0.171808	2.97743	0.00290672	0.0457736
Clic1	799.018	0.682204	0.229152	2.97708	0.00291007	0.0457907
Cct3	2083.95	0.48958	0.164489	2.97636	0.00291691	0.0457929
Tmem175	827.313	0.658617	0.221282	2.97637	0.00291685	0.0457929
Slc16a2	1450.1	0.476809	0.160443	2.97182	0.00296038	0.0464021
Nudt9	1020.29	0.506733	0.170665	2.96918	0.002986	0.0466235
Sar1a	2356.27	0.500652	0.168595	2.96955	0.00298233	0.0466235
Mapk8ip2	1578.69	0.425178	0.143184	2.96944	0.0029834	0.0466235
Abhd11	522.857	0.587951	0.198045	2.96877	0.00298992	0.0466488
Ergic3	1878.69	0.585473	0.197274	2.96781	0.00299927	0.0466931
Smoc2	725.037	0.596666	0.201048	2.96777	0.00299967	0.0466931
Nat14	690.014	0.544866	0.183639	2.96705	0.00300675	0.0467673
Zwint	22193.9	0.606642	0.204607	2.96491	0.00302769	0.0469463
Snrpd3	1590.34	0.454727	0.153376	2.96479	0.00302887	0.0469463
Arhgap1	495.185	0.564481	0.190485	2.96339	0.00304267	0.0471091
1500011B03Rik	5261.21	0.488253	0.164824	2.96227	0.00305382	0.0472288
Ndufaf5	1696.33	0.477793	0.161394	2.96042	0.00307223	0.0472337
Hpcal4	3187.6	0.441326	0.149057	2.96079	0.00306847	0.0472337
Champ1	529.482	0.515008	0.173937	2.96088	0.00306759	0.0472337
Cd63	7139.31	0.570188	0.192616	2.96024	0.00307402	0.0472337
Ciapin1	473.573	0.586911	0.198449	2.95749	0.00310157	0.0476209
Tram1l1	822.319	0.575965	0.19485	2.95594	0.00311722	0.0477888
Dnajb6	5599.76	0.430537	0.145692	2.95513	0.00312539	0.0478778
Mcfd2	2978.49	0.522682	0.176901	2.95466	0.00313019	0.0478794
Ptma	5629.16	0.446408	0.151131	2.95378	0.0031391	0.0479789
Atp5g3	7022.47	0.474183	0.160574	2.95306	0.00314643	0.0480548
Pigh	306.694	0.687033	0.232801	2.95115	0.00316591	0.048207
Eif2b2	683.86	0.701537	0.237689	2.95149	0.0031625	0.048207
Tbc1d7	1231.39	0.554868	0.187985	2.95165	0.00316076	0.048207
Mrps18a	2516.71	0.491198	0.166437	2.95126	0.00316479	0.048207
Asrgl1	1995.58	0.468983	0.158945	2.9506	0.0031716	0.0482573
Ppme1	2217.2	0.41694	0.141331	2.95009	0.00317684	0.0483009
Scamp2	415.32	0.575981	0.195332	2.94872	0.00319091	0.0484784
Degs1	3529.78	0.577481	0.195947	2.94713	0.00320737	0.0485744
Ppm1l	2196.88	0.418842	0.142122	2.94706	0.00320806	0.0485744
Tars2	300.313	0.612036	0.207647	2.94748	0.00320378	0.0485744
Zfp637	1319.83	0.498752	0.169243	2.94695	0.00320921	0.0485744
Marcksl1	391.486	0.549185	0.186433	2.94576	0.00322166	0.0486901
Snx15	393.694	0.588554	0.199782	2.94599	0.00321928	0.0486901
Tusc3	3027.39	0.438846	0.149009	2.94511	0.00322843	0.048756
Smn1	427.298	0.665044	0.225836	2.94481	0.00323151	0.0487625
Neu1	579.361	0.53851	0.182894	2.94438	0.00323607	0.0487625
Cct5	5740.63	0.519364	0.176412	2.94404	0.0032396	0.0487793
Mtfmt	336.78	0.621274	0.211143	2.94244	0.00325642	0.0489598
Smu1	2035.45	0.576688	0.196053	2.9415	0.00326632	0.0490622
Ccnq	489.868	0.580057	0.197361	2.93906	0.00329205	0.0493126
Thra	3327.48	0.396086	0.134761	2.93918	0.00329083	0.0493126
Snx1	1385.08	0.556734	0.1895	2.93791	0.00330435	0.0493873
Smarcc2	1789.32	0.440573	0.150035	2.93647	0.00331975	0.049581
Ninj1	362.677	0.649643	0.221305	2.93551	0.00333002	0.049649
Rpn2	1982.33	0.494367	0.168652	2.93128	0.00337568	0.0501289
Fam192a	1305.46	0.472224	0.161098	2.93129	0.00337562	0.0501289
Tiprl	2566.47	0.520319	0.177549	2.93056	0.00338347	0.050163
Ndn	1404.07	0.473323	0.161503	2.93073	0.00338164	0.050163
Stx12	2961.5	0.461341	0.157455	2.92999	0.00338974	0.0502192
Pdia4	949.019	0.603989	0.20628	2.928	0.00341145	0.0505039
Pip5k1a	954.036	0.484539	0.165498	2.92777	0.00341402	0.0505051
Ncan	3017.05	0.492137	0.168152	2.92674	0.00342538	0.050632
Dnajc9	905.837	0.490636	0.167651	2.92654	0.00342759	0.050632
Utp4	1129.81	0.566065	0.193467	2.9259	0.00343465	0.0506897
Ms4a6d	405.884	0.712689	0.243594	2.92573	0.00343651	0.0506897
Kansl1l	591.066	-0.498096	0.17033	-2.9243	0.00345227	0.0508483
Selenom	3549.04	0.454185	0.155308	2.92441	0.00345111	0.0508483
Nt5c3	1148.57	0.481619	0.164775	2.92289	0.00346796	0.0510052
Mpv17l	2065.42	0.437159	0.149563	2.9229	0.00346784	0.0510052
Asb8	863.148	0.54369	0.186034	2.92253	0.00347205	0.0510097
H2-DMa	532.656	0.595568	0.203793	2.92241	0.0034733	0.0510097
Gdpd1	1888.91	0.556899	0.190628	2.92138	0.00348482	0.0511418
Mapre1	5236.36	0.512023	0.175302	2.9208	0.00349139	0.0512011
Fibp	642.515	0.555237	0.190221	2.9189	0.0035127	0.0513722
Parl	1564.29	0.586135	0.200874	2.91793	0.00352361	0.0514504
Rgs11	462.841	0.570659	0.195676	2.91634	0.00354162	0.0516017
Babam2	1370.53	0.513767	0.176271	2.91464	0.00356103	0.05181
Rnh1	613.888	0.516457	0.177217	2.91426	0.00356536	0.0518359
Mbd3	352.386	0.597327	0.204983	2.91403	0.00356794	0.0518361
Arhgef9	3000.99	0.394536	0.135433	2.91315	0.003578	0.051945
Echs1	1060.31	0.529391	0.181742	2.91287	0.0035812	0.0519543
Arhgef25	1469.79	0.43821	0.150454	2.91259	0.00358448	0.0519647
Mrpl44	779.833	0.523267	0.179755	2.911	0.00360271	0.0520191
Ak2	691.321	0.566052	0.194412	2.91161	0.00359567	0.0520191
Dcakd	515.458	0.609453	0.209378	2.91078	0.00360531	0.0520191
Tsta3	400.01	0.648669	0.222857	2.9107	0.0036062	0.0520191
Nfyc	320.697	0.576278	0.198022	2.91018	0.00361224	0.0520692
Rbbp4	1554.28	0.482502	0.16593	2.90786	0.00363909	0.0523817
Ecsit	420.244	0.643455	0.221407	2.9062	0.00365842	0.0525717
Cmss1	454.041	0.560958	0.19303	2.90606	0.00366007	0.0525717
Arpc1b	592.565	0.71085	0.244651	2.90557	0.0036659	0.0526079
Map1lc3b	12408.4	0.563709	0.194021	2.9054	0.00366778	0.0526079
Cope	4711.66	0.490702	0.169085	2.90211	0.00370662	0.0530523
Exoc6	868.156	0.478125	0.164864	2.90012	0.00373017	0.0533141
Nicn1	4942.36	0.462672	0.159588	2.89917	0.00374152	0.053401
Brf2	319.103	0.624797	0.215646	2.89733	0.0037635	0.0536769
Clasp1	1673.96	0.45601	0.157472	2.89582	0.00378174	0.0538543
Gm42772	490.617	-0.533741	0.184433	-2.89395	0.00380425	0.0540678
Slc25a17	2514.34	0.55779	0.192785	2.89333	0.00381181	0.0541373
Tpgs2	1495.44	0.499266	0.172709	2.8908	0.0038426	0.0544221
Crmp1	3139.29	0.405928	0.140462	2.88995	0.003853	0.0545312
Immt	3022.6	0.438999	0.151997	2.88821	0.00387443	0.0547597
Tmod2	9991.42	0.373499	0.129329	2.88798	0.00387724	0.0547597
Rplp0	9831.37	0.461756	0.159936	2.88712	0.0038878	0.0548323
Asl	473.008	0.511141	0.177041	2.88713	0.00388769	0.0548323
Sdf4	4283.79	0.531341	0.184059	2.8868	0.0038918	0.0548505
Sptbn2	2156.62	0.406349	0.140786	2.8863	0.00389802	0.0549001
Pik3r2	312.362	0.565739	0.196088	2.88512	0.00391262	0.0549149
Limk2	411.828	0.519451	0.180014	2.88561	0.00390657	0.0549149
Ubl4a	1192.99	0.495001	0.171566	2.8852	0.00391169	0.0549149
Ube2l6	525.509	0.573207	0.198764	2.88386	0.00392836	0.0550977
Bbof1	354.896	-0.54692	0.189725	-2.88271	0.00394276	0.0551712
Slc66a2	338.734	0.590541	0.204881	2.88236	0.00394707	0.0551712
Rap1gds1	3351.48	0.438846	0.152339	2.88072	0.00396767	0.0553807
Clstn3	734.49	0.49563	0.172096	2.87997	0.00397719	0.0554103
BC003965	1188.75	0.477365	0.16577	2.87969	0.00398072	0.0554103
Ncaph2	781.143	0.492231	0.170959	2.87923	0.00398647	0.0554522
Atp6v1c1	13938.8	0.533381	0.185297	2.87853	0.00399538	0.0554999
Slc35a2	630.367	0.545592	0.189602	2.87757	0.00400755	0.0556308
Erp29	1084.55	0.473814	0.164785	2.87536	0.00403572	0.0558459
Syngr1	2287.74	0.410864	0.142906	2.87505	0.00403958	0.0558459
Fech	731.629	0.47478	0.165136	2.87508	0.00403926	0.0558459
Spop	3823.98	0.466043	0.162181	2.87359	0.00405829	0.056019
Sdc4	4740.27	0.589315	0.205342	2.86992	0.00410573	0.0564142
Tmem159	323.965	0.627977	0.218853	2.8694	0.00411247	0.0564302
Aar2	431.458	0.51556	0.179767	2.86793	0.00413162	0.0564908
Hspb8	854.506	0.536589	0.187055	2.86861	0.00412281	0.0564908
Prepl	1550.97	0.503409	0.17554	2.86778	0.00413361	0.0564908
Fam216a	410.103	0.567739	0.198005	2.8673	0.00413993	0.0565391
Psmc5	5287.18	0.523216	0.182505	2.86685	0.00414574	0.0565803
Glrx3	5634.92	0.493487	0.172173	2.86623	0.00415387	0.056615
Trim37	4171.62	0.396113	0.138302	2.8641	0.00418189	0.0568059
Dnajc7	2630.39	0.513904	0.179422	2.86421	0.0041805	0.0568059
Rnf182	1326.94	0.442572	0.154506	2.86444	0.00417752	0.0568059
Prelid3a	484.249	0.526081	0.183675	2.86421	0.00418057	0.0568059
Rad1	550.655	0.572204	0.199806	2.8638	0.00418588	0.056822
Nav1	4516.02	0.405709	0.141712	2.86291	0.00419768	0.0568679
Capzb	5865.23	0.520828	0.181919	2.86297	0.00419695	0.0568679
Foxo1	1459.47	0.432102	0.150987	2.86184	0.00421184	0.0570216
Pard6a	309.832	0.575026	0.200978	2.86114	0.00422126	0.0570348
Ankra2	762.946	0.468485	0.163787	2.86033	0.00423204	0.0571424
Sspn	322.27	0.561099	0.196182	2.86009	0.0042352	0.057147
Rab1a	7039.89	0.470447	0.164563	2.85876	0.00425296	0.0573485
Ntan1	2353.22	0.419495	0.146793	2.85774	0.00426669	0.0574954
Svbp	1326	0.455667	0.159505	2.85675	0.00428003	0.0576368
Tubb4a	2124.36	0.574532	0.201136	2.85643	0.00428429	0.0576559
Gng3	12772.8	0.445727	0.15614	2.85467	0.00430817	0.0579126
Mapre3	802.421	0.460443	0.161378	2.85319	0.00432832	0.0581326
Palm	553.884	0.493933	0.173212	2.8516	0.00434994	0.0583457
Map1a	5853.23	0.392266	0.13757	2.85139	0.0043529	0.0583467
Ntmt1	954.113	0.50199	0.17623	2.84849	0.0043927	0.0587635
Ran	6700.45	0.469015	0.164687	2.84792	0.00440064	0.0587708
Sirt2	1543.96	0.550055	0.193149	2.84782	0.00440194	0.0587708
Cyb561d2	419.661	0.575653	0.202115	2.84815	0.00439749	0.0587708
Nkd2	478.031	0.523042	0.183686	2.84748	0.00440668	0.0587954
Trmt10c	617.672	0.523938	0.184125	2.84555	0.00443344	0.0591135
Nrp2	1777.93	0.411887	0.144769	2.84514	0.00443923	0.0591413
Ilf3	944.916	0.496946	0.1747	2.84457	0.0044472	0.0591413
Jph3	962.931	0.448663	0.157917	2.84113	0.0044954	0.0595479
Nrgn	5516.75	0.441437	0.155419	2.84031	0.00450699	0.0596235
Ppfia4	393.739	0.530007	0.186619	2.84004	0.00451081	0.059635
Trpc4ap	803.342	0.449483	0.158473	2.83634	0.00456334	0.0602117
Ippk	422.922	0.544299	0.191894	2.83645	0.00456176	0.0602117
Med19	975.811	0.453738	0.160048	2.83501	0.00458239	0.0603844
Trp53	306.386	0.594616	0.209736	2.83507	0.00458154	0.0603844
Ankzf1	304.607	0.581978	0.20531	2.83464	0.00458779	0.0604101
Gng2	5176.8	0.384082	0.135504	2.83446	0.0045903	0.0604101
Prdx4	978.638	0.497781	0.175704	2.83306	0.00461052	0.0605976
Fkbp4	663.563	0.479752	0.169355	2.83283	0.00461381	0.0606015
Mfap3	550.246	0.513912	0.181433	2.83252	0.00461833	0.0606216
Cdk10	372.025	0.567416	0.200393	2.83152	0.00463277	0.0607325
Elp5	2505.56	0.491026	0.173506	2.83002	0.00465456	0.0609787
Sh3glb2	939.253	0.527074	0.186459	2.82676	0.0047021	0.0614171
Wdr83	494.315	0.60428	0.213792	2.82648	0.00470621	0.0614171
Ganab	858.85	0.453781	0.160558	2.82627	0.00470932	0.0614182
Gtpbp8	669.902	0.501635	0.177572	2.82497	0.00472848	0.0615887
Snx10	8500.91	0.411136	0.145567	2.82438	0.00473728	0.0616242
Rwdd4a	706.153	0.485635	0.171978	2.82382	0.0047455	0.0616755
Atp9a	1389.21	0.444354	0.157392	2.82324	0.0047541	0.0617241
Arf1	7081.11	0.470222	0.166567	2.82302	0.00475735	0.0617268
Cog7	572.352	0.493218	0.17491	2.81984	0.00480481	0.062104
Tor1b	668.814	0.470188	0.166792	2.81901	0.00481721	0.0621454
Crcp	1376.51	0.532458	0.188859	2.81935	0.00481217	0.0621454
Adap1	530.235	0.485398	0.172177	2.81919	0.00481457	0.0621454
Exoc6b	1519.01	0.425613	0.151005	2.81853	0.00482437	0.0621982
Ube2l3	3465.52	0.459187	0.162938	2.81816	0.00482994	0.0622304
Iqsec3	1253.61	0.457743	0.16244	2.81791	0.00483368	0.062239
Retreg2	951.383	0.447195	0.158722	2.81747	0.0048404	0.062286
Cul2	2196.05	0.461345	0.163845	2.81574	0.00486656	0.0625828
Dhx29	616.339	0.535812	0.190353	2.81483	0.00488033	0.0626738
Atp6v0a1	2793.22	0.395668	0.140725	2.81163	0.00492905	0.063146
9530068E07Rik	1307.11	0.499096	0.177539	2.8112	0.00493576	0.0631921
Dcxr	400.32	0.591708	0.210504	2.81091	0.00494012	0.0632079
Sec13	2111.64	0.531524	0.18915	2.81006	0.00495317	0.0632551
Abhd6	2972.77	0.507658	0.180634	2.81043	0.00494756	0.0632551
Zc3h13	2596.81	0.40785	0.145153	2.8098	0.0049573	0.063268
Pcsk1	798.157	-0.554793	0.197469	-2.80952	0.00496149	0.0632816
Bub3	2314.11	0.50827	0.181125	2.80619	0.0050131	0.0638595
Sparc	15115.8	0.498721	0.177803	2.80492	0.00503295	0.0640722
Cacfd1	638.479	0.50603	0.180455	2.8042	0.0050442	0.0641487
Lsm11	1350.32	0.43352	0.154657	2.80311	0.00506122	0.0643109
Pxdc1	426.963	0.550088	0.196276	2.80263	0.00506876	0.0643259
Jmjd6	789.454	0.558942	0.199525	2.80137	0.0050886	0.0645031
Cyb5r3	2956.57	0.517568	0.184757	2.80134	0.00508909	0.0645031
Srpk1	1967.7	0.431378	0.154011	2.80096	0.00509506	0.0645385
Snca	45000.4	0.417663	0.149212	2.79911	0.00512431	0.0647814
Psmd13	741.205	0.635081	0.226914	2.79877	0.00512972	0.0647814
Psmd2	4660.22	0.448506	0.16035	2.79704	0.00515727	0.0650015
Dmac2	382.717	0.584285	0.20905	2.79496	0.00519065	0.065341
Cct6a	5842.4	0.412764	0.147731	2.79402	0.00520579	0.0654796
Ap1b1	982.852	0.435614	0.155942	2.79343	0.0052152	0.0655278
Uchl1	8129.73	0.400428	0.143411	2.79218	0.00523544	0.0655789
Nsd1	3377.37	0.386504	0.138405	2.79257	0.00522914	0.0655789
Enpp5	5228.78	0.50993	0.182699	2.7911	0.00525296	0.0656765
Elmo1	772.479	0.47464	0.17013	2.78987	0.00527286	0.0658848
Unc50	1820.68	0.508645	0.182372	2.78906	0.0052862	0.0660108
Mat2b	3797.16	0.42005	0.150769	2.78606	0.00533536	0.0663385
Eif3h	4617.17	0.478089	0.171587	2.78627	0.00533177	0.0663385
Camk4	2074.86	0.3955	0.141954	2.78611	0.00533441	0.0663385
Nob1	591.037	0.566006	0.203197	2.78551	0.00534441	0.0663696
Rnf216	921.794	0.44598	0.160179	2.78426	0.00536504	0.0665035
Lsg1	424.189	0.561314	0.201589	2.78444	0.00536204	0.0665035
Ado	1476.63	0.569967	0.204793	2.78314	0.00538355	0.0666514
Cd302	1512.29	0.524314	0.188417	2.78273	0.00539029	0.0666942
Tmem59	12074.3	0.562752	0.202517	2.77879	0.0054561	0.067262
Pacsin1	893.738	0.436274	0.156996	2.77889	0.00545455	0.067262
Mapk8ip3	1782.55	0.395418	0.142337	2.77804	0.00546887	0.0673785
Nek6	806.834	0.477561	0.171933	2.7776	0.00547625	0.0674218
Taf9b	733.892	0.623099	0.224444	2.77619	0.00550003	0.067639
Faf2	1746.67	0.431336	0.155454	2.77469	0.00552538	0.0679095
Dtymk	1118.8	0.481738	0.173639	2.77437	0.00553087	0.0679358
Alkbh7	441.488	0.515479	0.18583	2.77392	0.00553847	0.0679532
Rab3b	1032.94	0.551374	0.198952	2.77139	0.00558168	0.0683271
Urod	995.432	0.517128	0.1866	2.77132	0.00558295	0.0683271
Rack1	3136.33	0.389373	0.14053	2.77075	0.00559276	0.0684058
Ifit1	588.665	0.619619	0.223793	2.76872	0.00562775	0.0687246
Itpa	1013.43	0.477986	0.172682	2.76802	0.0056398	0.0687323
Gbp2	369.762	0.522752	0.188916	2.76712	0.00565543	0.0688333
Cryz	425.781	0.533591	0.192844	2.76695	0.00565828	0.0688333
Dazap2	4275.42	0.536196	0.193777	2.76708	0.0056561	0.0688333
Arf4	4801.7	0.452264	0.163523	2.76576	0.00567905	0.0690446
Gabra4	3233.07	0.424093	0.153408	2.76448	0.00570135	0.0691911
Usp5	856.501	0.454314	0.164339	2.76449	0.00570126	0.0691911
Nrbf2	301.014	0.5793	0.209533	2.76472	0.0056972	0.0691911
Psmd11	2637.13	0.450971	0.163148	2.76418	0.00570664	0.069214
Syt5	533.13	0.513799	0.185904	2.76378	0.00571353	0.069256
Stk16	771.008	0.537369	0.194481	2.7631	0.0057256	0.0693519
Tagln3	7810.22	0.430173	0.155722	2.76244	0.00573707	0.0694168
Ndp	474.131	0.699379	0.253206	2.7621	0.0057431	0.0694483
Pef1	487.398	0.588253	0.21307	2.76085	0.00576515	0.0695076
Necap2	471.757	0.53197	0.192679	2.76092	0.00576389	0.0695076
Cops4	4464.13	0.529062	0.191598	2.76131	0.00575702	0.0695076
Lims1	1898.23	0.400356	0.144986	2.76135	0.00575632	0.0695076
Rock1	2027.32	-0.391768	0.141887	-2.76112	0.00576028	0.0695076
Tufm	336.543	0.559718	0.202817	2.75972	0.00578514	0.0697072
Ufc1	3063.64	0.439397	0.159323	2.7579	0.00581745	0.0699294
Ache	332.997	0.539266	0.195617	2.75674	0.00583809	0.0699294
Chst2	6386.35	0.404146	0.1466	2.75679	0.00583712	0.0699294
Cep63	368.923	0.510796	0.185223	2.75774	0.00582029	0.0699294
CT010467.1	80811.3	0.825205	0.299283	2.75727	0.0058286	0.0699294
Maz	347.515	0.550827	0.199924	2.75519	0.00586583	0.0701788
Pop7	912.649	0.459838	0.166914	2.75495	0.00587019	0.0701894
Anxa4	364.245	0.615246	0.223482	2.753	0.00590512	0.0705145
Adgrb2	522.417	0.499312	0.18155	2.75027	0.00595464	0.0708927
Sf3b5	2405.79	0.395194	0.14372	2.74976	0.00596398	0.0708927
Fabp5	3274.28	0.416356	0.151429	2.74951	0.00596848	0.0709045
Slc27a4	347.649	0.539556	0.196468	2.74628	0.00602753	0.0713968
Krcc1	871.105	0.444724	0.162033	2.74465	0.00605761	0.0715858
Cacybp	5866.97	0.417981	0.152482	2.74119	0.00612175	0.0720793
Nme1	3807.71	0.416659	0.152007	2.74105	0.00612427	0.0720793
Mdp1	1239.9	0.562398	0.205168	2.74116	0.00612224	0.0720793
Phkg2	352.681	0.665862	0.242993	2.74025	0.00613916	0.0722126
Mrpl15	2212.25	0.45154	0.164793	2.74005	0.00614302	0.0722161
Ssr4	2746.19	0.421136	0.153753	2.73904	0.00616192	0.0723963
Emc3	1582.15	0.492074	0.179766	2.73731	0.00619437	0.0727246
Elp1	940.177	0.420322	0.153758	2.73366	0.00626345	0.0733922
Eif3d	672.125	0.453504	0.165908	2.73346	0.00626718	0.0733922
Anapc11	4335.39	0.383751	0.140451	2.73227	0.00628987	0.0736009
Etf1	2374.22	0.386793	0.141576	2.73205	0.00629424	0.0736095
Ap3s2	645.249	0.474095	0.173585	2.7312	0.00631049	0.0736807
Ergic1	443.418	0.548846	0.200957	2.73116	0.00631123	0.0736807
Rnf220	856.946	0.430261	0.157611	2.7299	0.00633543	0.0738253
Srr	1392.63	0.446938	0.163755	2.7293	0.00634689	0.0738418
Stard7	2972.39	0.418857	0.153507	2.72858	0.0063608	0.0739612
Tango2	1603.32	0.523255	0.191831	2.72769	0.00637799	0.0740337
Ncbp2	2342.19	0.411449	0.150825	2.72798	0.00637231	0.0740337
Fabp7	6576.37	0.418262	0.15339	2.72678	0.0063955	0.0741944
Stmn1	10354.8	0.409225	0.15009	2.72653	0.00640046	0.0742095
Pld4	377.979	0.624266	0.228982	2.72626	0.00640556	0.0742261
Laptm4a	1175.74	0.553118	0.202914	2.72587	0.00641323	0.0742725
Arel1	583.369	0.523422	0.192084	2.72497	0.00643077	0.0743482
Arhgdib	753.644	0.602235	0.221088	2.72396	0.00645041	0.0745328
Sumo2	2390.75	0.502376	0.184445	2.72371	0.00645526	0.0745463
Mfn2	1348.63	0.419138	0.153917	2.72315	0.00646623	0.0746305
Srd5a3	324.102	0.542535	0.199341	2.72165	0.00649575	0.0749285
Cd44	1329.72	0.439681	0.161651	2.71995	0.00652921	0.0752102
Tmem147	2788.61	0.470847	0.173116	2.71984	0.00653131	0.0752102
Kctd20	684.605	0.481608	0.177104	2.71935	0.00654112	0.0752805
Tmem127	1106.66	0.405941	0.149309	2.71879	0.00655206	0.0752875
5330431K02Rik	354.01	0.553554	0.203606	2.71875	0.00655288	0.0752875
Prmt8	702.962	0.481221	0.177058	2.71788	0.00657025	0.0753164
Ctps	521.752	0.572139	0.210528	2.71764	0.0065749	0.075327
Ndufs3	6990.91	0.436972	0.160834	2.71692	0.00658922	0.0754058
Rgs2	996.183	0.448093	0.165046	2.71496	0.0066284	0.0757234
Lrrc8c	463.309	0.520709	0.191812	2.71468	0.00663393	0.0757234
Zc3hc1	540.351	0.578632	0.213124	2.715	0.00662753	0.0757234
Ndufab1	2499.23	0.858415	0.316225	2.71457	0.00663612	0.0757234
Timm17b	354.989	0.562517	0.207245	2.71426	0.00664247	0.0757234
Cox18	384.395	0.568649	0.20958	2.71328	0.00666209	0.0758542
Rpsa	3047.83	0.387623	0.142901	2.71253	0.00667726	0.0759843
Peg3	4122.27	0.359054	0.132468	2.71049	0.0067183	0.0761946
Lin37	1174.81	0.472801	0.174414	2.7108	0.00671201	0.0761946
Cox10	318.749	0.567785	0.209419	2.71124	0.00670321	0.0761946
Tmem63b	391.865	0.496943	0.183297	2.71114	0.00670529	0.0761946
Ebp	512.949	0.53652	0.197936	2.71057	0.00671674	0.0761946
Nagk	1038.95	0.463362	0.170975	2.71011	0.00672607	0.0761974
Eif3b	731.055	0.440026	0.162398	2.70955	0.00673755	0.0762423
H2-D1	965.523	0.479844	0.177083	2.70972	0.00673398	0.0762423
Sirt3	1301.59	0.528631	0.195116	2.70931	0.0067423	0.0762535
Sez6l2	1297	0.396569	0.146448	2.70791	0.00677084	0.0764908
Jagn1	1448.89	0.487414	0.180185	2.70508	0.00682877	0.0769737
Tnfrsf21	1148.98	0.440619	0.162912	2.70464	0.00683778	0.0770177
Plat	868.379	0.505215	0.186835	2.70406	0.0068497	0.0770809
Ercc1	465.341	0.538225	0.19911	2.70315	0.00686858	0.0771728
Tmem74	467.592	0.507449	0.187727	2.70312	0.00686928	0.0771728
Crym	6644.26	0.4602	0.170294	2.70238	0.00688453	0.0771973
Vps41	6352.73	0.474788	0.175686	2.70248	0.00688243	0.0771973
Stx7	4376.33	0.436206	0.161495	2.70105	0.00691201	0.0773527
Msn	1862.09	0.486014	0.179999	2.7001	0.00693189	0.0775323
Atp5a1	12173.9	0.409817	0.1518	2.69972	0.00693985	0.0775402
Rnf114	598.342	0.536733	0.198861	2.69903	0.00695409	0.0776521
Gabra5	6212.26	0.486348	0.180255	2.69812	0.00697332	0.077824
Psme1	1588.76	0.429346	0.159147	2.69779	0.00698019	0.0778577
Cdkn2d	2288.23	0.438749	0.162707	2.69656	0.00700592	0.0780026
Zfp326	835.426	0.471508	0.174925	2.69549	0.00702843	0.0781377
Rsu1	2236.31	0.511534	0.189806	2.69504	0.00703805	0.0782019
Vps33a	571.834	0.469274	0.174175	2.69426	0.00705448	0.0783415
Sipa1l1	2685.98	0.371752	0.138001	2.69383	0.00706362	0.0783999
Clns1a	3046.57	0.497634	0.184818	2.69256	0.00709057	0.0785701
Secisbp2	399.518	0.501253	0.186162	2.69257	0.00709045	0.0785701
Gm5089	559.838	0.478247	0.177602	2.69281	0.00708526	0.0785701
Rnf4	1903.27	0.461185	0.171363	2.69128	0.00711779	0.0786995
Pafah1b2	3200.52	0.38962	0.144855	2.68972	0.00715118	0.0789597
Rxylt1	922.686	0.461187	0.171489	2.6893	0.00716011	0.0789951
Pdhx	1858.46	0.471668	0.175528	2.68713	0.00720684	0.0792076
Tcea2	462.264	0.521754	0.19418	2.68696	0.00721064	0.0792076
Adipor1	1763.11	0.381745	0.142143	2.68564	0.00723902	0.0794332
Caml	1889.33	0.469278	0.17475	2.68543	0.00724363	0.0794408
Pgk1	10219.3	0.411864	0.153383	2.68521	0.0072485	0.0794512
Tln1	1254.52	0.40327	0.150207	2.68476	0.00725814	0.0795139
Cnih1	2403.36	0.382549	0.142543	2.68375	0.0072802	0.0797125
Gins4	521.421	0.533408	0.198799	2.68315	0.00729312	0.0797765
Rab8a	1956.64	0.467035	0.174072	2.683	0.0072965	0.0797765
BC005624	2513.36	0.508603	0.189635	2.68201	0.0073182	0.0799557
Gcsh	1569.42	0.466345	0.173987	2.68034	0.00735474	0.0802253
Sat2	727.178	0.468513	0.174849	2.67953	0.00737266	0.0803342
Exosc4	724.224	0.481012	0.179503	2.67969	0.00736895	0.0803342
Pstk	982.64	0.423633	0.158222	2.67746	0.00741832	0.0807016
Srpk2	5867.6	0.38586	0.144152	2.67676	0.00743375	0.0808261
Dipk1a	1498.97	0.444165	0.165993	2.67581	0.00745483	0.0810118
Abhd12	2781.55	0.380943	0.142489	2.67349	0.00750657	0.0814078
Hdac3	1000.34	0.443685	0.16597	2.67328	0.00751136	0.0814078
Neurod6	14689.2	0.489413	0.183151	2.67219	0.00753587	0.0816299
Amz2	894.512	0.495417	0.18551	2.67057	0.00757219	0.0819794
Ctr9	1507.16	0.39804	0.149179	2.66821	0.00762574	0.0824487
Bbs4	1961.72	0.470375	0.176295	2.66812	0.00762773	0.0824487
Gltp	483.343	0.588539	0.220668	2.66709	0.00765123	0.0825781
Taldo1	1932.95	0.484612	0.181703	2.66705	0.00765193	0.0825781
Srsf5	3599.26	0.517422	0.194197	2.66441	0.00771228	0.0830084
Pcsk1n	662.921	0.512562	0.192358	2.66463	0.00770732	0.0830084
Inpp5k	498.786	0.482895	0.1813	2.66352	0.00773282	0.0831411
Cpne2	400.97	0.516361	0.1939	2.66303	0.00774401	0.0831807
Aimp2	464.549	0.529702	0.198969	2.66223	0.00776248	0.0832393
Coq3	963.338	0.46095	0.173174	2.66178	0.00777297	0.0833077
Ncbp1	807.305	0.438618	0.164807	2.6614	0.00778153	0.0833553
Sesn1	866.506	0.418348	0.157249	2.66041	0.00780455	0.0835578
Polr2c	1840.15	0.435457	0.163714	2.65987	0.00781718	0.0835605
Fbxo7	367.838	0.577097	0.216953	2.66001	0.00781389	0.0835605
Hacd1	664.303	0.448535	0.168698	2.6588	0.00784187	0.0836817
Ddx41	320.553	0.553031	0.208009	2.65869	0.00784451	0.0836817
P4ha2	656.042	0.508887	0.191455	2.658	0.00786057	0.0838033
Nup93	575.469	0.535841	0.201718	2.65638	0.00789846	0.0839864
Mapre2	3458.87	0.39526	0.148795	2.6564	0.00789807	0.0839864
Polr1d	1806.7	0.401411	0.151192	2.65497	0.00793148	0.0841624
Hdac1	743.449	0.503358	0.189666	2.65391	0.00795646	0.0843047
Atp6v0a2	380.605	0.489278	0.184348	2.6541	0.00795195	0.0843047
Srprb	566.729	0.489373	0.18448	2.65272	0.0079847	0.0845485
Preb	520.406	0.481358	0.181786	2.64794	0.00809842	0.0851742
Abt1	304.259	0.669458	0.2528	2.64817	0.00809286	0.0851742
Pithd1	932.259	0.406098	0.153465	2.6462	0.00814024	0.0855253
Mettl16	590.199	0.462998	0.174996	2.64576	0.00815073	0.0855912
Dnajb9	2508.72	0.481932	0.182241	2.64448	0.00818175	0.0858279
Ralgds	664.927	0.469558	0.177593	2.64401	0.00819298	0.0859013
Txlna	490.511	0.464484	0.175747	2.64291	0.00821976	0.0860927
Etv5	479.184	0.467741	0.17697	2.64305	0.00821633	0.0860927
Galnt14	610.046	0.44046	0.166675	2.64264	0.00822634	0.0860927
Sin3b	1544.76	0.448913	0.169923	2.64185	0.00824537	0.0861234
Letmd1	639.512	0.453897	0.171795	2.64209	0.00823962	0.0861234
Septin11	2716.47	0.41653	0.157769	2.64013	0.0082874	0.086444
Swi5	4879.86	0.439581	0.166596	2.63861	0.00832479	0.0866851
Chn1	15934.9	0.458758	0.173883	2.63832	0.0083319	0.0866851
Hibadh	1183.04	0.488605	0.185239	2.63769	0.00834726	0.0868004
Rmc1	695.555	0.579019	0.219558	2.6372	0.00835928	0.0868808
Narf	1657.74	0.388075	0.147215	2.63611	0.00838637	0.0870285
Cdo1	469.222	0.490529	0.186077	2.63617	0.00838489	0.0870285
Rbp1	777.211	0.487481	0.184976	2.63537	0.00840459	0.0870838
Pdha1	3199.61	0.488613	0.185387	2.63563	0.00839803	0.0870838
Rpl18	3298.58	0.35977	0.136561	2.63449	0.00842628	0.0872193
Pdhb	6764.23	0.472496	0.179547	2.6316	0.00849832	0.0877409
Fam131a	760.073	0.468825	0.178216	2.63065	0.00852206	0.0878076
Qars	648.552	0.446883	0.169948	2.62953	0.00855026	0.0879635
Irgq	472.911	0.470414	0.178968	2.62849	0.00857651	0.0881888
Prelid3b	1252.11	0.463017	0.176197	2.62783	0.00859314	0.0882702
Ccdc173	391.084	-0.511519	0.194675	-2.62756	0.00859999	0.0882873
Ppp1r11	2474.41	0.407226	0.15508	2.62592	0.00864156	0.088588
Pros1	1053.91	0.515864	0.196488	2.62542	0.00865426	0.0886285
Fxyd1	5063.33	0.469345	0.178893	2.62361	0.00870029	0.0889651
Nipsnap3b	1120.94	0.481956	0.183742	2.62301	0.00871566	0.0890324
Clip3	3439.07	0.353868	0.134927	2.62266	0.00872462	0.089079
Taf3	441.84	0.49189	0.187585	2.62223	0.00873565	0.0891467
Nbn	325.459	0.542312	0.206843	2.62185	0.0087454	0.0891952
Rab11fip4	2023.06	0.399411	0.152348	2.6217	0.0087492	0.0891952
Cplx1	4039.92	0.355658	0.135691	2.62108	0.00876513	0.0893127
Tpm1	4319.38	0.378374	0.144377	2.62073	0.00877422	0.0893154
U2af1	1245.93	0.45332	0.173064	2.61938	0.00880887	0.0895782
Otulinl	461.619	0.489194	0.186793	2.61892	0.00882098	0.0896114
Hk1	2013.5	0.377446	0.144141	2.61858	0.00882954	0.0896226
Ctnnbl1	464.707	0.60366	0.230644	2.61728	0.00886325	0.0897242
Cwf19l1	398.258	0.486044	0.185698	2.6174	0.00886037	0.0897242
Trim35	2480.96	0.36722	0.140362	2.61624	0.00889044	0.0898218
Rps9	7185.13	0.392835	0.150213	2.61519	0.00891785	0.0899642
Aagab	1123.09	0.473484	0.181167	2.61353	0.00896125	0.0903121
Ssu72	3123.8	0.391323	0.149864	2.61119	0.00902265	0.0907453
Lpcat3	345.234	0.600275	0.229901	2.61102	0.00902721	0.0907453
Atr	619.6	-0.446318	0.170946	-2.61087	0.00903109	0.0907453
Tpd52	3297.39	0.42129	0.1614	2.61022	0.00904851	0.0908752
Pdzd4	493.373	0.472997	0.181255	2.60958	0.00906546	0.0909968
Trnp1	860.785	-0.403305	0.154606	-2.6086	0.00909134	0.0911698
Ctsf	479.216	0.457344	0.175416	2.60719	0.00912893	0.0914562
Enoph1	1139.36	0.472459	0.181263	2.60648	0.00914786	0.0915554
Sgcb	1943.05	0.411145	0.157862	2.60445	0.00920205	0.0919616
Lcmt1	2093.71	0.51321	0.19705	2.60446	0.00920184	0.0919616
Mtch1	2103.29	0.388552	0.149223	2.60383	0.00921877	0.0920379
Pvt1	569.263	0.447284	0.171845	2.60283	0.00924575	0.0922043
Polr3h	677.917	0.563717	0.216589	2.60271	0.00924909	0.0922043
H2-Ab1	726.436	0.594538	0.228481	2.60214	0.00926453	0.0923128
Scpep1	576.751	0.499504	0.192143	2.59965	0.00933197	0.0928478
Tmem250-ps	501.227	0.520107	0.200223	2.59763	0.00938689	0.0931656
Rex1bd	974.46	0.444771	0.171269	2.59691	0.00940653	0.0932692
Pitrm1	537.304	0.503966	0.194172	2.59546	0.00944649	0.0936195
Cuta	1405.19	0.490031	0.188857	2.59472	0.00946673	0.0937743
Tmem37	315.52	0.622021	0.239873	2.59312	0.00951085	0.0941184
Nisch	2729	0.353655	0.13639	2.59296	0.0095154	0.0941184
Slc17a5	664.967	0.496094	0.191346	2.59265	0.009524	0.0941576
Fam136a	1753.21	0.475426	0.183401	2.59227	0.00953449	0.0941585
Fyb	393.959	0.530382	0.204597	2.59232	0.00953316	0.0941585
Puf60	1147.8	0.475395	0.183398	2.59214	0.00953804	0.0941585
Slc25a19	558.012	0.544142	0.209959	2.59166	0.00955134	0.0942439
Elavl3	1220.99	0.385495	0.148788	2.5909	0.00957256	0.0943752
Acot9	970.567	0.516113	0.199219	2.59068	0.00957861	0.0943752
Slc31a1	962.682	0.551964	0.213134	2.58975	0.00960465	0.0945398
Med4	1217.53	0.431007	0.166441	2.58954	0.00961035	0.09455
Ftsj1	767.946	0.512078	0.19777	2.58926	0.00961834	0.0945827
Smim7	3486.9	0.468056	0.18082	2.58853	0.00963878	0.0946459
Ube2i	1188.91	0.472047	0.182491	2.58668	0.00969045	0.0950612
Osbpl2	720.897	0.427077	0.165121	2.58645	0.0096971	0.0950804
Atg4b	665.914	0.525974	0.20345	2.58528	0.00973007	0.0953115
Deaf1	726.745	0.444419	0.171954	2.58452	0.00975152	0.095354
Rit2	1961.78	0.429907	0.166343	2.58446	0.00975324	0.095354
Cutc	335.849	0.510306	0.19745	2.58449	0.00975236	0.095354
Cstf1	348.597	0.593435	0.229779	2.58263	0.00980507	0.0958145
Nans	379.296	0.569028	0.220481	2.58085	0.00985577	0.0960356
Nub1	1030.95	0.401292	0.15548	2.58099	0.00985176	0.0960356
Pja1	1942.43	0.430489	0.166802	2.58084	0.00985612	0.0960356
Rbm43	427.259	0.532392	0.206346	2.58009	0.0098775	0.0960592
Tcp1	4272.12	0.425867	0.165058	2.58011	0.00987694	0.0960592
Klf7	2141.7	0.364841	0.141423	2.57978	0.00988636	0.0960992
Rrn3	1377.53	0.492889	0.191222	2.57758	0.00994951	0.0964371
Hcfc1r1	3558.37	0.408209	0.158439	2.57644	0.00998243	0.096616
Pole4	1236.96	0.439805	0.170741	2.57586	0.00999903	0.0966843
Dcaf8	1657.34	0.382566	0.148563	2.57511	0.0100207	0.0968475
Sod1	3028.52	0.365129	0.141819	2.57461	0.0100354	0.0968972
Pecr	346.147	0.519271	0.201892	2.57202	0.0101108	0.097393
Cks1b	607.8	0.491267	0.191107	2.57063	0.0101512	0.09769
Rpl8	3201.36	0.351083	0.136593	2.57029	0.0101614	0.0977409
Armc8	1832.39	0.398413	0.15506	2.56942	0.0101869	0.0978939
Creb3	1648.7	0.513034	0.199733	2.56859	0.0102112	0.0979662
Fndc5	863.264	0.403552	0.157115	2.56851	0.0102136	0.0979662
Nop53	1268.1	0.402347	0.156638	2.56865	0.0102096	0.0979662
Trappc4	3006.82	0.396403	0.154336	2.56844	0.0102158	0.0979662
Cbarp	800.753	0.415871	0.161922	2.56834	0.0102186	0.0979662
Gtf2h2	1304.8	0.461951	0.179877	2.56814	0.0102244	0.0979758
Pcdh11x	401.789	-0.505171	0.196809	-2.56681	0.010264	0.0982617
Ggh	1475	0.46144	0.17985	2.56568	0.0102972	0.0983943
Fam162a	5903.8	0.354826	0.138292	2.56577	0.0102947	0.0983943
Cpped1	345.642	0.497795	0.19405	2.56529	0.010309	0.0984135
Nde1	461.354	0.62547	0.243805	2.56545	0.0103043	0.0984135
Mat2a	2522.48	0.406572	0.158591	2.56366	0.0103576	0.0986965
Hint1	10955.1	0.374165	0.145951	2.56364	0.0103581	0.0986965
Gm2a	2499.17	0.534731	0.208568	2.56381	0.0103529	0.0986965
Washc2	1193.43	0.418969	0.163472	2.56294	0.0103789	0.0988017
Camkk2	575.417	0.485391	0.189402	2.56275	0.0103847	0.0988108
Evi5l	342.377	0.483307	0.188625	2.56227	0.0103991	0.0988546
Lmo7	1825.08	0.378886	0.147985	2.56031	0.010458	0.0992386
Grcc10	359.504	0.502331	0.196307	2.5589	0.0105004	0.0994913
Pik3ip1	551.4	0.471873	0.184443	2.55837	0.0105166	0.0995511
Ccdc6	1080.09	0.548159	0.214429	2.55636	0.0105774	0.0999405
Ubb	59696.5	0.411796	0.161083	2.55642	0.0105756	0.0999405
Rab7	6537.2	0.440713	0.172422	2.55601	0.010588	0.0999937
Pfkm	2648.91	0.366017	0.143211	2.5558	0.0105945	0.100009
Tmx2	6816.87	0.514682	0.201502	2.55422	0.0106424	0.100256
Prxl2b	2146.68	0.452	0.176948	2.55443	0.0106363	0.100256
Rps18	6922.03	0.366752	0.143604	2.55392	0.0106518	0.100269
Hapln4	886.72	0.4015	0.157238	2.55345	0.0106662	0.100359
Mesd	1107.4	0.425304	0.166748	2.55059	0.0107542	0.100952
Cdip1	2040.96	0.368522	0.144494	2.55042	0.0107592	0.100952
Ptcd3	1000.47	0.448261	0.175804	2.54977	0.0107793	0.101058
Ddx47	639.291	0.570237	0.223645	2.54974	0.0107805	0.101058
Tcp11l2	1067.24	0.479565	0.1881	2.54951	0.0107873	0.101076
Ramp1	3322.17	0.443956	0.174165	2.54905	0.0108015	0.101162
Dap3	3025.83	0.386628	0.151711	2.54846	0.0108201	0.101243
Tsr2	1622.7	0.453965	0.178157	2.54812	0.0108304	0.101245
Golga7b	813.416	0.463495	0.182007	2.54658	0.0108784	0.1016
Serp1	1777.89	0.383686	0.150711	2.54585	0.0109013	0.10172
Mpzl1	402.246	0.47442	0.186505	2.54374	0.0109672	0.102131
Frzb	981.514	0.478844	0.188251	2.54364	0.0109705	0.102131
Cnrip1	4298.12	0.423242	0.166377	2.54387	0.0109631	0.102131
Mllt6	342.052	0.478249	0.188077	2.54283	0.0109958	0.102319
Arpc5	12261.4	0.460793	0.181296	2.54165	0.0110329	0.102618
Prkra	412.283	0.527925	0.207767	2.54095	0.0110552	0.102778
Dnajc5	4041.57	0.335321	0.132077	2.53883	0.0111224	0.103113
Itgam	333.605	0.537995	0.211867	2.53931	0.0111072	0.103113
Msh2	586.267	0.47341	0.18645	2.53907	0.0111147	0.103113
Hnrnpul1	681.082	0.423593	0.166893	2.5381	0.0111455	0.1032
Cela1	478.374	0.606776	0.239196	2.53673	0.0111893	0.103503
Lamp1	2921.67	0.397438	0.156717	2.53602	0.011212	0.103665
Dpf2	500.759	0.444895	0.175547	2.53434	0.0112658	0.103973
Ndufa9	5060.79	0.473127	0.186742	2.53358	0.0112904	0.104152
Gmppa	302.801	0.516107	0.203841	2.53191	0.0113445	0.104366
Pptc7	311.4	0.509659	0.201266	2.53226	0.011333	0.104366
Scamp5	1941.7	0.371105	0.146552	2.53224	0.0113335	0.104366
Ahi1	3670.86	0.469891	0.185586	2.53194	0.0113435	0.104366
Dhrs7b	835.535	0.464854	0.183551	2.53256	0.0113231	0.104366
6030458C11Rik	548.032	0.428862	0.169593	2.52878	0.0114461	0.104825
Ufd1	3025.53	0.460502	0.182098	2.52887	0.0114431	0.104825
Arl6ip5	1254.98	0.47628	0.1884	2.52802	0.0114707	0.104908
Ak6	484.701	0.463445	0.183304	2.52829	0.0114621	0.104908
Meg3	22290.9	0.337701	0.133626	2.52721	0.0114971	0.105055
Psmd9	780.694	0.466074	0.184514	2.52596	0.0115384	0.105264
Idh3b	5824.38	0.445967	0.176628	2.5249	0.0115732	0.105417
Mtpn	16530.9	0.355366	0.140745	2.5249	0.0115732	0.105417
Gfra1	367.997	0.5762	0.22825	2.52442	0.011589	0.105514
Thrap3	2198.66	0.366182	0.145077	2.52405	0.0116012	0.105528
Diaph1	610.307	0.439172	0.17399	2.52413	0.0115986	0.105528
Ptpn1	436.479	0.477503	0.189278	2.52276	0.0116437	0.105632
Chmp2b	2418.71	0.397552	0.157584	2.5228	0.0116424	0.105632
Txnl4a	1207.14	0.400592	0.158945	2.52032	0.0117248	0.106036
Blmh	1623.08	0.402904	0.159884	2.51998	0.0117362	0.106044
Plppr4	6022.03	0.338463	0.13436	2.51909	0.011766	0.106219
Tmem184c	2042.87	0.421846	0.167513	2.51829	0.0117926	0.106412
Impdh2	852.954	0.478152	0.189961	2.5171	0.0118324	0.106723
Wdr70	812.551	0.447078	0.177686	2.51611	0.0118658	0.106882
Cep70	1852.1	-0.368412	0.146526	-2.51431	0.0119267	0.107287
Lrrc40	1213.11	0.488529	0.19434	2.51379	0.0119441	0.107396
Gpat4	751.135	0.417274	0.166052	2.51291	0.0119741	0.107475
Trmt1	377.033	0.485025	0.193003	2.51304	0.0119696	0.107475
Timm13	3174.73	0.355712	0.141593	2.51222	0.0119973	0.107589
Capg	582.322	0.538176	0.214283	2.51152	0.0120212	0.107707
G3bp2	7495.19	0.346258	0.137905	2.51084	0.0120443	0.107867
Tubb4b	1912.82	0.442361	0.176209	2.51043	0.0120585	0.107901
Csnk1g2	397.507	0.483104	0.192524	2.50931	0.0120967	0.108145
Mcrs1	528.761	0.482942	0.192508	2.50868	0.0121182	0.108222
Gm32647	354.219	0.619884	0.24716	2.50803	0.0121408	0.1083
Arl2	1511.22	0.405934	0.16188	2.50761	0.0121549	0.108358
Gatad2a	423.764	0.448901	0.179065	2.50691	0.0121791	0.108451
Nono	1585.42	0.410342	0.163679	2.50699	0.0121766	0.108451
Ctnnal1	493.802	0.484567	0.193325	2.50649	0.0121935	0.108531
Usp11	899.358	0.403329	0.160937	2.50612	0.0122063	0.108597
Eef1a1	30091.8	0.385789	0.153998	2.50516	0.0122397	0.108784
Ogdh	1630.82	0.38799	0.15488	2.5051	0.0122418	0.108784
Nploc4	504.141	0.456705	0.182325	2.50489	0.0122488	0.108784
Insig2	2883.29	0.454601	0.181688	2.5021	0.0123458	0.109445
Msrb2	603.06	0.528144	0.211098	2.50189	0.0123532	0.109445
Sri	3673.77	0.458196	0.183238	2.50055	0.0124	0.109612
Xpnpep1	1004.11	0.438075	0.175198	2.50045	0.0124034	0.109612
Dbndd2	569.495	0.460381	0.184242	2.49878	0.0124621	0.109909
Lrpap1	3908.38	0.489373	0.195836	2.49889	0.0124582	0.109909
Grb2	1625.52	0.391313	0.156594	2.4989	0.012458	0.109909
Erg28	1172.07	0.456465	0.182728	2.49806	0.0124877	0.10999
Tmem130	586.137	0.424839	0.170103	2.49754	0.0125057	0.110089
Stoml1	651.536	0.469929	0.188208	2.49687	0.0125296	0.110089
BC031181	8302.62	0.411737	0.164874	2.49728	0.0125149	0.110089
Actr1a	1015.82	0.391698	0.156919	2.49618	0.0125538	0.110142
Nop16	1177.96	0.444334	0.178037	2.49574	0.0125693	0.11023
Pmp22	798.974	0.547017	0.219253	2.49492	0.0125987	0.110418
Pih1d1	526.771	0.495978	0.198872	2.49396	0.0126327	0.110595
Eif2ak2	717.909	0.453335	0.18179	2.49373	0.0126408	0.110618
Eif1a	3249.32	0.371319	0.148944	2.49301	0.0126666	0.11073
Psmd12	5545.9	0.398206	0.159768	2.4924	0.0126883	0.110746
Taf1b	893.997	0.454847	0.182591	2.49107	0.012736	0.110876
Msrb1	719.329	0.476683	0.191349	2.49117	0.0127323	0.110876
Enpp2	1465.16	0.530084	0.212866	2.49023	0.0127662	0.111044
Etfdh	720.616	0.542235	0.217765	2.49	0.0127744	0.111068
Ccdc3	475.597	0.519043	0.208472	2.48975	0.0127832	0.111085
Trmt12	457.198	0.557881	0.224081	2.48964	0.0127874	0.111085
Haus7	384.456	0.472788	0.189925	2.48935	0.0127979	0.111129
Nr4a2	762.424	-0.461049	0.185277	-2.48843	0.0128307	0.111223
Coq7	1269.2	0.444458	0.1787	2.48717	0.0128763	0.111476
Rgs20	783.487	0.535274	0.21529	2.48629	0.0129082	0.111484
Actl6a	307.331	0.583205	0.234533	2.48666	0.0128947	0.111484
Cep85	385.28	0.480601	0.193305	2.48624	0.0129103	0.111484
Ap3d1	1784.77	0.367002	0.147575	2.48688	0.0128869	0.111484
Lta4h	940.224	0.397175	0.159742	2.48635	0.0129061	0.111484
Ivd	899.12	0.394315	0.15867	2.48513	0.0129504	0.111525
Otud6b	1722.43	0.367532	0.147881	2.48532	0.0129437	0.111525
C530044C16Rik	603.261	0.482804	0.194238	2.48563	0.0129321	0.111525
Kxd1	967.068	0.50453	0.203018	2.48514	0.0129499	0.111525
Fam168b	2170.57	0.349047	0.140527	2.48384	0.0129976	0.111809
Tspan3	9518.23	0.374428	0.150787	2.48316	0.0130224	0.111975
Morf4l2	7835.07	0.416994	0.167961	2.48268	0.0130397	0.112076
Cyp20a1	389.624	0.561752	0.226335	2.48195	0.0130667	0.112213
Sidt2	529.583	0.434006	0.174893	2.48156	0.013081	0.112288
D6Wsu163e	1015.38	0.464892	0.187384	2.48096	0.0131029	0.112429
Dctn3	5237.83	0.390544	0.157481	2.47994	0.0131405	0.112513
Cd72	567.577	0.823753	0.332153	2.48004	0.0131367	0.112513
Plscr2	628.746	0.541988	0.218539	2.48005	0.0131364	0.112513
P4htm	416.008	0.477117	0.192528	2.47816	0.013206	0.112883
Cers2	645.771	0.55219	0.222946	2.47679	0.013257	0.113224
Seh1l	1414.76	0.488475	0.197241	2.47654	0.0132662	0.113255
Leprot	847.317	0.504726	0.203845	2.47602	0.0132856	0.113295
Apba2	2393.27	0.342988	0.138527	2.47596	0.0132878	0.113295
Eif3g	2209.79	0.405853	0.164035	2.47418	0.0133542	0.113719
Zfp35	519.23	0.501157	0.202549	2.47425	0.0133515	0.113719
Slc25a20	543.293	0.573606	0.232003	2.47241	0.0134205	0.114139
C230086J09Rik	771.655	-0.424234	0.17174	-2.47022	0.013503	0.114649
Eif3k	3725.14	0.371951	0.150602	2.46977	0.01352	0.11468
Eif1ad	1327.17	0.412355	0.166972	2.4696	0.0135263	0.11468
Clpp	2564.24	0.387372	0.156897	2.46896	0.0135507	0.114813
Slf1	1170.54	-0.37568	0.152177	-2.4687	0.0135604	0.114847
Stard3nl	3377.2	0.42314	0.171413	2.46854	0.0135667	0.114852
Riiad1	503.824	-0.509611	0.206539	-2.46739	0.0136103	0.114885
Stip1	1896.68	0.439079	0.177935	2.46763	0.0136011	0.114885
Lrp1	869.719	0.387035	0.156891	2.4669	0.0136288	0.114946
Prpf8	1356.85	0.39514	0.160207	2.46643	0.0136467	0.115001
Nptxr	5207.16	0.349089	0.141722	2.4632	0.0137704	0.115851
Kdm6a	819.5	-0.451351	0.183238	-2.4632	0.0137705	0.115851
Nipsnap2	1810.04	0.513405	0.208476	2.46266	0.0137912	0.115877
Gstz1	798.227	0.511526	0.207719	2.46259	0.0137939	0.115877
Ube2e2	1631.43	0.370872	0.150606	2.46252	0.0137963	0.115877
Las1l	977.266	0.453829	0.184348	2.4618	0.0138241	0.116062
Cyhr1	1132.86	0.389072	0.158077	2.46128	0.0138443	0.11611
Timp2	2836.97	0.337984	0.137376	2.46029	0.0138825	0.116311
Afg1l	477.554	0.537601	0.218547	2.45989	0.013898	0.116393
Med22	390.029	0.469874	0.191119	2.45854	0.0139504	0.116667
Isca2	2418.27	0.445954	0.181412	2.45823	0.0139623	0.116667
Smarce1	1073.7	0.413378	0.168307	2.4561	0.0140456	0.117193
Idh3a	8484.47	0.432943	0.176337	2.4552	0.0140805	0.117387
Zdhhc13	609.222	0.461061	0.187828	2.4547	0.0141003	0.117505
Slc1a4	1283.85	0.365109	0.148806	2.45358	0.0141442	0.117633
Pak1ip1	2328.25	0.407245	0.165966	2.45379	0.0141359	0.117633
Nolc1	1196.41	0.411474	0.167715	2.45342	0.0141506	0.117633
Gjb6	1204.29	0.459931	0.187483	2.45319	0.0141596	0.11766
Zxdc	339.537	0.473367	0.192997	2.45272	0.0141781	0.117766
Enkur	340.624	-0.595073	0.242729	-2.45159	0.0142226	0.118056
Peg13	451.467	0.455938	0.186026	2.45093	0.0142487	0.118206
Fbh1	796.588	0.406726	0.166011	2.45	0.0142857	0.118259
Caln1	2636.55	0.334128	0.136377	2.45004	0.0142841	0.118259
Smim19	378.916	0.452096	0.18453	2.45	0.0142858	0.118259
Coa3	6245.65	0.346225	0.141323	2.44989	0.0142901	0.118259
Znrf3	658.354	0.479767	0.195891	2.44916	0.0143191	0.118335
Poldip3	898.536	0.47373	0.193533	2.4478	0.0143731	0.118607
Malat1	311083	-0.330517	0.135038	-2.44759	0.0143813	0.118627
Rap1gap2	978.4	0.393619	0.160892	2.44648	0.0144259	0.118898
Tada2a	691.751	0.472841	0.193373	2.44522	0.0144762	0.119194
Gm1976	1260.48	0.407947	0.16684	2.44514	0.0144794	0.119194
2010001A14Rik	425.924	0.48854	0.199818	2.44492	0.0144883	0.119218
Micos13	3977.88	0.35463	0.145117	2.44375	0.0145356	0.119559
Fig4	425.454	0.454556	0.18605	2.4432	0.0145576	0.119692
Mrpl2	1060.81	0.486547	0.199173	2.44284	0.0145723	0.119715
N6amt1	923.203	0.386667	0.158561	2.4386	0.0147443	0.120834
Zmiz2	435.294	0.442378	0.181464	2.43783	0.0147758	0.121043
Mia3	2748.56	0.348537	0.142987	2.43754	0.0147874	0.121089
Pno1	1586.86	0.441834	0.181314	2.43684	0.0148161	0.121227
Slc7a14	2630.78	0.364525	0.149654	2.43578	0.0148598	0.121486
Rundc3a	1082.04	0.366046	0.150276	2.43583	0.0148577	0.121486
Zc3hav1	506.298	0.523041	0.214947	2.43335	0.01496	0.122059
Stxbp5l	2560.01	0.36167	0.148688	2.4324	0.014999	0.122328
Tdrkh	1427.25	0.458207	0.188456	2.43137	0.0150419	0.122569
Mpi	471.054	0.540893	0.222517	2.43079	0.015066	0.122627
Safb2	483.877	0.454467	0.186992	2.43041	0.0150818	0.122707
2900027M19Rik	308.04	-0.502227	0.206662	-2.43019	0.0150908	0.122719
Ift27	550.012	0.495291	0.203816	2.43008	0.0150954	0.122719
Gmfb	7455.76	0.375743	0.154662	2.42945	0.0151217	0.122785
Cnpy3	329.848	0.488205	0.200947	2.42953	0.0151185	0.122785
Dnajc18	1410.16	0.37467	0.154324	2.42782	0.01519	0.123142
Gm44830	318.262	-0.582238	0.239861	-2.4274	0.0152075	0.123235
Usp2	561.338	0.415258	0.171172	2.42596	0.0152678	0.123575
Map2k2	434.116	0.447127	0.184432	2.42434	0.0153362	0.123881
Mink1	593.143	0.414476	0.170957	2.42445	0.0153317	0.123881
Crip1	417.33	-0.603755	0.249244	-2.42234	0.0154208	0.124131
Tasor	2135.42	-0.365128	0.150749	-2.42209	0.0154316	0.124131
Atg4c	1175.41	0.420131	0.173502	2.42148	0.0154573	0.124167
Stk19	528.99	0.504921	0.208507	2.4216	0.0154522	0.124167
Ranbp3	391.077	0.448398	0.185169	2.42156	0.0154542	0.124167
Gtf2e2	1541.96	0.448161	0.185346	2.41797	0.0156072	0.125272
Lrrtm2	1762.91	0.377085	0.15595	2.41799	0.0156066	0.125272
Slc38a1	3679.16	0.365264	0.151135	2.41681	0.0156573	0.125575
Bnip3	9588.29	0.474144	0.196291	2.41551	0.0157131	0.125773
Akt3	1681.49	0.341135	0.141273	2.41473	0.0157469	0.125941
Leprotl1	1874.87	0.379018	0.156994	2.41422	0.0157688	0.12602
Rnf187	2269	0.350744	0.145317	2.41365	0.0157938	0.12617
Rnf10	908.329	0.401605	0.166426	2.41311	0.015817	0.126256
Mrpl19	1001.71	0.448433	0.185887	2.41239	0.0158483	0.126357
Spns2	304.098	0.508486	0.210808	2.41208	0.0158616	0.126413
Cdc23	543.561	0.554905	0.230105	2.41153	0.0158858	0.126556
Mef2d	342.916	0.468998	0.194569	2.41045	0.015933	0.126882
Gnpda1	465.73	0.512944	0.212836	2.41004	0.0159508	0.126924
Kantr	2597.82	0.382	0.158541	2.40948	0.0159755	0.12702
Prkar2a	1561.5	0.360465	0.149732	2.4074	0.0160666	0.127487
Tmem199	2456.17	0.432923	0.179857	2.40703	0.0160826	0.127487
Acad8	713.604	0.428858	0.178215	2.40641	0.0161103	0.127642
Dmac1	1189.5	0.390843	0.162461	2.40576	0.0161388	0.127718
Katna1	474.046	0.458279	0.190551	2.40502	0.0161714	0.127826
Ap3b1	1104.14	0.37378	0.155413	2.40507	0.0161693	0.127826
A230103L15Rik	1015.77	-0.412433	0.171544	-2.40424	0.0162062	0.127883
3110080E11Rik	447.902	-0.479632	0.199516	-2.40398	0.0162177	0.127883
Cmip	1759.52	0.340268	0.141519	2.4044	0.0161991	0.127883
Prkce	9179.34	0.318565	0.132509	2.4041	0.0162123	0.127883
Cndp2	677.542	0.4612	0.191872	2.40369	0.0162306	0.127895
Eif3j1	1045.38	0.376275	0.156554	2.40348	0.0162398	0.127917
AU022252	393.009	0.450179	0.187412	2.40209	0.0163018	0.128058
Pttg1ip	1736.52	0.4532	0.188628	2.40261	0.0162783	0.128058
Gpr89	566.443	0.4172	0.173715	2.40163	0.0163223	0.12812
Kcnip2	1549.59	0.381705	0.158963	2.40122	0.0163407	0.128164
Jkamp	2839	0.390213	0.162537	2.40076	0.0163612	0.128226
Tmem50b	2349.39	0.404578	0.168542	2.40046	0.0163745	0.128281
Galnt15	660.569	0.404114	0.168461	2.39886	0.0164464	0.128694
Atxn7l1	484.765	0.474406	0.197778	2.39868	0.0164542	0.128706
Maged2	520.127	0.433922	0.180912	2.39853	0.016461	0.12871
Med27	763.483	0.471734	0.196755	2.39758	0.0165039	0.128945
Cdh13	951.633	0.460596	0.192149	2.39708	0.0165265	0.128973
Arl16	965.776	0.461774	0.192704	2.39629	0.0165622	0.129167
2810025M15Rik	498.185	0.465662	0.194386	2.39556	0.0165951	0.129359
Slc39a6	1085.73	0.404944	0.169068	2.39516	0.0166133	0.129451
Cfh	885.287	0.46491	0.194143	2.39468	0.0166349	0.1295
0610012G03Rik	375.112	0.457243	0.191062	2.39316	0.0167039	0.129907
Znfx1	395.609	0.468039	0.195665	2.39204	0.016755	0.130204
AU041133	838.171	-0.376253	0.157411	-2.39026	0.0168365	0.130637
Commd3	6144.58	0.384526	0.160898	2.38988	0.0168538	0.130672
Nit1	329.566	0.463649	0.194031	2.38955	0.0168688	0.130738
Gdap2	916.694	0.440682	0.184432	2.3894	0.0168761	0.130745
Thsd4	1159.43	0.401732	0.168225	2.38806	0.0169375	0.130946
Cox7a2l	6467.89	0.399639	0.167354	2.38799	0.0169409	0.130946
Cd109	1113.18	0.471703	0.197565	2.38759	0.0169593	0.130989
Gm42770	369.376	-0.470706	0.19718	-2.38719	0.0169779	0.131032
Tbpl1	883.85	0.415746	0.174188	2.38676	0.0169977	0.131036
Nol12	673.442	0.412283	0.172719	2.38701	0.0169858	0.131036
Uqcrfs1	2121.91	0.424447	0.177871	2.38626	0.0170207	0.131121
Ift22	1035.74	0.432859	0.181525	2.38457	0.017099	0.131616
Ahnak	1176.16	0.393088	0.164979	2.38265	0.0171886	0.132155
Stk11	406.41	0.444891	0.186794	2.38171	0.0172323	0.132341
Dpysl2	16404.4	0.410785	0.17261	2.37984	0.01732	0.132813
Rcan1	443.112	0.450673	0.189445	2.3789	0.0173642	0.133001
Syvn1	397.812	0.438208	0.184252	2.37831	0.0173923	0.133166
A430005L14Rik	940.773	0.451946	0.190066	2.37784	0.0174146	0.13319
Mtus2	430.362	0.44066	0.185351	2.37743	0.0174337	0.133281
Gm44829	742.849	-0.441595	0.185829	-2.37635	0.0174847	0.133496
Rbbp7	6970.56	0.434841	0.183024	2.37587	0.0175075	0.133594
Armc1	3264.5	0.421265	0.177341	2.37546	0.0175272	0.133613
Npc2	3936.02	0.476526	0.200609	2.3754	0.0175298	0.133613
Ptgs2	910.272	0.379094	0.159619	2.37499	0.0175495	0.133663
Psmb3	4942.63	0.389531	0.164008	2.37507	0.0175455	0.133663
Zfp146	309.105	0.519242	0.218697	2.37425	0.0175844	0.133828
B3galt1	1583.53	0.398604	0.167917	2.37382	0.0176051	0.133835
Ppib	1403.01	0.427714	0.180176	2.37387	0.0176026	0.133835
4933434E20Rik	2613.13	0.446153	0.187967	2.37356	0.0176174	0.133878
Eif3i	2662.75	0.414325	0.174603	2.37295	0.0176467	0.13405
Decr2	805.936	0.460509	0.194308	2.37	0.0177881	0.134821
Pnmal1	1358.16	0.370376	0.156291	2.36979	0.0177981	0.134846
Selenof	15555.8	0.453814	0.191577	2.36884	0.0178442	0.134997
Lrrc49	1193.46	0.392735	0.165793	2.36883	0.0178446	0.134997
Armcx3	1234.92	0.415007	0.175226	2.36841	0.0178649	0.1351
Mrps25	1330.51	0.40315	0.170262	2.36782	0.0178932	0.135264
Hspa8	40790.8	0.383996	0.162225	2.36705	0.0179303	0.135393
Wdr73	487.304	0.480091	0.202898	2.36617	0.0179734	0.135516
Dennd5a	2193.06	0.348305	0.1472	2.3662	0.017972	0.135516
Ankrd40	1035.57	0.36225	0.153095	2.36618	0.0179729	0.135516
Bsn	2632.13	0.331259	0.140059	2.36513	0.0180238	0.135795
Leo1	1054.07	0.408736	0.172867	2.36445	0.0180568	0.135993
Zfp804a	644.549	-0.456601	0.193163	-2.36382	0.0180877	0.136074
Kpnb1	2667.81	0.345398	0.146111	2.36395	0.0180815	0.136074
Pcdh8	388.769	-0.476757	0.201764	-2.36294	0.0181305	0.136295
Dmwd	511.979	0.41318	0.174893	2.36248	0.0181534	0.136416
Alg14	1126.61	0.440754	0.186737	2.36029	0.0182606	0.137018
Dhrs7	2902.98	0.450943	0.191045	2.3604	0.018255	0.137018
Extl2	2136.05	0.408798	0.173247	2.35962	0.0182935	0.137019
G6pc3	372.481	0.447615	0.189693	2.35968	0.0182907	0.137019
Ten1	383.031	0.462195	0.195865	2.35977	0.0182864	0.137019
Paxx	866.542	0.418016	0.177203	2.35897	0.0183259	0.137019
Mob1a	609.603	0.402674	0.170723	2.35864	0.0183421	0.137019
Coa6	907.68	0.38303	0.162412	2.35838	0.0183549	0.137019
Prr3	375.694	0.449191	0.190463	2.35842	0.0183528	0.137019
Hsp90ab1	31795.1	0.310903	0.131826	2.35844	0.0183519	0.137019
Tsc22d3	703.631	0.442886	0.187804	2.35823	0.0183621	0.137019
Hars	1449.02	0.448814	0.190401	2.3572	0.0184131	0.137299
Gpnmb	517.315	0.50392	0.213905	2.35581	0.0184825	0.137637
Bnip3l	10580	0.363407	0.154264	2.35575	0.0184856	0.137637
Dync1i1	3037.01	0.416489	0.176842	2.35514	0.0185155	0.137759
Fgf13	6892.13	0.3553	0.150912	2.35436	0.0185547	0.137999
Srp54c	404.957	0.476832	0.20256	2.35403	0.0185712	0.138021
Rbfox1	4196.91	0.319075	0.135562	2.35371	0.0185872	0.138086
Susd6	1018.47	0.366774	0.155884	2.35286	0.0186296	0.138215
Rpl3	11237.2	0.399532	0.169795	2.35303	0.018621	0.138215
Mrps2	380.481	0.526962	0.224003	2.35247	0.018649	0.138251
Higd2a	3807.9	0.375312	0.15954	2.35246	0.0186499	0.138251
Uqcc1	739.11	0.45971	0.195503	2.35142	0.0187018	0.138392
Naxd	1342.63	0.402377	0.171141	2.35114	0.018716	0.138392
Srp68	651.02	0.413674	0.175933	2.35132	0.0187071	0.138392
Ccdc12	1023.24	0.415884	0.177096	2.34835	0.0188568	0.138911
Arl1	6945.88	0.399025	0.169964	2.34771	0.0188894	0.138911
Tmem223	2146.68	0.367814	0.156668	2.34772	0.0188885	0.138911
Hsd17b7	961.428	0.446277	0.190177	2.34664	0.0189435	0.139155
Rsl24d1	1862.88	0.442327	0.188645	2.34476	0.0190395	0.139759
Mapt	2720.56	0.324967	0.138648	2.34383	0.0190868	0.140055
Zfp830	472.076	0.446057	0.190376	2.34303	0.0191278	0.140305
Dnajc14	324.948	0.479794	0.204914	2.34144	0.0192095	0.140752
Hadh	559.102	0.531704	0.227265	2.33957	0.0193058	0.140788
Gnb2	1212.76	0.34877	0.149047	2.34	0.0192836	0.140788
Asah1	1887.09	0.461484	0.197191	2.34029	0.0192686	0.140788
Coq9	1070.43	0.435896	0.186279	2.34002	0.0192826	0.140788
Acat1	3396.54	0.380788	0.162757	2.33961	0.0193039	0.140788
Rpap3	1108.3	0.364354	0.155738	2.33954	0.0193076	0.140788
Trem2	1194.85	0.477056	0.203786	2.34096	0.0192341	0.140788
Rab18	6195.31	0.396624	0.169498	2.33999	0.0192844	0.140788
Xrcc5	810.002	0.43078	0.184188	2.3388	0.0193457	0.140978
Car9	442.234	0.508749	0.217694	2.33699	0.0194398	0.141417
Clk3	362.335	0.530209	0.226997	2.33575	0.0195043	0.141835
Fbxo41	712.568	0.379667	0.162561	2.33554	0.0195153	0.141864
Rap2b	1856.12	0.363989	0.15605	2.33252	0.0196734	0.142248
Scarb2	1194.29	0.385182	0.165069	2.33346	0.0196238	0.142248
Serbp1	5409.14	0.310285	0.132999	2.333	0.0196484	0.142248
Wars	436.37	0.43499	0.18636	2.33413	0.0195888	0.142248
Eif5	4483.38	0.310858	0.133232	2.33321	0.0196369	0.142248
Tmem170b	1712.97	0.384663	0.164782	2.33438	0.019576	0.142248
Plec	515.747	0.401252	0.171953	2.3335	0.0196218	0.142248
Mrpl16	919.415	0.407088	0.17443	2.33382	0.0196054	0.142248
Gpcpd1	2507.24	0.347782	0.149296	2.32948	0.0198336	0.143036
Otud7b	550.175	0.41847	0.179659	2.32925	0.019846	0.143036
Cyth2	422.021	0.419151	0.179944	2.32935	0.0198405	0.143036
Flna	458.543	0.412182	0.176971	2.32909	0.0198542	0.143044
Mrpl28	3593.96	0.417085	0.179174	2.32783	0.0199213	0.143426
Fh1	1395.15	0.416527	0.178958	2.32751	0.0199382	0.143428
Eloa	972.491	0.384386	0.165155	2.32742	0.0199428	0.143428
Derl1	916.332	0.373774	0.16069	2.32606	0.0200155	0.143849
Akap9	4167.94	0.325971	0.140175	2.32546	0.0200472	0.143975
Schip1	2449.33	0.42673	0.183545	2.32494	0.0200752	0.144032
Psmb10	1172.2	0.3882	0.166956	2.32516	0.0200632	0.144032
Ash2l	424.048	0.422996	0.18199	2.32428	0.0201102	0.144223
Iqgap1	853.355	0.423698	0.182317	2.32396	0.0201275	0.144296
Actr3b	1978.99	0.38525	0.165817	2.32334	0.0201609	0.144421
Actn4	425.31	0.414029	0.178212	2.32324	0.0201664	0.144421
Rnf146	862.086	0.456173	0.196365	2.32309	0.0201743	0.144427
Ildr2	2371.19	0.341311	0.146986	2.32206	0.0202298	0.14447
Pdrg1	660.793	0.515239	0.22194	2.32152	0.0202587	0.14447
Abhd14a	576.117	0.393238	0.169398	2.32139	0.0202659	0.14447
Akt1	452.607	0.422745	0.182106	2.32142	0.0202642	0.14447
Abhd4	1424.21	0.446992	0.192448	2.32266	0.0201974	0.14447
Rbmx	1393.58	0.411216	0.177101	2.32193	0.0202366	0.14447
Tdp2	846.713	0.413222	0.178126	2.31984	0.0203498	0.144731
Gpatch4	452.273	0.450395	0.194316	2.31785	0.0204577	0.144768
Snrpn	30002.6	0.438202	0.18904	2.31803	0.0204474	0.144768
Banp	521.438	0.430334	0.185655	2.31792	0.0204536	0.144768
Nt5c	1123.02	0.376649	0.162481	2.31811	0.0204434	0.144768
Eipr1	968.35	0.404808	0.17464	2.31795	0.0204521	0.144768
Tmx1	2644.63	0.454775	0.196199	2.31792	0.0204535	0.144768
Nfasc	1326.37	0.375233	0.162003	2.31621	0.0205466	0.144845
Coq8a	659.554	0.406206	0.175313	2.31704	0.0205017	0.144845
Clp1	377.16	0.468195	0.2021	2.31666	0.0205225	0.144845
Psmc3	4439.99	0.343783	0.148374	2.317	0.0205037	0.144845
Hexim1	658.048	0.382071	0.164884	2.31721	0.0204922	0.144845
Ddb1	1529.07	0.343452	0.14821	2.31733	0.0204857	0.144845
Timp1	395.908	0.779717	0.336636	2.3162	0.0205472	0.144845
Srp72	3065.15	0.332851	0.143788	2.31488	0.0206197	0.145256
Pcmt1	6185.68	0.371915	0.160661	2.3149	0.0206184	0.145256
Rpl7a	3641.77	0.377075	0.162932	2.31431	0.020651	0.145375
Ddhd2	1332.63	0.36097	0.156007	2.3138	0.0206788	0.14552
Ccdc32	1580.19	0.38916	0.168224	2.31335	0.0207036	0.145628
Mrpl20	3778.84	0.346467	0.149868	2.31182	0.0207874	0.146031
Slc35b4	634.876	0.420505	0.181889	2.31188	0.0207842	0.146031
Fn1	986.743	0.412522	0.178476	2.31136	0.0208128	0.146141
AW209491	1115.34	0.491215	0.212556	2.31099	0.0208332	0.1462
Acox1	2289.44	0.330758	0.143136	2.31079	0.0208446	0.146228
Ubxn4	3015.34	0.327449	0.141724	2.31047	0.0208622	0.146252
Spcs2	7126.7	0.429363	0.185874	2.30996	0.0208903	0.14632
Naa35	2687.29	0.353141	0.152881	2.3099	0.0208936	0.14632
Eif4e2	1189.86	0.396398	0.171627	2.30965	0.0209077	0.146368
Strip1	855.772	0.367144	0.159051	2.30833	0.0209805	0.146762
Synpo	629.798	0.378515	0.163984	2.30824	0.0209857	0.146762
Vhl	863.454	0.383534	0.166192	2.30778	0.0210113	0.14684
Kif3b	1214.48	0.365095	0.158236	2.30728	0.0210393	0.146906
Gpx4-ps2	333.18	0.485973	0.210631	2.30722	0.0210424	0.146906
Speg	342.055	0.44188	0.19165	2.30566	0.0211298	0.147194
A930004D18Rik	310.168	0.44494	0.192987	2.30554	0.0211361	0.147194
Ctif	367.067	0.429628	0.186335	2.30567	0.021129	0.147194
Ppp1r8	836.79	0.401709	0.174266	2.30515	0.0211583	0.147258
Ube2e1	555.845	0.505495	0.21932	2.30483	0.0211762	0.14729
Mrpl49	1497.36	0.435248	0.188843	2.30481	0.0211774	0.14729
Ddx19b	475.436	0.409481	0.177683	2.30456	0.0211912	0.147316
Syap1	1221.87	0.34234	0.148562	2.30436	0.0212024	0.147316
Polr2a	402.511	0.431948	0.187656	2.3018	0.0213463	0.148048
Nup35	384.395	0.501626	0.218054	2.30047	0.0214218	0.148329
Mllt11	15708.9	0.430062	0.186944	2.30049	0.0214206	0.148329
Arpc3	1007.9	0.449929	0.19569	2.29919	0.0214942	0.148591
Mrpl46	1506.55	0.370942	0.161344	2.29907	0.0215007	0.148591
Pacrg	523.32	0.491938	0.213972	2.29907	0.0215007	0.148591
Gtf2f1	936.658	0.388117	0.168805	2.2992	0.0214934	0.148591
Lsm6	1464.99	0.367785	0.160087	2.29741	0.0215955	0.148971
Aqp4	4133.48	0.303117	0.131953	2.29716	0.0216099	0.149019
Bag5	1415.35	0.369154	0.16079	2.29588	0.021683	0.14932
Cept1	1743.11	0.440626	0.192059	2.29423	0.0217775	0.149565
Wasf2	527.118	0.417723	0.182053	2.29451	0.0217611	0.149565
Vps53	1216.48	0.343395	0.14967	2.29435	0.0217705	0.149565
Wdr24	388.718	0.434563	0.189408	2.29432	0.0217719	0.149565
Ssrp1	1848.07	0.352705	0.153811	2.29311	0.0218418	0.149803
Rnf214	878.211	0.374634	0.163473	2.29172	0.021922	0.150251
Lias	1516.33	0.396209	0.172904	2.2915	0.0219347	0.150288
Cap1	394.772	0.446156	0.194759	2.29081	0.0219747	0.15051
Atp6v1f	7350.07	0.335881	0.146672	2.29002	0.0220203	0.150569
Pcdh19	1641.83	0.324449	0.14167	2.29018	0.022011	0.150569
Cwf19l2	1471.99	-0.376567	0.164486	-2.28936	0.0220587	0.150733
Slc22a17	2752.81	0.319491	0.139556	2.28934	0.0220593	0.150733
Rplp2	3978.44	0.318846	0.139321	2.28857	0.0221044	0.15094
Syt13	1737.74	0.336529	0.147072	2.28819	0.0221263	0.150952
Zdhhc6	1143.44	0.439637	0.192173	2.28772	0.022154	0.151075
Armc10	499.315	0.431896	0.188886	2.28655	0.0222224	0.151388
Med8	1272.75	0.407823	0.178454	2.28531	0.0222947	0.151576
Rnf121	393.665	0.456715	0.199817	2.28567	0.0222736	0.151576
Fam53c	678.354	0.373994	0.163699	2.28464	0.0223341	0.151793
Snx4	1403.64	0.40157	0.1758	2.28424	0.0223576	0.15185
Idh3g	4275.47	0.41041	0.179665	2.2843	0.0223539	0.15185
Nfs1	477.17	0.449066	0.196704	2.28295	0.0224331	0.152261
Slc30a6	532.692	0.5023	0.220034	2.28282	0.0224407	0.152262
Atl1	4057.9	0.385512	0.168906	2.2824	0.0224657	0.15238
Nudcd2	1444.81	0.369393	0.161916	2.28139	0.0225253	0.152632
Tmem50a	7233.92	0.359677	0.157726	2.28039	0.0225846	0.152931
Nif3l1	808.307	0.419256	0.183866	2.28023	0.0225939	0.152943
H2aw	360.584	0.490302	0.215036	2.2801	0.0226018	0.152945
Clk1	3513.65	-0.330369	0.144991	-2.27855	0.0226938	0.153484
Nomo1	604.841	0.392534	0.172318	2.27796	0.0227291	0.15355
Cct8	7283.16	0.394911	0.17344	2.27693	0.0227904	0.15381
Mrrf	384.146	0.455662	0.200156	2.27653	0.0228141	0.153919
Stx5a	643.409	0.414041	0.181887	2.27636	0.0228242	0.153936
Akr1b3	680.859	0.435077	0.191175	2.27581	0.0228576	0.15411
Mrpl39	1488.03	0.446743	0.196333	2.27544	0.0228795	0.154206
Bzw1	5565.28	0.388914	0.171081	2.27327	0.0230096	0.154826
Marf1	1191.64	0.349322	0.153685	2.27298	0.0230275	0.154853
Metap1d	345.936	0.514707	0.226562	2.27182	0.0230975	0.155262
Tor1aip2	1864.15	0.417232	0.183688	2.27142	0.0231218	0.155317
Rufy2	919.943	0.354175	0.155943	2.27118	0.0231362	0.155317
Amph	3525.06	0.31403	0.138266	2.2712	0.023135	0.155317
Ppie	301.418	0.547708	0.241211	2.27066	0.0231678	0.155442
Tcf25	5141.83	0.297045	0.130829	2.27049	0.0231778	0.155442
Bace1	1469.09	0.335529	0.147775	2.27055	0.0231744	0.155442
Tsn	4607.8	0.331	0.145862	2.26927	0.0232521	0.155785
Cnih2	1289.59	0.370332	0.163349	2.26712	0.023383	0.156455
Mtg1	897.199	0.465553	0.205381	2.26678	0.0234036	0.15649
P4ha1	2231.67	0.331714	0.146369	2.26629	0.0234336	0.156639
Emc9	699.33	0.387878	0.171259	2.26486	0.0235211	0.156972
Tgds	316.557	0.531866	0.234861	2.26459	0.0235376	0.156972
Inpp4a	2934.37	0.404018	0.178549	2.26278	0.023649	0.1573
Mical2	1668	0.348801	0.154187	2.2622	0.0236853	0.157438
Vps39	504.442	0.41119	0.181913	2.26037	0.0237986	0.158139
Ppt1	3569.89	0.45991	0.203573	2.25919	0.0238717	0.158388
Supt6	3385.45	0.339341	0.150219	2.25898	0.0238848	0.158401
Ctss	10798.8	0.463202	0.205067	2.25879	0.0238967	0.158428
Mapkap1	673.403	0.370581	0.164097	2.2583	0.0239269	0.158561
Abhd16a	367.964	0.435954	0.193108	2.25757	0.0239725	0.158676
2810459M11Rik	328.965	0.43302	0.191842	2.25717	0.0239973	0.158721
Lin52	799.226	0.437959	0.194039	2.25707	0.0240036	0.158721
M6pr	2901.97	0.405413	0.179653	2.25664	0.0240305	0.158744
Eif4a3	1384.32	0.417634	0.185067	2.25666	0.0240291	0.158744
Scn1b	1078.15	0.345322	0.153043	2.25638	0.0240472	0.158802
Plekhb1	3192.56	0.420786	0.186536	2.25579	0.0240839	0.158848
Dmxl1	2118.15	-0.35116	0.155671	-2.25578	0.0240846	0.158848
Pdzd11	1390.35	0.385114	0.170728	2.25572	0.024088	0.158848
Fads2	377.694	0.452805	0.200996	2.2528	0.0242716	0.159505
Rubcn	511.321	0.400614	0.17787	2.25229	0.0243041	0.159666
Stau2	3934.34	0.35494	0.157666	2.25122	0.0243719	0.159853
Cdk5rap2	556.98	0.385356	0.171168	2.25133	0.0243644	0.159853
Dnaja3	1188.14	0.397228	0.176471	2.25095	0.0243887	0.159912
Zfp330	1274.46	0.391438	0.173909	2.25082	0.024397	0.159914
Capns1	1218.97	0.340567	0.151358	2.25008	0.0244438	0.160138
Bccip	3607.72	0.45227	0.201019	2.24989	0.0244557	0.160138
Sgk1	2284.51	0.370827	0.164823	2.24985	0.0244587	0.160138
Irf9	381.147	0.476089	0.211645	2.24947	0.0244827	0.160217
Tpd52l2	2411.52	0.414648	0.184361	2.24912	0.0245052	0.160312
Fam3c	540.522	0.416802	0.18537	2.24849	0.0245451	0.16047
Ywhae	39802.4	0.421157	0.187367	2.24777	0.024591	0.160562
Fgf14	989.585	0.366142	0.162929	2.24725	0.0246239	0.160711
Ube3b	358.501	0.418603	0.186306	2.24686	0.0246489	0.160785
Pxmp4	519.96	0.40341	0.179576	2.24646	0.0246747	0.160902
Tmcc2	594.283	0.405484	0.180517	2.24624	0.0246886	0.16094
Serpinb6a	974.022	0.385543	0.171747	2.24483	0.0247789	0.161425
Usp9x	5420.66	0.322209	0.143557	2.24448	0.0248018	0.161452
Mief1	571.332	0.385546	0.171809	2.24404	0.02483	0.161499
Strip2	1088.1	-0.370456	0.165138	-2.24331	0.0248768	0.161751
Fnbp1	1195.81	0.333288	0.148598	2.24288	0.0249047	0.161764
Lin7b	462.995	0.44278	0.197394	2.24313	0.0248886	0.161764
Cd164	2764.63	0.362498	0.161638	2.24266	0.0249187	0.161764
Sh3yl1	489.817	0.467003	0.208235	2.24267	0.0249181	0.161764
Bcs1l	455.755	0.440508	0.196475	2.24205	0.0249579	0.161863
Noc2l	320.312	0.465594	0.207828	2.24029	0.025072	0.162188
mt-Tp	2407.4	-0.327309	0.146095	-2.24039	0.0250659	0.162188
S100a11	1012.34	0.473449	0.211425	2.23933	0.0251347	0.16249
Rad52	346.612	0.439499	0.196291	2.23902	0.0251547	0.162515
Dnajc27	1383.62	0.339016	0.151432	2.23873	0.0251735	0.162533
Lsm12	682.753	0.37551	0.167766	2.23829	0.0252019	0.162665
Galk2	636.149	0.404686	0.180821	2.23806	0.0252175	0.162713
Prex1	453.593	0.397129	0.177533	2.23693	0.0252909	0.163083
Zmat3	992.407	0.347257	0.155232	2.23703	0.0252846	0.163083
Vps35l	762.718	0.382196	0.17091	2.23624	0.0253359	0.163261
Uhrf1bp1l	1881.09	0.318066	0.142309	2.23504	0.025415	0.163675
Peak1	1362.17	0.382334	0.171204	2.23322	0.0255347	0.164238
Dcaf12	817.961	0.372061	0.166628	2.23288	0.0255566	0.164301
Uba1	3602.85	0.314091	0.14067	2.23282	0.0255608	0.164301
Coq6	300.148	0.513406	0.229957	2.23262	0.0255741	0.164301
Timm9	1508.87	0.334324	0.14978	2.2321	0.0256082	0.164449
Chchd7	1289.63	0.335421	0.150327	2.23128	0.0256625	0.164695
Spen	565.824	0.40063	0.179553	2.23127	0.0256634	0.164695
Ttc39c	759.688	0.387068	0.17349	2.23107	0.0256762	0.164695
Neb	358.446	-0.451356	0.202352	-2.23055	0.0257112	0.164725
[truncated: 6,035 more rows]
